# Supplementary material for: Unique Shine–Dalgarno Sequences in Cyanobacteria and Chloroplasts Reveal Evolutionary Differences in Their Translation Initiation
Source: Genome Biol Evol. 2019 Oct 22;11(11):3194–206. doi: 10.1093/gbe/evz227 (PMC6847405; doi:10.1093/gbe/evz227)
Supplement: evz227_Supplementary_Data [file evz227_supplementary_data.zip]

Archive with 2 entries (2 files):
- S2.xlsx
- S3.xlsx
