# Supplementary material for: Unique Shine–Dalgarno Sequences in Cyanobacteria and Chloroplasts Reveal Evolutionary Differences in Their Translation Initiation
Source: Genome Biol Evol. 2019 Oct 22;11(11):3194–206. doi: 10.1093/gbe/evz227 (PMC6847405; doi:10.1093/gbe/evz227)
Supplement: evz227_Supplementary_Data [file evz227_supplementary_data.zip › S2.xlsx]

## Sheet: Statistical tests
t-test: 2 tailed, 2 sample with unequal variance.
N/A: t-test was not reported when the data appears skewed and not normally distributed.
Wilcoxon rank sum test: two-tailed, with continuity correction to address tied ranks.
Fig. 6.	MFE contrasts	t-test	Wilcoxon rank sum test
	S. sp.	p = 0.0036	W = 148430, p = 0.00018, n1 = 462, n2 = 737
	M. aeruginosa	p < 0.00001	W = 2496725, p < 0.00001, n1 = 1704, n2 = 3278
	N. tabacum chloroplast	p = 0.120	W = 97, p = 0.158, n1 = 12 , n2 = 24
	A. thaliana chloroplast	p = 0.917	W = 974, p = 0.840, n1 = 29, n2 = 69
Fig. 5.	Protein abundance contrasts	t-test	Wilcoxon rank sum test
	S. sp.	p < 0.00001	W = 215824, p < 0.00001, n1 = 462, n2 = 737
	M. aeruginosa	p < 0.00001	W = 3088179, P < 0.00001, n1 = 1704, n2 = 3278
	N. tabacum chloroplast	N/A	W = 160.5, p = 0.429, n1 = 12, n2 = 23
	A. thaliana chloroplast	p = 0.533	W = 1096, p = 0.460, n1 = 29, n2 = 69
Fig. S2	Protein per transcript contrasts	t-test	Wilcoxon rank sum test
	S. sp. PRJNA473849	p = 0.0002	W = 194341, p < 0.0001, n1 = 462, n2 = 737
	S. sp. PRJNA381210	p = 0.0006	W = 194106, p < 0.0001, n1 = 462, n2 = 737
	M. aeruginosa PPRJNA421714	p = 0.0971	W = 2132449, p = 0.202, n1 = 1487, n2 = 2937
	M. aeruginosa PRJNA427104	p = 0.0332	W = 1560259, p = 0.132, n1 = 1265, n2 = 2543
	N. tabacum chloroplast PRJNA526208	N/A	W = 135, p = 0.931, n1 = 12, n2 = 23
	N. tabacum chloroplast PRJNA299013	p = 0.891	W = 136, p = 0.900, n1 = 12, n2 = 22
	A. thaliana chloroplast PRJNA432917	p = 0.187	W = 1162, p = 0.210, n1 = 29, n2 = 69
	A. thaliana chloroplast PRJNA354600	p = 0.158	W = 1193, p = 0.135, n1 = 29, n2 = 69
Kendall's rank correlation coefficient tau-b, with adjustments for tied ranks.
The equation of Kendall's tau-b in sample form is described in Agresti, Alan. 2nd Edition, 2010. Analysis of Ordinal Categorical Data. Wiley. Page 188.
Because sample sizes are large (n = 45 and 51), the numerator C-D in Kendall's tau-b is approximately normally distributed, and has the test statistic:
z = (C-D)/σ, and the formula of σ is provided in equation (7.4) in Agresti (2010).
Fig. 4.	Rank contrasts	Kendall's tau-b
	S. sp. vs. M. aeruginosa	τb = 0.606, two-tailed p < 0.00001
	S. sp. vs. S-SSM6a	τb = 0.812, two-tailed p < 0.00001
	S. sp. vs. S-SSM6b	τb = 0.721, two-tailed p < 0.00001
	S. sp. vs. N. tabacum chloroplast	τb = 0.423, two-tailed p = 0.00057
	S. sp. vs. A. thaliana chloroplast	τb = 0.339, two-tailed p = 0.00482
Fig. S1c	Rank contrasts	Kendall's tau-b
	S. sp. alternative vs. M. aeruginosa	τb = 0.621, two-tailed p < 0.00001
	S. sp. alternative vs. N. tabacum chloroplast	τb = 0.580, two-tailed p < 0.00001
	S. sp. alternative vs. A. thaliana chloroplast	τb = 0.169, two-tailed p = 0.132

## Sheet: Datasets
Genomic datasets:
The annotated genomic data (in gbk. format) were retrieved from NCBI:
Synechocystis species PCC 6803: NC_017277.1
Microcystis aeruginosa NIES-843: NC_010296.1
Arabidopsis thaliana chloroplast: chloroplast genes from plant chromosome 1 to 5 (NC_003070.8, 1.8, 4.8, 5.8, 6.8)
were matched to IDs of chloroplast gene that have protein abundance values (Ferro et al, 2010, Mol Cell Proteomics) and are curated as plastids (Zybailov et al., 2018, Plos One).
Nicotiana tabacum chloroplast: Z00044.2
Cyanophage S-SSM6a: HQ317391.1
Cyanophage S-SSM6b: HQ316603.1
Proteomic datasets:
S. sp. protein abundances (in ppm) provided from Wegener et al. (2010, Mol Cell Proteomics) were retrieved from PaxDB 4.0.
M. aeruginosa protein abundances (in ppm, integrated data) were retrieved from PaxDB 4.0.
N. tabacum chloroplast protein abundances (in unique peptide counts) were retrieved from Wu and Yang (2018, Botanical Studies).
A. thaliana chloroplast protein abundances curated as plastid proteins (Zybailov et al., 2018, Plos One) (in total spectral counts) were retrieved from Ferro et al. (2010, Mol Cell Proteomics).
Transcriptomic datasets:
All datasets were retrieved from GEO Datasets.
S. sp. PCC6803:
PRJNA381210: SRX2694285, 86, 87, 88
PCR primers listed in Giner-Lamia J et al. (2017, Nuc Acid Res). Single-read sequencing. Wild type replicates.
PRJNA473849: SRX4145044, 5, 6
PrimeScript Reverse Transcriptase (TaKaRa) oligo dT primer. Single-read sequencing. Wild type replicates.
M. aeruginosa KW
PRJNA421714: SRX3459379, 80. W- and S- morphotypes.
PCR primers listed in TruSeq RNA Sample Prep Kit v2 (Part # 15026495 Rev. F). Paired-end sequencing. W- and S-morphotypes.
M. aeruginosa PCC 7806
PRJNA427104: SRX3501057, 8, 9. Wild-type, untreated.
Standard Illumina protocols: Illumina HiSeq 2500
N. tabacum chloroplast													6
Nicotiana tabacum
PRJNA526208: SRX5495062, 75. Wild type control replicates.
PRJNA299013: SRX1342044, 5. Wild-type replicates.
All experiments: oligo-dT (primer: AAAAA), single-read sequencing
A. thaliana chloroplast
PRJNA432917: SRX3647857, 58, 59, 60
primers listed in Zhao et al. (2019, PNAS), single-read sequencing. Wild-type replicates.
PRJNA354600: SRX2367970
primers listed in Chang et al. (2017, Plant Physiol), paired-end sequencing. Wild-type replicate.

## Sheet: Data processing and analyses
Processing RNA-Seq data:
All RNA-Seq datasets were retrieved in FASTQ format from GEO Datasets.
Trimmomatic 0.38 was used to remove poor quality sequneces, with average Phred score < 20.
CutAdapt 1.17 was used to trim flanking adapter sequences with 10% errors for oligo-dT primers and 0% errors for user specific adapter sequences. Only reads with 25nt or longer are retained.
Processed FASTQ files were converted into FASTA+ format using ARSDA 1.1, this groups identical reads under a new unique ID indicating the number of identical copies (ID_#).
A BLAST database was built using FASTA+ files using ARSDA 1.1.
Characterizing 16S rRNA 3' ends
A query sequence was built using the first NCBI annotated 16S rRNA sequence. Specifically, the query sequence was selected to contain the CCUCC core aSD motif plus 100nt flanking bases (205nt in length).
The query sequence was searched against the BLAST database using BLAST implemented in ARSDA 1.1, with the following specifications: E-value cutoff = 10^-10, ungapped alignment, minimum match length of 25nt.
The sequence with the highest mapped counts (peak) between CCUCC and CCUCCUU(U or A) was determined to be the 3' tail, following the two criteria decribed in Materials and Methods.
Determining SD-facilitated and SD-independent genes.
The determined 3' tails (e.g., 5'-GAUCACCUCCNNN-3') was used as the anti-SD sequence and searched against 30nt upstream of start codon (5' UTR) of non-pseudo genes in DAMBE7's 'Analyzing 5' UTR' with the following specifications:
Minimum SD length = 4, maximum SD length = length of 3' tail.
DAMBE outputs the observed and expected SD usage at each aSD site. This was used to construct the O:E metric.
DAMBE additionally outputs DtoStart constraints, which is used to determine the locational constraints of SD sequences.
The DtoStart range having the highest number of SD sequences was determined. They constitutes the count peaks in Cyanobacteria and Cyanophages, and the highly mapped region containing >60% of SDs in chloroplasts since no convincing peak was observed.
They are:
4-13nt SD in S. sp. pairing with aSD GAUCACCUCCUUU within optimal DtoStart peak of 11-21 (53.9% of all putative SDs)
4-12nt SD in M. aeruginosa pairing with aSD GAUCACCUU within optimal DtoStart peak of 11-20 (60.5% of all putative SDs).
4-13nt SD in Cyanophage S-SSM6a pairing with S. sp. aSD GAUCACCUCCUUU witinh optimal DtoStart peak of 11-21 (57.9% of all putative SDs).
4-13nt SD in Cyanophage S-SSM6a pairing with S. sp. aSD GAUCACCUCCUUU within optimal DtoStart peak of 11-19 (49.8% of all putative SDs).
4-10nt SD in N. tabacum chloroplast pairing with aSD GAUCACCUCC with Dtostart 8-16 (59.6% of all putative SDs).
4-10nt SD in A. thaliana chloroplast pairing with aSD GAUCACCUCC with Dtostart 10-21 (69.4% of all putative SDs).
4-11nt SD in S. sp. pairing with alternative aSD GAUCACCUCCU within optimal DtoStart peak of 9-19 (63.6% of all putative SDs).
4-17nt SD in A. thaliana chloroplast pairing with alternative aSD GAUCACCUCCUUUUCAG with DtoStart 12-28 (67.9% of all putative SDs).
Genes with non-zero protein abundances having SD sequence within optimal DtoStart range is defined as SD-facilitated. All other genes with non-zero protein abundances are defined as SD-independent.
Determining secondary structure stability
For both SD-facilitated and SD-independent sets of genes, a 40nt immediately upstream of the start codon was defined as the translation initiation region.
Secondary structure stability was measured using Minimum Folding Energy (MFE, kcal/mol) implemented in DAMBE, with the following specifications:
No lonely pairs, Window size = 40, StepSize = 1.
Determining protein per transcript
A query sequence containing coding DNA sequences of all genes with protein abundance > 0 was built in FASTA file.
The query sequence and RNA-Seq BLAST Database was used to calculate mRNA FPKM in ARSDA's 'Gene expression from BLAST Database" with the following specifications:
E-value cutoff = 10^-10, minimum match length of 25nt, Ungapped alignment, Strand = both, Maximum number of targets = 1000000
Protein per transcript was measured as log(protein abundance/average FPKM). Where average FPKM was calculated by taking the average FPKM values from each RNA-Seq runs from the same study.
e.g., averaged FPKM values for each gene determined from all four replicates (SRX2694285, 86, 87, 88) in BioProject PRJNA381210.

## Sheet: Ssp_SD_MFE
3' tail: GAUCACCUCCUUU	SeqName	NumMatch	rRNAMatchAt	mRNAMatchAt	DtoStart	MatchStr		aSD site	N_used	N_expected	O:E	p	p_hat	Z		Gene ID	SD facilitated	MFE (5' UTR)			GeneID	SD facilitated	MFE (5' UTR)			alternative 3' tail: GAUCACCUCCU:	SeqName	NumMatch	rRNAMatchAt	mRNAMatchAt	DtoStart	MatchStr
	SYNGTS_0001	0						G	199	206.131	0.965405	0.0228499	0.0236687	-0.502667		SYNGTS_0061	Y	-3.9	-4.7		SYNGTS_2060	N	-5	-7			SYNGTS_0001	0
	SYNGTS_0002	0						A	402	412.263	0.975106	0.0461591	0.0473376	-0.517866		SYNGTS_1241	Y	-10.6	-2		SYNGTS_2432	N	-5.3	0			SYNGTS_0002	0
	SYNGTS_0003	0						U	491	618.394	0.793992	0.0563785	0.0710063	-5.31508		SYNGTS_2599	Y	-3.5	-2.1		SYNGTS_2844	N	0	-0.9			SYNGTS_0003	0
	SYNGTS_0004	2	1,8	5,10	26,28	AAGG,UGAU		C	565	824.525	0.685243	0.0648754	0.094675	-9.49894		SYNGTS_0213	Y	-5.4	-3.4		SYNGTS_2101	N	-4.1	-6.1			SYNGTS_0004	1	6	10	26	UGAU
	SYNGTS_0005	1	1	6	25	AAGGA		A	647	902.507	0.716892	0.074291	0.103629	-8.98325		SYNGTS_2066	Y	-0.9	-0.7		SYNGTS_1726	N	-6	-3.4			SYNGTS_0005	1	0	7	23	AGGA
	SYNGTS_0006	0						C	633	925.644	0.683848	0.0726834	0.106286	-10.1746		SYNGTS_0102	Y	-8.2	-4.3		SYNGTS_2244	N	-3.4	-1.5			SYNGTS_0006	0
	SYNGTS_0007	0						C	871	930.072	0.936487	0.100011	0.106794	-2.0495		SYNGTS_0757	Y	-0.6	-2.1		SYNGTS_1837	N	-6.96	0			SYNGTS_0007	0
	SYNGTS_0008	1	1	14	17	AAGGA		U	1026	925.644	1.10842	0.117809	0.106286	3.48917		SYNGTS_0912	Y	-9.1	-4.9		SYNGTS_1926	N	-3.7	-1.1			SYNGTS_0008	1	0	15	15	AGGA
	SYNGTS_0009	2	2,4	23,22	9,12	AGGA,GAGG		C	1041	902.507	1.15345	0.119532	0.103629	4.86921		SYNGTS_1511	Y	-5.6	-7.1		SYNGTS_1050	N	-1.6	0			SYNGTS_0009	1	2	22	10	GAGG
	SYNGTS_0010	0						C	1109	824.525	1.34502	0.12734	0.094675	10.4121		SYNGTS_1919	Y	-1.7	-2.8		SYNGTS_1759	N	-2.9	-0.4			SYNGTS_0010	0
	SYNGTS_0011	0						U	842	618.394	1.36159	0.0966816	0.0710063	9.3292		SYNGTS_1852	Y	-8.4	-6.8		SYNGTS_1424	N	-4.6	-1.8			SYNGTS_0011	0
	SYNGTS_0012	3	0,5,9	22,6,25	8,29,14	AAAG,AGGU,GAUC		U	547	412.263	1.32682	0.0628086	0.0473376	6.79877		SYNGTS_1190	Y	-13.7	-13.4		SYNGTS_1877	N	0	-2.2			SYNGTS_0012	1	7	25	12	GAUC
	SYNGTS_0013	0						U	336	206.131	1.63003	0.0385808	0.0236687	9.15451		SYNGTS_1680	Y	-3	-3		SYNGTS_2354	N	-3	-4.2			SYNGTS_0013	0
	SYNGTS_0014	0														SYNGTS_2500	Y	-0.1	-2		SYNGTS_3026	N	-1.9	-5.9			SYNGTS_0014	0
	SYNGTS_0015	0														SYNGTS_1290	Y	-6.4	-5.5		SYNGTS_0861	N	-5.8	-1.6			SYNGTS_0015	0
	SYNGTS_0016	1	0	4	26	AAAG										SYNGTS_1510	Y	-3.3	-8.7		SYNGTS_2168	N	-3.6	-3.2			SYNGTS_0016	0
	SYNGTS_0017	0														SYNGTS_1154	Y	-2.9	-0.94		SYNGTS_2640	N	-3.6	-1.81			SYNGTS_0017	0
	SYNGTS_0018	1	8	3	35	UGAU										SYNGTS_1507	Y	-0.5	-1		SYNGTS_1641	N	-7.9	-7			SYNGTS_0018	1	6	3	33	UGAU
	SYNGTS_0019	0														SYNGTS_0375	Y	-8	-3		SYNGTS_2473	N	-13.3	-2.94			SYNGTS_0019	0
	SYNGTS_0020	0														SYNGTS_0628	Y	-8.9	-2.7		SYNGTS_2032	N	-0.35	-3.4			SYNGTS_0020	0
	SYNGTS_0021	0														SYNGTS_2309	Y	-5.5	-5.6		SYNGTS_0691	N	-3.1	-1.8			SYNGTS_0021	0
	SYNGTS_0022	1	8	0	38	UGAU										SYNGTS_2177	Y	-2.12	-4.3		SYNGTS_2338	N	-3.1	-2.56			SYNGTS_0022	1	6	0	36	UGAU
	SYNGTS_0023	2	0,2	26,18	4,14	AAAG,AGGA										SYNGTS_2580	Y	-9.2	-4.1		SYNGTS_0154	N	-4	-2.9			SYNGTS_0023	1	0	18	12	AGGA
	SYNGTS_0024	1	2	20	12	AGGAG										SYNGTS_2827	Y	0	0		SYNGTS_1028	N	-6.34	-2.7			SYNGTS_0024	1	0	20	10	AGGAG
	SYNGTS_0025	0														SYNGTS_1810	Y	-10.71	-6.1		SYNGTS_1172	N	-3.4	-1.1			SYNGTS_0025	0
	SYNGTS_0026	1	4	3	31	GAGGU										SYNGTS_1531	Y	-3.59	-3.5		SYNGTS_2020	N	-4.2	-7.5			SYNGTS_0026	1	2	3	29	GAGGU
	SYNGTS_0027	0														SYNGTS_1679	Y	-4.5	-6.06		SYNGTS_3105	N	-11.2	-4.2			SYNGTS_0027	0
	SYNGTS_0028	0														SYNGTS_2664	Y	-8	-2.2		SYNGTS_0211	N	-2.7	-5.8			SYNGTS_0028	0
	SYNGTS_0029	2	5,8	9,24	26,14	AGGU,UGAU										SYNGTS_2951	Y	-3.5	-2.7		SYNGTS_0122	N	-5	-4.5			SYNGTS_0029	2	3,6	9,24	24,12	AGGU,UGAU
	SYNGTS_0030	0														SYNGTS_2841	Y	-4.5	-2.5		SYNGTS_1229	N	-2.8	-2.1			SYNGTS_0030	0
	SYNGTS_0031	0														SYNGTS_0735	Y	-0.7	-4.9		SYNGTS_2121	N	-6	-1.9			SYNGTS_0031	0
	SYNGTS_0032	0														SYNGTS_1176	Y	-1.3	-4		SYNGTS_2346	N	-1	-1			SYNGTS_0032	0
	SYNGTS_0033	0														SYNGTS_2714	Y	-7.7	-4.6		SYNGTS_0349	N	-6.7	-1.4			SYNGTS_0033	0
	SYNGTS_0034	0														SYNGTS_0343	Y	-2.8	-2.2		SYNGTS_2802	N	-5.7	-0.6			SYNGTS_0034	0
	SYNGTS_0035	0														SYNGTS_0675	Y	-9.1	-6.5		SYNGTS_1555	N	-5.6	-7.5			SYNGTS_0035	0
	SYNGTS_0036	0														SYNGTS_1520	Y	-1.4	-2.4		SYNGTS_2973	N	-2.8	-3.16			SYNGTS_0036	0
	SYNGTS_0037	1	8	8	30	UGAU										SYNGTS_0024	Y	-3.4	-3.4		SYNGTS_0693	N	-6.5	-3.4			SYNGTS_0037	1	6	8	28	UGAU
	SYNGTS_0038	2	2,4	20,19	12,15	AGGA,GAGG										SYNGTS_0885	Y	-4.7	-3.1		SYNGTS_0910	N	-2.6	-3.6			SYNGTS_0038	2	0,2	20,19	10,13	AGGA,GAGG
	SYNGTS_0039	0														SYNGTS_2507	Y	-8.1	-8		SYNGTS_0926	N	-5.6	-3.8			SYNGTS_0039	0
	SYNGTS_0040	2	1,5	17,18	14,17	AAGG,AGGU										SYNGTS_1401	Y	-5	-5.1		SYNGTS_1087	N	-0.9	-2.3			SYNGTS_0040	1	3	18	15	AGGU
	SYNGTS_0041	0														SYNGTS_2648	Y	-5.4	-6.1		SYNGTS_1234	N	-4.8	0			SYNGTS_0041	0
	SYNGTS_0042	2	3,5	1,19	32,16	GGAG,AGGU										SYNGTS_0527	Y	-10.2	-3.1		SYNGTS_1985	N	-4.5	0			SYNGTS_0042	1	3	19	14	AGGU
	SYNGTS_0043	0														SYNGTS_0476	Y	-8.62	-5.4		SYNGTS_0202	N	-0.4	-5.5			SYNGTS_0043	0
	SYNGTS_0044	0														SYNGTS_2019	Y	-8.6	-4.5		SYNGTS_1611	N	-4.3	0			SYNGTS_0044	0
	SYNGTS_0045	1	3	16	17	GGAG										SYNGTS_2809	Y	0	-1.5		SYNGTS_0400	N	-1.8	-1.6			SYNGTS_0045	1	1	16	15	GGAG
	SYNGTS_0046	0														SYNGTS_3066	Y	-2.9	-4.1		SYNGTS_2806	N	-6.1	-0.8			SYNGTS_0046	0
	SYNGTS_0047	1	2	20	12	AGGAG										SYNGTS_2799	Y	-2.6	-1.9		SYNGTS_1984	N	-3.8	-0.7			SYNGTS_0047	1	0	20	10	AGGAG
	SYNGTS_0048	0														SYNGTS_1263	Y	-3.9	-12.83		SYNGTS_2828	N	-8.5	-3.3			SYNGTS_0048	0
	SYNGTS_0049	1	1	22	9	AAGG										SYNGTS_2097	Y	-2.9	-1.9		SYNGTS_0999	N	-3.3	-12.2			SYNGTS_0049	0
	SYNGTS_0050	1	8	3	35	UGAUC										SYNGTS_1777	Y	-0.6	-1.3		SYNGTS_2269	N	-4.6	-0.33			SYNGTS_0050	1	6	3	33	UGAUC
	SYNGTS_0051	0														SYNGTS_2048	Y	-2.77	-3.1		SYNGTS_3057	N	-2.9	-3.6			SYNGTS_0051	0
	SYNGTS_0052	0														SYNGTS_0286	Y	-4.5	-3.4		SYNGTS_1983	N	-4.8	-4.2			SYNGTS_0052	0
	SYNGTS_0053	1	0	15	15	AAAG										SYNGTS_2213	Y	-7.5	-6.5		SYNGTS_1088	N	-2.56	-1.3			SYNGTS_0053	0
	SYNGTS_0054	0														SYNGTS_2423	Y	-2.7	-6.6		SYNGTS_2534	N	0	0			SYNGTS_0054	0
	SYNGTS_0055	2	3,4	5,19	28,15	GGAG,GAGG										SYNGTS_1007	Y	0	-3.5		SYNGTS_2429	N	-3.3	-9			SYNGTS_0055	2	1,2	5,19	26,13	GGAG,GAGG
	SYNGTS_0056	0														SYNGTS_0464	Y	-1.63	-2.9		SYNGTS_3089	N	-0.3	-1.3			SYNGTS_0056	0
	SYNGTS_0057	0														SYNGTS_0706	Y	-0.8	-3.6		SYNGTS_3076	N	-1.72	-5.6			SYNGTS_0057	0
	SYNGTS_0058	1	2	17	15	AGGA										SYNGTS_2409	Y	-2.5	-3.6		SYNGTS_2147	N	0	-2.7			SYNGTS_0058	1	0	17	13	AGGA
	SYNGTS_0059	0														SYNGTS_0368	Y	-1.2	-4.6		SYNGTS_1211	N	-2	-0.9			SYNGTS_0059	0
	SYNGTS_0060	1	4	21	13	GAGGU										SYNGTS_1013	Y	-8.8	-3.94		SYNGTS_1457	N	-5.41	-11.9			SYNGTS_0060	1	2	21	11	GAGGU
	SYNGTS_0061	1	8	21	17	UGAU										SYNGTS_3062	Y	-6.3	-4.8		SYNGTS_1718	N	-1	-11.5			SYNGTS_0061	1	6	21	15	UGAU
	SYNGTS_0062	0														SYNGTS_1060	Y	-0.5	-6.2		SYNGTS_2815	N	-8	-6.9			SYNGTS_0062	0
	SYNGTS_0063	1	3	14	19	GGAG										SYNGTS_2132	Y	-4.4	-5		SYNGTS_2868	N	0	-0.8			SYNGTS_0063	1	1	14	17	GGAG
	SYNGTS_0064	0														SYNGTS_2994	Y	-2.9	-5.2		SYNGTS_3146	N	-4.54	-3.1			SYNGTS_0064	0
	SYNGTS_0065	0														SYNGTS_1957	Y	-2.8	-5.4		SYNGTS_0230	N	-4.9	0			SYNGTS_0065	0
	SYNGTS_0066	1	0	15	15	AAAG										SYNGTS_3059	Y	-3.8	-4		SYNGTS_2308	N	0	-5.2			SYNGTS_0066	0
	SYNGTS_0067	1	9	4	35	GAUC										SYNGTS_0634	Y	-5.2	-6.8		SYNGTS_2996	N	-1.4	-0.2			SYNGTS_0067	1	7	4	33	GAUC
	SYNGTS_0068	0														SYNGTS_1544	Y	-2.1	-4.9		SYNGTS_3131	N	-2.9	-2.4			SYNGTS_0068	0
	SYNGTS_0069	1	8	21	17	UGAUC										SYNGTS_0616	Y	-5.8	-3.6		SYNGTS_0570	N	-4.1	-13.7			SYNGTS_0069	1	6	21	15	UGAUC
	SYNGTS_0070	0														SYNGTS_0078	Y	-4.6	-8.6		SYNGTS_1402	N	-4.2	-2.7			SYNGTS_0070	0
	SYNGTS_0071	0														SYNGTS_0371	Y	-5.05	-7.9		SYNGTS_3048	N	-2.2	-1			SYNGTS_0071	0
	SYNGTS_0072	0														SYNGTS_1163	Y	-9.4	-12.6		SYNGTS_0468	N	-1.3	-1.5			SYNGTS_0072	0
	SYNGTS_0073	1	2	16	16	AGGAGG										SYNGTS_2969	Y	-5	-3.4		SYNGTS_2415	N	-4.3	-4.7			SYNGTS_0073	1	0	16	14	AGGAGG
	SYNGTS_0074	0														SYNGTS_1723	Y	-6.4	0		SYNGTS_3169	N	-8.3	-2.2			SYNGTS_0074	0
	SYNGTS_0075	1	0	26	4	AAAG										SYNGTS_3054	Y	-2.7	-4.53		SYNGTS_0077	N	-1	-3.2			SYNGTS_0075	0
	SYNGTS_0076	0														SYNGTS_2793	Y	-4.8	-7.5		SYNGTS_2192	N	-0.8	-0.3			SYNGTS_0076	0
	SYNGTS_0077	0														SYNGTS_2637	Y	-4.7	-7.7		SYNGTS_2577	N	-1.7	-3.9			SYNGTS_0077	0
	SYNGTS_0078	1	4	16	18	GAGGU										SYNGTS_0780	Y	-5.9	-3.9		SYNGTS_0091	N	-6.6	-8.6			SYNGTS_0078	1	2	16	16	GAGGU
	SYNGTS_0079	1	3	19	14	GGAG										SYNGTS_3120	Y	-2.8	-6.7		SYNGTS_0406	N	-0.8	-3.9			SYNGTS_0079	1	1	19	12	GGAG
	SYNGTS_0080	2	2,4	18,17	14,17	AGGA,GAGG										SYNGTS_2864	Y	-7.3	-6.9		SYNGTS_1219	N	-0.6	0			SYNGTS_0080	2	0,2	18,17	12,15	AGGA,GAGG
	SYNGTS_0081	2	1,5	7,14	24,21	AAGGA,AGGUG										SYNGTS_2072	Y	-3	-4.8		SYNGTS_1565	N	-2.65	-0.6			SYNGTS_0081	1	3	14	19	AGGUG
	SYNGTS_0082	0														SYNGTS_0970	Y	-10.3	-4.2		SYNGTS_0619	N	-1.11	-3			SYNGTS_0082	0
	SYNGTS_0083	1	1	14	17	AAGGA										SYNGTS_2156	Y	-4.6	-3.2		SYNGTS_1522	N	-1.3	-0.3			SYNGTS_0083	1	0	15	15	AGGA
	SYNGTS_0084	1	2	2	30	AGGAG										SYNGTS_2747	Y	-2.4	-3.63		SYNGTS_0364	N	-7.3	-6.2			SYNGTS_0084	1	0	2	28	AGGAG
	SYNGTS_0085	0														SYNGTS_0408	Y	-8.4	-4.5		SYNGTS_0185	N	-1.69	-2.9			SYNGTS_0085	0
	SYNGTS_0086	0														SYNGTS_0336	Y	0	-2.3		SYNGTS_1612	N	-2.1	-2.5			SYNGTS_0086	0
	SYNGTS_0087	0														SYNGTS_0895	Y	-0.8	-5.8		SYNGTS_2135	N	-6.1	-8.5			SYNGTS_0087	0
	SYNGTS_0088	0														SYNGTS_1008	Y	-3.44	-2.8		SYNGTS_2401	N	-3.7	-10.4			SYNGTS_0088	0
	SYNGTS_0089	0														SYNGTS_0945	Y	-2.9	-3.5		SYNGTS_1650	N	-2.7	-0.5			SYNGTS_0089	0
	SYNGTS_0090	1	8	17	21	UGAU										SYNGTS_1523	Y	-3.1	-3.6		SYNGTS_2834	N	-5.5	-3.7			SYNGTS_0090	1	6	17	19	UGAU
	SYNGTS_0091	1	0	7	23	AAAG										SYNGTS_2404	Y	-3.5	-5.8		SYNGTS_1992	N	-1.7	-1.6			SYNGTS_0091	0
	SYNGTS_0092	1	0	2	28	AAAG										SYNGTS_1829	Y	-2.1	-5.93		SYNGTS_2194	N	-2.5	-3.7			SYNGTS_0092	0
	SYNGTS_0093	1	4	19	15	GAGG										SYNGTS_2335	Y	-5.6	-6.3		SYNGTS_2377	N	0	0			SYNGTS_0093	1	2	19	13	GAGG
	SYNGTS_0094	1	5	16	19	AGGU										SYNGTS_1262	Y	-2.6	-3.9		SYNGTS_0565	N	-6.7	-2.6			SYNGTS_0094	1	3	16	17	AGGU
	SYNGTS_0095	0														SYNGTS_1847	Y	-15	-6.7		SYNGTS_0254	N	-3	-0.33			SYNGTS_0095	0
	SYNGTS_0096	0														SYNGTS_1994	Y	-2.5	-5.85		SYNGTS_1807	N	-0.6	-2.1			SYNGTS_0096	0
	SYNGTS_0097	0														SYNGTS_2074	Y	-11.3	-5.2		SYNGTS_0851	N	-4.29	0			SYNGTS_0097	0
	SYNGTS_0098	0														SYNGTS_2893	Y	-1.2	-4.4		SYNGTS_1178	N	-4.7	-7.1			SYNGTS_0098	0
	SYNGTS_0099	0														SYNGTS_1279	Y	0	-1.9		SYNGTS_2251	N	-1.5	-4.7			SYNGTS_0099	0
	SYNGTS_0100	1	8	17	21	UGAUC										SYNGTS_1677	Y	-0.9	-9.1		SYNGTS_0339	N	-2.9	-2.8			SYNGTS_0100	1	6	17	19	UGAUC
	SYNGTS_0101	0														SYNGTS_2938	Y	-9.2	-10.4		SYNGTS_0811	N	-0.4	-2.3			SYNGTS_0101	0
	SYNGTS_0102	1	0	18	12	AAAGG										SYNGTS_0542	Y	-0.4	-4.9		SYNGTS_2649	N	-5	-12.3			SYNGTS_0102	1	3	20	13	AGGU
	SYNGTS_0103	0														SYNGTS_1372	Y	-6	-6.1		SYNGTS_1835	N	-2.4	-2.6			SYNGTS_0103	0
	SYNGTS_0104	1	1	13	18	AAGGAG										SYNGTS_2842	Y	-0.6	-1.7		SYNGTS_0177	N	-6.4	-10.4			SYNGTS_0104	1	0	14	16	AGGAG
	SYNGTS_0105	0														SYNGTS_1057	Y	-3.7	-4.4		SYNGTS_1237	N	0	-0.5			SYNGTS_0105	0
	SYNGTS_0106	0														SYNGTS_0983	Y	-6.2	-6.4		SYNGTS_2851	N	-2.7	-0.4			SYNGTS_0106	0
	SYNGTS_0107	0														SYNGTS_3159	Y	-6.9	-5.5		SYNGTS_2349	N	-11.2	-2.95			SYNGTS_0107	0
	SYNGTS_0108	1	3	5	28	GGAGG										SYNGTS_1415	Y	-3.5	-2.4		SYNGTS_0134	N	-5.7	0			SYNGTS_0108	1	1	5	26	GGAGG
	SYNGTS_0109	2	3,5	1,19	32,16	GGAG,AGGU										SYNGTS_2544	Y	-0.7	-4.3		SYNGTS_2380	N	-3.1	-7.7			SYNGTS_0109	1	3	19	14	AGGU
	SYNGTS_0110	1	1	21	10	AAGGAG										SYNGTS_1182	Y	-4.4	-1.1		SYNGTS_1637	N	-10.9	-5.1			SYNGTS_0110	1	0	9	21	AGGAG
	SYNGTS_0111	0														SYNGTS_1828	Y	-3.1	-2.9		SYNGTS_2153	N	-2.2	-1.2			SYNGTS_0111	0
	SYNGTS_0112	1	0	21	9	AAAGG										SYNGTS_0053	Y	-1.8	0		SYNGTS_0121	N	-2.5	-4.8			SYNGTS_0112	1	3	23	10	AGGU
	SYNGTS_0113	1	7	22	15	GUGA										SYNGTS_0713	Y	-4.1	-4.5		SYNGTS_0618	N	-5.3	-3.6			SYNGTS_0113	1	5	22	13	GUGA
	SYNGTS_0114	0														SYNGTS_2568	Y	-3.4	-6		SYNGTS_1989	N	-5	-1.9			SYNGTS_0114	0
	SYNGTS_0115	1	0	20	10	AAAG										SYNGTS_1897	Y	-1.3	-4.7		SYNGTS_0421	N	-5	-7.5			SYNGTS_0115	0
	SYNGTS_0116	0														SYNGTS_2496	Y	0	-4		SYNGTS_0801	N	-0.7	0			SYNGTS_0116	0
	SYNGTS_0117	0														SYNGTS_2582	Y	-2.4	-1.3		SYNGTS_2003	N	-0.5	0			SYNGTS_0117	0
	SYNGTS_0118	1	3	18	15	GGAGG										SYNGTS_2016	Y	-4.6	-3.39		SYNGTS_2899	N	-3	-1.56			SYNGTS_0118	1	1	18	13	GGAGG
	SYNGTS_0119	0														SYNGTS_3155	Y	-3.2	-7		SYNGTS_3021	N	-5.9	-7.1			SYNGTS_0119	0
	SYNGTS_0120	1	9	6	33	GAUC										SYNGTS_2405	Y	-5	-3.5		SYNGTS_0888	N	0	-1.9			SYNGTS_0120	1	7	6	31	GAUC
	SYNGTS_0121	0														SYNGTS_0705	Y	-0.3	-5.9		SYNGTS_3170	N	0	-1.22			SYNGTS_0121	0
	SYNGTS_0122	1	0	0	30	AAAG										SYNGTS_2602	Y	-4.2	-2.3		SYNGTS_2412	N	-5.7	-4.4			SYNGTS_0122	0
	SYNGTS_0123	0														SYNGTS_1485	Y	-7	-4.6		SYNGTS_1321	N	-17.1	-1.8			SYNGTS_0123	0
	SYNGTS_0124	0														SYNGTS_2650	Y	-4.7	-5.1		SYNGTS_0330	N	-9.2	-3.4			SYNGTS_0124	0
	SYNGTS_0125	0														SYNGTS_1816	Y	-7.3	-8		SYNGTS_2564	N	-1.7	-0.8			SYNGTS_0125	0
	SYNGTS_0126	1	0	5	25	AAAG										SYNGTS_1081	Y	-5.9	-3		SYNGTS_0054	N	-4.2	-3.9			SYNGTS_0126	0
	SYNGTS_0127	1	2	17	15	AGGAGG										SYNGTS_0063	Y	-2	-1.32		SYNGTS_2944	N	-3.5	-2.9			SYNGTS_0127	1	0	17	13	AGGAGG
	SYNGTS_0128	0														SYNGTS_1826	Y	-3.61	-4.8		SYNGTS_2289	N	-9	-5.2			SYNGTS_0128	0
	SYNGTS_0129	1	8	13	25	UGAU										SYNGTS_0278	Y	-5.2	-4.9		SYNGTS_1784	N	-7.2	-15.5			SYNGTS_0129	1	6	13	23	UGAU
	SYNGTS_0130	1	2	26	6	AGGA										SYNGTS_0334	Y	-0.9	-1		SYNGTS_0498	N	-0.2	-1.8			SYNGTS_0130	1	0	26	4	AGGA
	SYNGTS_0131	1	1	14	17	AAGGA										SYNGTS_2558	Y	-9.7	-2.4		SYNGTS_0010	N	-5.4	-1.2			SYNGTS_0131	1	0	15	15	AGGA
	SYNGTS_0132	2	4,9	15,11	19,28	GAGG,GAUC										SYNGTS_0372	Y	-2.5	-2.8		SYNGTS_0087	N	0	0			SYNGTS_0132	2	2,7	15,11	17,26	GAGG,GAUC
	SYNGTS_0133	0														SYNGTS_1137	Y	-0.5	-5.3		SYNGTS_2162	N	-2.6	-3.3			SYNGTS_0133	0
	SYNGTS_0134	0														SYNGTS_0933	Y	-6	-2.4		SYNGTS_0353	N	-1.52	-1.4			SYNGTS_0134	0
	SYNGTS_0135	1	3	16	17	GGAG										SYNGTS_2536	Y	-4.42	-5.5		SYNGTS_1191	N	-2.5	-2			SYNGTS_0135	1	1	16	15	GGAG
	SYNGTS_0136	0														SYNGTS_1561	Y	-8.6	-2.4		SYNGTS_2870	N	0	-2.1			SYNGTS_0136	0
	SYNGTS_0137	1	0	20	10	AAAG										SYNGTS_0548	Y	-6.5	-0.6		SYNGTS_2745	N	-6.4	0			SYNGTS_0137	0
	SYNGTS_0138	1	2	18	14	AGGAG										SYNGTS_2468	Y	-5.3	-6.4		SYNGTS_0896	N	-4.2	-3.27			SYNGTS_0138	1	0	18	12	AGGAG
	SYNGTS_0139	0														SYNGTS_0610	Y	-0.8	-3.3		SYNGTS_2992	N	-1.3	-7.6			SYNGTS_0139	0
	SYNGTS_0140	0														SYNGTS_2542	Y	-9.9	-4.6		SYNGTS_1318	N	-1.7	-0.56			SYNGTS_0140	0
	SYNGTS_0141	0														SYNGTS_2967	Y	-5.2	-3.3		SYNGTS_1688	N	-3.1	-2.7			SYNGTS_0141	0
	SYNGTS_0142	0														SYNGTS_0326	Y	-5.4	-5.1		SYNGTS_0245	N	-6	-4.02			SYNGTS_0142	0
	SYNGTS_0143	1	3	19	14	GGAG										SYNGTS_0729	Y	-5.5	-3.2		SYNGTS_0327	N	-4	-4.39			SYNGTS_0143	1	1	19	12	GGAG
	SYNGTS_0144	2	0,2	23,1	7,31	AAAG,AGGA										SYNGTS_3061	Y	-3.2	-2.2		SYNGTS_1281	N	-7.6	-0.7			SYNGTS_0144	1	0	1	29	AGGA
	SYNGTS_0145	1	7	7	30	GUGA										SYNGTS_2417	Y	-3.1	-2.5		SYNGTS_2878	N	-3.4	-5.2			SYNGTS_0145	1	5	7	28	GUGA
	SYNGTS_0146	1	7	20	17	GUGAU										SYNGTS_1869	Y	-2.8	-2.31		SYNGTS_2343	N	-10.2	-1.7			SYNGTS_0146	1	5	20	15	GUGAU
	SYNGTS_0147	1	8	23	15	UGAU										SYNGTS_2004	Y	-3.43	-2.64		SYNGTS_0227	N	0	-2.2			SYNGTS_0147	1	6	23	13	UGAU
	SYNGTS_0148	1	0	23	7	AAAG										SYNGTS_0138	Y	-7.2	-3.4		SYNGTS_2775	N	-4.3	-6			SYNGTS_0148	0
	SYNGTS_0149	1	0	17	13	AAAG										SYNGTS_0890	Y	-3.5	-2.9		SYNGTS_1773	N	-4.6	-3.6			SYNGTS_0149	0
	SYNGTS_0150	1	6	4	32	GGUG										SYNGTS_1525	Y	-0.87	-4.4		SYNGTS_0907	N	-1	-3.8			SYNGTS_0150	1	4	4	30	GGUG
	SYNGTS_0151	1	9	0	39	GAUC										SYNGTS_1728	Y	-7.5	-7.9		SYNGTS_0473	N	-4.6	-6.7			SYNGTS_0151	1	7	0	37	GAUC
	SYNGTS_0152	1	4	18	16	GAGGU										SYNGTS_1802	Y	-10.3	-4.2		SYNGTS_2935	N	-6	-5.3			SYNGTS_0152	1	2	18	14	GAGGU
	SYNGTS_0153	0														SYNGTS_1238	Y	-4.2	-3.2		SYNGTS_1697	N	-0.7	-0.3			SYNGTS_0153	0
	SYNGTS_0154	1	0	20	10	AAAG										SYNGTS_1091	Y	-2.7	-4		SYNGTS_2456	N	-4.8	-4.4			SYNGTS_0154	0
	SYNGTS_0155	0														SYNGTS_0589	Y	-2.4	-3.9		SYNGTS_0004	N	-5.2	-1			SYNGTS_0155	0
	SYNGTS_0156	0														SYNGTS_0420	Y	-4.8	-2.3		SYNGTS_1738	N	0	-2.4			SYNGTS_0156	0
	SYNGTS_0157	3	0,5,6	13,15,0	17,20,36	AAAGG,AGGUG,GGUGA										SYNGTS_1692	Y	-3	-9.2		SYNGTS_0672	N	-7.1	-5.6			SYNGTS_0157	1	3	15	18	AGGUG
	SYNGTS_0158	2	0,6	1,17	29,19	AAAG,GGUG										SYNGTS_2015	Y	-2.9	-4.5		SYNGTS_1600	N	-3.4	-3.4			SYNGTS_0158	1	4	17	17	GGUG
	SYNGTS_0159	0														SYNGTS_2416	Y	-1.7	-3.7		SYNGTS_0781	N	0	-3.2			SYNGTS_0159	0
	SYNGTS_0160	1	3	19	14	GGAGGU										SYNGTS_2520	Y	-4.2	-4.6		SYNGTS_2835	N	-2.1	-2.3			SYNGTS_0160	1	1	19	12	GGAGGU
	SYNGTS_0161	1	9	15	24	GAUC										SYNGTS_3015	Y	-11.5	-7.8		SYNGTS_2292	N	-4.4	-0.2			SYNGTS_0161	1	7	15	22	GAUC
	SYNGTS_0162	0														SYNGTS_1063	Y	-1.6	-2.3		SYNGTS_1843	N	-9.5	-5.9			SYNGTS_0162	0
	SYNGTS_0163	1	0	17	13	AAAGGA										SYNGTS_0963	Y	-1.5	-0.5		SYNGTS_3139	N	-2.93	-2.07			SYNGTS_0163	1	0	19	11	AGGA
	SYNGTS_0164	0														SYNGTS_2725	Y	-3.6	-1.4		SYNGTS_0916	N	-3.32	-2.4			SYNGTS_0164	0
	SYNGTS_0165	0														SYNGTS_0782	Y	-1.85	-1.5		SYNGTS_0623	N	-1.8	-3.8			SYNGTS_0165	0
	SYNGTS_0166	2	0,9	5,20	25,19	AAAG,GAUC										SYNGTS_2185	Y	-2.2	-4.7		SYNGTS_0110	N	-1.6	-6.9			SYNGTS_0166	1	7	20	17	GAUC
	SYNGTS_0167	2	3,9	14,19	19,20	GGAG,GAUC										SYNGTS_1306	Y	-3.9	-10.5		SYNGTS_0340	N	-2.5	-2			SYNGTS_0167	2	1,7	14,19	17,18	GGAG,GAUC
	SYNGTS_0168	1	7	23	14	GUGAU										SYNGTS_0982	Y	-5.5	-2.5		SYNGTS_2545	N	-5.5	-0.9			SYNGTS_0168	1	5	23	12	GUGAU
	SYNGTS_0169	1	8	5	33	UGAU										SYNGTS_1751	Y	-2.3	-5.4		SYNGTS_1208	N	-4.8	-1.2			SYNGTS_0169	1	6	5	31	UGAU
	SYNGTS_0170	1	2	12	20	AGGAG										SYNGTS_2641	Y	-1.64	-4.5		SYNGTS_2865	N	-3.6	-0.6			SYNGTS_0170	1	0	12	18	AGGAG
	SYNGTS_0171	2	0,3	22,8	8,25	AAAG,GGAG										SYNGTS_2755	Y	-2.8	-2.44		SYNGTS_1647	N	-1.7	-4			SYNGTS_0171	1	1	8	23	GGAG
	SYNGTS_0172	1	8	14	24	UGAU										SYNGTS_0069	Y	-0.3	-2.6		SYNGTS_2592	N	-2.4	-3.1			SYNGTS_0172	1	6	14	22	UGAU
	SYNGTS_0173	1	0	23	7	AAAG										SYNGTS_1844	Y	-4.3	-4.2		SYNGTS_1058	N	-3.7	-2.62			SYNGTS_0173	0
	SYNGTS_0174	0														SYNGTS_0790	Y	-2.04	-5.7		SYNGTS_2036	N	-5.7	-2.3			SYNGTS_0174	0
	SYNGTS_0175	0														SYNGTS_2040	Y	-4.9	-5.1		SYNGTS_1825	N	-2.3	-1.29			SYNGTS_0175	0
	SYNGTS_0176	0														SYNGTS_2252	Y	-2.1	-5.1		SYNGTS_0145	N	-5.8	-1.8			SYNGTS_0176	0
	SYNGTS_0177	2	0,9	6,14	24,25	AAAG,GAUC										SYNGTS_2472	Y	-0.6	-3.8		SYNGTS_1096	N	0	-1.3			SYNGTS_0177	1	7	14	23	GAUC
	SYNGTS_0178	1	3	17	16	GGAG										SYNGTS_1755	Y	-4.8	0		SYNGTS_2608	N	-2.7	-1.9			SYNGTS_0178	1	1	17	14	GGAG
	SYNGTS_0179	1	0	11	19	AAAG										SYNGTS_0253	Y	-0.95	-6.3		SYNGTS_1952	N	-1.1	-0.2			SYNGTS_0179	0
	SYNGTS_0180	0														SYNGTS_1685	Y	-10.3	-8.4		SYNGTS_1514	N	-13.6	-8.4			SYNGTS_0180	0
	SYNGTS_0181	0														SYNGTS_2964	Y	-3	-1.4		SYNGTS_3136	N	-5.5	-6.8			SYNGTS_0181	0
	SYNGTS_0182	0														SYNGTS_2442	Y	-4.8	-10		SYNGTS_0630	N	-2.1	-3.4			SYNGTS_0182	0
	SYNGTS_0183	0														SYNGTS_0502	Y	-5.6	-3.9		SYNGTS_0451	N	-4.4	-3.3			SYNGTS_0183	0
	SYNGTS_0184	1	3	19	14	GGAGG										SYNGTS_0333	Y	-2.1	-1		SYNGTS_2461	N	-2	-4.9			SYNGTS_0184	1	1	19	12	GGAGG
	SYNGTS_0185	1	0	2	28	AAAG										SYNGTS_3071	Y	-1.9	-1.9		SYNGTS_3148	N	-2.8	-11.7			SYNGTS_0185	0
	SYNGTS_0186	0														SYNGTS_2126	Y	-7.7	-9.5		SYNGTS_2758	N	-1.9	-1.2			SYNGTS_0186	0
	SYNGTS_0187	1	9	15	24	GAUC										SYNGTS_2125	Y	-4.3	-2.3		SYNGTS_2305	N	0	0			SYNGTS_0187	1	7	15	22	GAUC
	SYNGTS_0188	0														SYNGTS_1144	Y	-3.7	-2.4		SYNGTS_1635	N	-3.7	-6.3			SYNGTS_0188	0
	SYNGTS_0189	0														SYNGTS_2631	Y	-1	-1.15		SYNGTS_2928	N	-4.1	-1.9			SYNGTS_0189	0
	SYNGTS_0190	3	2,4,7	14,13,19	18,21,18	AGGA,GAGG,GUGA										SYNGTS_0592	Y	-3.9	-1.8		SYNGTS_3119	N	-3.5	-8.1			SYNGTS_0190	3	0,2,5	14,13,19	16,19,16	AGGA,GAGG,GUGA
	SYNGTS_0191	1	2	18	14	AGGAG										SYNGTS_0118	Y	-3.6	-3.1		SYNGTS_2593	N	-0.7	-3.7			SYNGTS_0191	1	0	18	12	AGGAG
	SYNGTS_0192	0														SYNGTS_1818	Y	-6.5	-6.2		SYNGTS_3109	N	0	-4.82			SYNGTS_0192	0
	SYNGTS_0193	0														SYNGTS_0977	Y	-5.8	-9.8		SYNGTS_1823	N	-3.9	-2.8			SYNGTS_0193	0
	SYNGTS_0194	1	4	20	14	GAGGU										SYNGTS_2297	Y	-2.2	-4		SYNGTS_1360	N	-4.7	-3.2			SYNGTS_0194	1	2	20	12	GAGGU
	SYNGTS_0195	0														SYNGTS_1314	Y	-6	-4.1		SYNGTS_1628	N	-3.8	-3.3			SYNGTS_0195	0
	SYNGTS_0196	0														SYNGTS_0716	Y	-3	-5.4		SYNGTS_0687	N	-3.2	-0.7			SYNGTS_0196	0
	SYNGTS_0197	1	2	15	17	AGGAGG										SYNGTS_1859	Y	-2.9	-5.8		SYNGTS_0841	N	-4.2	-3.1			SYNGTS_0197	1	0	15	15	AGGAGG
	SYNGTS_0198	0														SYNGTS_0855	Y	-3.9	-6.4		SYNGTS_2444	N	-5.3	-6			SYNGTS_0198	0
	SYNGTS_0199	2	3,8	14,2	19,36	GGAG,UGAU										SYNGTS_2116	Y	-7.1	-2.4		SYNGTS_0924	N	-1.9	-3.2			SYNGTS_0199	1	1	14	17	GGAG
	SYNGTS_0200	1	2	15	17	AGGAG										SYNGTS_0284	Y	-3.3	-2.5		SYNGTS_1277	N	-2.1	-3.3			SYNGTS_0200	1	0	15	15	AGGAG
	SYNGTS_0201	1	4	15	19	GAGGU										SYNGTS_0382	Y	-6	-5.2		SYNGTS_2498	N	-2	-2.9			SYNGTS_0201	1	2	15	17	GAGGU
	SYNGTS_0202	0														SYNGTS_0494	Y	-5.3	-5.5		SYNGTS_0150	N	-6.9	-1.16			SYNGTS_0202	0
	SYNGTS_0203	1	8	7	31	UGAU										SYNGTS_2166	Y	-1.2	-1.9		SYNGTS_2312	N	-7.1	0			SYNGTS_0203	1	6	7	29	UGAU
	SYNGTS_0204	0														SYNGTS_1577	Y	-2.8	-2.7		SYNGTS_0627	N	-4.8	-1.7			SYNGTS_0204	0
	SYNGTS_0205	0														SYNGTS_0519	Y	-2.8	-4		SYNGTS_0324	N	-4	-2.2			SYNGTS_0205	0
	SYNGTS_0206	1	9	14	25	GAUC										SYNGTS_0872	Y	-2.8	-6.5		SYNGTS_1846	N	-6.8	-9.7			SYNGTS_0206	1	7	14	23	GAUC
	SYNGTS_0207	0														SYNGTS_1747	Y	-5.8	-4.4		SYNGTS_2339	N	-2.5	-6.1			SYNGTS_0207	0
	SYNGTS_0208	1	9	1	38	GAUC										SYNGTS_2408	Y	-1	-2.2		SYNGTS_0141	N	-10.1	-3.4			SYNGTS_0208	1	7	1	36	GAUC
	SYNGTS_0209	0														SYNGTS_0581	Y	-1.7	-6		SYNGTS_2376	N	-5	-5.2			SYNGTS_0209	0
	SYNGTS_0210	1	8	6	32	UGAU										SYNGTS_3019	Y	-8.6	-1.3		SYNGTS_2667	N	-7.1	-0.39			SYNGTS_0210	1	6	6	30	UGAU
	SYNGTS_0211	0														SYNGTS_0825	Y	-12.3	-6.3		SYNGTS_2361	N	-0.7	-5.6			SYNGTS_0211	0
	SYNGTS_0212	1	0	13	17	AAAG										SYNGTS_2848	Y	-2.5	-4.9		SYNGTS_2517	N	-12.9	-8.4			SYNGTS_0212	0
	SYNGTS_0213	1	8	21	17	UGAU										SYNGTS_0452	Y	-4.26	-4.2		SYNGTS_2172	N	-1.2	-2			SYNGTS_0213	1	6	21	15	UGAU
	SYNGTS_0214	0														SYNGTS_0755	Y	-2.7	-5		SYNGTS_0243	N	-7.4	-3.4			SYNGTS_0214	0
	SYNGTS_0215	1	4	20	14	GAGGU										SYNGTS_1910	Y	-3.1	-2.3		SYNGTS_1375	N	-6.8	-4.9			SYNGTS_0215	1	2	20	12	GAGGU
	SYNGTS_0216	0														SYNGTS_2255	Y	-8.42	-6.4		SYNGTS_0376	N	-2.6	-0.7			SYNGTS_0216	0
	SYNGTS_0217	0														SYNGTS_0959	Y	-5.8	-2.4		SYNGTS_1185	N	-7.1	-3.6			SYNGTS_0217	0
	SYNGTS_0218	0														SYNGTS_0507	Y	-1.1	-4.2		SYNGTS_0513	N	-8.23	-4.4			SYNGTS_0218	0
	SYNGTS_0219	1	3	23	10	GGAG										SYNGTS_3037	Y	-4.1	-7.4		SYNGTS_3168	N	-4.11	-3.6			SYNGTS_0219	1	1	23	8	GGAG
	SYNGTS_0220	0														SYNGTS_2676	Y	-1	-2.4		SYNGTS_1895	N	-5.4	-6.8			SYNGTS_0220	0
	SYNGTS_0221	3	1,5,8	22,23,11	9,12,27	AAGG,AGGU,UGAU										SYNGTS_1146	Y	-0.1	-5.1		SYNGTS_2085	N	-0.7	-4.3			SYNGTS_0221	2	3,6	23,11	10,25	AGGU,UGAU
	SYNGTS_0222	1	2	14	18	AGGA										SYNGTS_3018	Y	-5.8	-6.9		SYNGTS_1002	N	-6	-1.8			SYNGTS_0222	1	0	14	16	AGGA
	SYNGTS_0223	1	1	23	8	AAGG										SYNGTS_0201	Y	-6.3	-6.1		SYNGTS_2179	N	-6.6	-6.1			SYNGTS_0223	0
	SYNGTS_0224	1	0	4	26	AAAG										SYNGTS_1124	Y	-1.9	-4.4		SYNGTS_1151	N	-9.5	-6			SYNGTS_0224	0
	SYNGTS_0225	1	8	5	33	UGAUC										SYNGTS_1536	Y	-1	-5		SYNGTS_1681	N	0	-3.9			SYNGTS_0225	1	6	5	31	UGAUC
	SYNGTS_0226	1	9	1	38	GAUC										SYNGTS_1724	Y	-7.3	-5.6		SYNGTS_0279	N	-4.8	-12.6			SYNGTS_0226	1	7	1	36	GAUC
	SYNGTS_0227	1	8	6	32	UGAUC										SYNGTS_2318	Y	-6	-1.3		SYNGTS_0942	N	0	-1.2			SYNGTS_0227	1	6	6	30	UGAUC
	SYNGTS_0228	0														SYNGTS_1399	Y	-6.2	-4.6		SYNGTS_2031	N	-2.9	-4.9			SYNGTS_0228	0
	SYNGTS_0229	0														SYNGTS_2904	Y	-9.3	-6.3		SYNGTS_2968	N	-2.4	-1.43			SYNGTS_0229	0
	SYNGTS_0230	0														SYNGTS_0574	Y	-6.3	-4.7		SYNGTS_0613	N	-6.4	-2.1			SYNGTS_0230	0
	SYNGTS_0231	2	1,5	18,19	13,16	AAGG,AGGU										SYNGTS_0962	Y	-2.6	0		SYNGTS_1999	N	-7.5	-3.2			SYNGTS_0231	1	3	19	14	AGGU
	SYNGTS_0232	1	8	5	33	UGAU										SYNGTS_0901	Y	-4.9	-7.8		SYNGTS_0403	N	-10.34	-11			SYNGTS_0232	1	6	5	31	UGAU
	SYNGTS_0233	0														SYNGTS_0938	Y	-4.4	-4.3		SYNGTS_0971	N	-2	-1.3			SYNGTS_0233	0
	SYNGTS_0234	1	2	22	10	AGGA										SYNGTS_0448	Y	0	-2.6		SYNGTS_2516	N	-5.6	0			SYNGTS_0234	1	0	22	8	AGGA
	SYNGTS_0235	0														SYNGTS_1435	Y	-6.5	-5.7		SYNGTS_1991	N	-2.82	0			SYNGTS_0235	0
	SYNGTS_0236	1	0	1	29	AAAG										SYNGTS_0596	Y	-6.2	-2.9		SYNGTS_2436	N	0	-3.1			SYNGTS_0236	0
	SYNGTS_0237	0														SYNGTS_0558	Y	-2.8	-3.4		SYNGTS_1676	N	-2.7	-0.9			SYNGTS_0237	0
	SYNGTS_0238	1	2	19	13	AGGA										SYNGTS_0410	Y	-3.9	-1.6		SYNGTS_2519	N	-1.3	-0.1			SYNGTS_0238	1	0	19	11	AGGA
	SYNGTS_0239	0														SYNGTS_1568	Y	-6.4	-0.05		SYNGTS_1494	N	-1.3	-0.3			SYNGTS_0239	0
	SYNGTS_0240	0														SYNGTS_1977	Y	-3.7	-2.3		SYNGTS_2394	N	-2.6	-3.1			SYNGTS_0240	0
	SYNGTS_0241	0														SYNGTS_0549	Y	-4.6	-1.32		SYNGTS_1204	N	-3.3	0			SYNGTS_0241	0
	SYNGTS_0242	1	0	3	27	AAAG										SYNGTS_0066	Y	-3.9	-3.1		SYNGTS_1804	N	-2.8	-4.9			SYNGTS_0242	0
	SYNGTS_0243	0														SYNGTS_0288	Y	-1.5	-6		SYNGTS_1609	N	-3.9	-4.7			SYNGTS_0243	0
	SYNGTS_0244	1	3	19	14	GGAG										SYNGTS_2094	Y	0	-0.9		SYNGTS_2781	N	-4.7	-7.1			SYNGTS_0244	1	1	19	12	GGAG
	SYNGTS_0245	2	1,5	0,1	31,34	AAGG,AGGU										SYNGTS_2180	Y	-3.2	-4.2		SYNGTS_0649	N	-4.7	-4			SYNGTS_0245	1	3	1	32	AGGU
	SYNGTS_0246	1	8	11	27	UGAU										SYNGTS_1441	Y	-4.9	-6.7		SYNGTS_1420	N	-4.1	-0.1			SYNGTS_0246	1	6	11	25	UGAU
	SYNGTS_0247	1	3	21	12	GGAG										SYNGTS_2920	Y	-2.6	-5		SYNGTS_3141	N	-3	-4.6			SYNGTS_0247	1	1	21	10	GGAG
	SYNGTS_0248	0														SYNGTS_2838	Y	-4.2	-3.8		SYNGTS_3005	N	-12.3	-3.8			SYNGTS_0248	0
	SYNGTS_0249	0														SYNGTS_1065	Y	-4	-0.1		SYNGTS_2390	N	-2.4	-1.3			SYNGTS_0249	0
	SYNGTS_0250	0														SYNGTS_2407	Y	-2.5	-1.8		SYNGTS_2674	N	-2.7	-0.4			SYNGTS_0250	0
	SYNGTS_0251	2	2,4	13,12	19,22	AGGA,GAGG										SYNGTS_0047	Y	-4.9	-2.02		SYNGTS_2155	N	-2.3	-1.4			SYNGTS_0251	2	0,2	13,12	17,20	AGGA,GAGG
	SYNGTS_0252	0														SYNGTS_3079	Y	-4.7	-0.8		SYNGTS_0241	N	-1.66	-1.6			SYNGTS_0252	0
	SYNGTS_0253	1	0	17	13	AAAG										SYNGTS_0238	Y	-5.54	-5		SYNGTS_0187	N	-4.2	-1.2			SYNGTS_0253	0
	SYNGTS_0254	0														SYNGTS_0008	Y	-0.7	-1.6		SYNGTS_1095	N	-1	0			SYNGTS_0254	0
	SYNGTS_0255	1	6	2	34	GGUG										SYNGTS_1655	Y	-3.2	-1.6		SYNGTS_0407	N	-2.4	-1.6			SYNGTS_0255	1	4	2	32	GGUG
	SYNGTS_0256	1	9	5	34	GAUC										SYNGTS_2698	Y	-3.86	-5.2		SYNGTS_1010	N	-5.33	-6.2			SYNGTS_0256	1	7	5	32	GAUC
	SYNGTS_0257	1	0	2	28	AAAG										SYNGTS_2829	Y	-6.2	-0.9		SYNGTS_1220	N	-4.6	-4.5			SYNGTS_0257	0
	SYNGTS_0258	0														SYNGTS_1121	Y	-5.9	-9.8		SYNGTS_2059	N	-1.6	-3.6			SYNGTS_0258	0
	SYNGTS_0259	0														SYNGTS_2694	Y	-6.4	-2.6		SYNGTS_2245	N	-7.4	-9.2			SYNGTS_0259	0
	SYNGTS_0260	1	8	3	35	UGAU										SYNGTS_2449	Y	-4	-3.4		SYNGTS_0070	N	-2.54	-1.3			SYNGTS_0260	1	6	3	33	UGAU
	SYNGTS_0261	1	2	5	27	AGGAG										SYNGTS_1105	Y	-5.6	-3.8		SYNGTS_1631	N	0	0			SYNGTS_0261	1	0	5	25	AGGAG
	SYNGTS_0262	2	5,9	10,3	25,36	AGGU,GAUC										SYNGTS_1980	Y	-3.7	-2.4		SYNGTS_0347	N	-3.1	-1.2			SYNGTS_0262	1	3	10	23	AGGU
	SYNGTS_0263	1	2	13	19	AGGA										SYNGTS_2301	Y	-7.1	-2.8		SYNGTS_0586	N	-4.6	-0.79			SYNGTS_0263	1	0	13	17	AGGA
	SYNGTS_0264	1	0	1	29	AAAG										SYNGTS_2985	Y	-1.4	-2.7		SYNGTS_0905	N	-6.2	-2.7			SYNGTS_0264	0
	SYNGTS_0265	0														SYNGTS_0179	Y	-1.5	-6.5		SYNGTS_3077	N	0	-1			SYNGTS_0265	0
	SYNGTS_0266	1	2	7	25	AGGAG										SYNGTS_0766	Y	-5.2	-1.5		SYNGTS_0204	N	-6.6	-8.7			SYNGTS_0266	1	0	7	23	AGGAG
	SYNGTS_0267	1	8	7	31	UGAUC										SYNGTS_0584	Y	-6.9	-4.4		SYNGTS_0169	N	-1.1	0			SYNGTS_0267	1	6	7	29	UGAUC
	SYNGTS_0268	2	1,6	9,13	22,23	AAGG,GGUG										SYNGTS_2310	Y	-2.7	-0.73		SYNGTS_1147	N	-6.1	-10.7			SYNGTS_0268	1	4	13	21	GGUG
	SYNGTS_0269	1	1	20	11	AAGGA										SYNGTS_2906	Y	-5.2	-5.9		SYNGTS_1051	N	0	-2.5			SYNGTS_0269	1	0	21	9	AGGA
	SYNGTS_0270	0														SYNGTS_1251	Y	-4.1	-1.61		SYNGTS_2176	N	-5.3	-1.7			SYNGTS_0270	0
	SYNGTS_0271	1	2	18	14	AGGAG										SYNGTS_0504	Y	-10.3	-4.5		SYNGTS_0396	N	-5.02	-2.1			SYNGTS_0271	1	0	18	12	AGGAG
	SYNGTS_0272	0														SYNGTS_1064	Y	-0.5	-4.51		SYNGTS_2897	N	-2.8	-2.5			SYNGTS_0272	0
	SYNGTS_0273	1	9	0	39	GAUC										SYNGTS_1978	Y	-1.1	-3		SYNGTS_3154	N	-0.4	-2.7			SYNGTS_0273	1	7	0	37	GAUC
	SYNGTS_0274	0														SYNGTS_0727	Y	-8.8	-4.2		SYNGTS_1271	N	-1.5	-6.5			SYNGTS_0274	0
	SYNGTS_0275	1	9	22	17	GAUC										SYNGTS_1192	Y	-6.5	-3.5		SYNGTS_2616	N	-6.7	-3.3			SYNGTS_0275	1	7	22	15	GAUC
	SYNGTS_0276	0														SYNGTS_0517	Y	-4.1	-4.7		SYNGTS_0341	N	-0.4	-1.3			SYNGTS_0276	0
	SYNGTS_0277	1	1	16	15	AAGGAG										SYNGTS_1698	Y	-7.6	-6.1		SYNGTS_1672	N	-2.5	-0.5			SYNGTS_0277	1	0	17	13	AGGAG
	SYNGTS_0278	1	2	17	15	AGGA										SYNGTS_2256	Y	-4.4	-3.7		SYNGTS_1332	N	-11.2	-7.3			SYNGTS_0278	1	0	17	13	AGGA
	SYNGTS_0279	0														SYNGTS_1814	Y	-7	-2.9		SYNGTS_2093	N	-1.3	-2.2			SYNGTS_0279	0
	SYNGTS_0280	0														SYNGTS_0113	Y	-5.7	-4.3		SYNGTS_2362	N	-3.6	-0.6			SYNGTS_0280	0
	SYNGTS_0281	0														SYNGTS_3106	Y	-16.7	-8.9		SYNGTS_1656	N	-1.5	-3.5			SYNGTS_0281	0
	SYNGTS_0282	1	4	23	11	GAGGU										SYNGTS_1349	Y	-6.2	-5.2		SYNGTS_3097	N	-0.8	-6.7			SYNGTS_0282	1	2	23	9	GAGGU
	SYNGTS_0283	2	1,1	15,20	16,11	AAGG,AAGG										SYNGTS_1815	Y	-0.2	-4.04		SYNGTS_1850	N	-8.3	-0.7			SYNGTS_0283	0
	SYNGTS_0284	1	2	18	14	AGGAG										SYNGTS_2266	Y	-0.1	-0.1		SYNGTS_3166	N	-2.7	-4			SYNGTS_0284	1	0	18	12	AGGAG
	SYNGTS_0285	2	1,4	19,2	12,32	AAGGA,GAGGU										SYNGTS_1019	Y	-1	-4.1		SYNGTS_1913	N	-3.2	-3.3			SYNGTS_0285	1	2	2	30	GAGGU
	SYNGTS_0286	2	2,4	17,16	15,18	AGGA,GAGG										SYNGTS_2886	Y	-5.4	-3.8		SYNGTS_2414	N	-2.5	-0.8			SYNGTS_0286	2	0,2	17,16	13,16	AGGA,GAGG
	SYNGTS_0287	0														SYNGTS_2830	Y	-2.1	-2.4		SYNGTS_2231	N	0	-1.3			SYNGTS_0287	0
	SYNGTS_0288	1	5	17	18	AGGU										SYNGTS_1062	Y	-2.1	-1.8		SYNGTS_0717	N	-1.3	-0.4			SYNGTS_0288	1	3	17	16	AGGU
	SYNGTS_0289	0														SYNGTS_0765	Y	-4.9	-1.1		SYNGTS_2918	N	-2.6	0			SYNGTS_0289	0
	SYNGTS_0290	1	1	17	14	AAGGAG										SYNGTS_1070	Y	-3.7	-2.8		SYNGTS_0669	N	-4.9	-3.4			SYNGTS_0290	2	0,6	18,10	12,26	AGGAG,UGAUC
	SYNGTS_0291	1	5	1	34	AGGUGA										SYNGTS_0073	Y	-3.8	-6		SYNGTS_0931	N	-1.3	-1.8			SYNGTS_0291	1	3	1	32	AGGUGA
	SYNGTS_0292	0														SYNGTS_0863	Y	-5.6	-7.1		SYNGTS_1433	N	-0.8	-3.8			SYNGTS_0292	0
	SYNGTS_0293	0														SYNGTS_1864	Y	-2.9	0		SYNGTS_0733	N	-3.2	-2			SYNGTS_0293	0
	SYNGTS_0294	0														SYNGTS_1958	Y	-1.6	-2.7		SYNGTS_0219	N	-6.8	-3.2			SYNGTS_0294	0
	SYNGTS_0295	0														SYNGTS_1307	Y	-1.7	-4.74		SYNGTS_0929	N	-5.1	-6.4			SYNGTS_0295	0
	SYNGTS_0296	0														SYNGTS_0434	Y	-3.1	-4.9		SYNGTS_1811	N	-5.5	0			SYNGTS_0296	0
	SYNGTS_0297	1	2	21	11	AGGAG										SYNGTS_0080	Y	-4.6	-2		SYNGTS_0188	N	-5.2	-2.2			SYNGTS_0297	1	0	21	9	AGGAG
	SYNGTS_0298	1	0	16	14	AAAGGA										SYNGTS_1066	Y	-3.6	-0.4		SYNGTS_1119	N	-6	0			SYNGTS_0298	1	0	18	12	AGGA
	SYNGTS_0299	1	0	3	27	AAAG										SYNGTS_2581	Y	-1.77	-2.2		SYNGTS_2744	N	-7.2	-2			SYNGTS_0299	0
	SYNGTS_0300	0														SYNGTS_1987	Y	-6.5	-7.5		SYNGTS_0099	N	-3	-2.8			SYNGTS_0300	0
	SYNGTS_0301	0														SYNGTS_0429	Y	-3.5	-3.3		SYNGTS_1686	N	-8.7	-0.1			SYNGTS_0301	0
	SYNGTS_0302	1	9	6	33	GAUC										SYNGTS_2578	Y	-8.1	-7.6		SYNGTS_2530	N	-14.7	-6.8			SYNGTS_0302	1	7	6	31	GAUC
	SYNGTS_0303	2	3,7	17,1	16,36	GGAG,GUGA										SYNGTS_0379	Y	-2.8	-1.8		SYNGTS_0352	N	0	0			SYNGTS_0303	1	1	17	14	GGAG
	SYNGTS_0304	2	2,4	18,17	14,17	AGGA,GAGG										SYNGTS_0647	Y	-4.8	-8.7		SYNGTS_2470	N	-4.6	-3.3			SYNGTS_0304	2	0,2	18,17	12,15	AGGA,GAGG
	SYNGTS_0305	0														SYNGTS_1054	Y	-10.1	-9.8		SYNGTS_2972	N	-7.3	-2.07			SYNGTS_0305	0
	SYNGTS_0306	1	5	10	25	AGGU										SYNGTS_0335	Y	-4.8	-3.2		SYNGTS_0909	N	0	-1.1			SYNGTS_0306	1	3	10	23	AGGU
	SYNGTS_0307	0														SYNGTS_2228	Y	-0.6	-2.4		SYNGTS_0976	N	-7.9	-4.8			SYNGTS_0307	0
	SYNGTS_0308	0														SYNGTS_1888	Y	-6.8	-8.4		SYNGTS_2561	N	-1.5	-4			SYNGTS_0308	0
	SYNGTS_0309	1	6	19	17	GGUG										SYNGTS_0969	Y	-3.1	-3.22		SYNGTS_3165	N	-4.8	-1.8			SYNGTS_0309	1	4	19	15	GGUG
	SYNGTS_0310	2	8,8	6,23	32,15	UGAU,UGAU										SYNGTS_2025	Y	-5.6	-1.8		SYNGTS_2039	N	-0.9	-1.1			SYNGTS_0310	1	6	23	13	UGAU
	SYNGTS_0311	2	2,4	17,16	15,18	AGGA,GAGG										SYNGTS_2329	Y	-2.8	-5.1		SYNGTS_2475	N	-3.4	-4.6			SYNGTS_0311	2	0,2	17,16	13,16	AGGA,GAGG
	SYNGTS_0312	2	3,8	0,6	33,32	GGAG,UGAU										SYNGTS_0554	Y	-6	-2.8		SYNGTS_0614	N	-5.6	-1.9			SYNGTS_0312	1	6	6	30	UGAU
	SYNGTS_0313	1	1	23	8	AAGG										SYNGTS_2636	Y	-15.2	-2.26		SYNGTS_1069	N	-5.7	-1.5			SYNGTS_0313	0
	SYNGTS_0314	0														SYNGTS_2947	Y	-2.6	-5.2		SYNGTS_2063	N	-6.27	-2			SYNGTS_0314	0
	SYNGTS_0315	0														SYNGTS_0191	Y	0	-2.9		SYNGTS_2957	N	-4.2	-5.44			SYNGTS_0315	0
	SYNGTS_0316	0														SYNGTS_1703	Y	-3.2	-3.1		SYNGTS_2611	N	-6.3	-1.1			SYNGTS_0316	0
	SYNGTS_0317	0														SYNGTS_0215	Y	-2.5	-3.8		SYNGTS_1411	N	-3.09	-2.59			SYNGTS_0317	0
	SYNGTS_0318	1	0	6	24	AAAG										SYNGTS_1040	Y	-3.9	-3.7		SYNGTS_2193	N	-5.3	-2.9			SYNGTS_0318	0
	SYNGTS_0319	1	3	20	13	GGAGG										SYNGTS_3101	Y	-1.9	-2.2		SYNGTS_2690	N	0	-2.7			SYNGTS_0319	1	1	20	11	GGAGG
	SYNGTS_0320	0														SYNGTS_0311	Y	-3.6	-6.1		SYNGTS_0475	N	-7.5	-5.1			SYNGTS_0320	0
	SYNGTS_0321	0														SYNGTS_2486	Y	0	-2.4		SYNGTS_0828	N	-4.6	-4.2			SYNGTS_0321	0
	SYNGTS_0322	2	0,7	3,8	27,29	AAAG,GUGA										SYNGTS_2220	Y	-5.1	-4.2		SYNGTS_0860	N	0	-0.7			SYNGTS_0322	1	5	8	27	GUGA
	SYNGTS_0323	0														SYNGTS_2087	Y	-1.1	-5.5		SYNGTS_1047	N	-1.8	-7.7			SYNGTS_0323	0
	SYNGTS_0324	0														SYNGTS_2466	Y	-2.7	-5.9		SYNGTS_1102	N	-1	-4.2			SYNGTS_0324	0
	SYNGTS_0325	1	3	18	15	GGAG										SYNGTS_0791	Y	-2.4	-1.6		SYNGTS_1282	N	-5.7	-5.9			SYNGTS_0325	1	1	18	13	GGAG
	SYNGTS_0326	2	1,5	18,19	13,16	AAGG,AGGU										SYNGTS_2786	Y	-3.2	-0.7		SYNGTS_2881	N	-5	-5.6			SYNGTS_0326	1	3	19	14	AGGU
	SYNGTS_0327	0														SYNGTS_2347	Y	0	-2		SYNGTS_0643	N	-1.9	-3.7			SYNGTS_0327	0
	SYNGTS_0328	1	9	10	29	GAUC										SYNGTS_1295	Y	-4.1	-5.5		SYNGTS_0195	N	-0.9	-3.1			SYNGTS_0328	1	7	10	27	GAUC
	SYNGTS_0329	2	0,5	10,6	20,29	AAAG,AGGU										SYNGTS_0304	Y	-3.7	-6.5		SYNGTS_0892	N	-0.34	-3			SYNGTS_0329	1	3	6	27	AGGU
	SYNGTS_0330	0														SYNGTS_0996	Y	-2.8	-4		SYNGTS_2849	N	-3.8	-1			SYNGTS_0330	0
	SYNGTS_0331	0														SYNGTS_2512	Y	-11.1	-13		SYNGTS_1617	N	-1	-2.27			SYNGTS_0331	0
	SYNGTS_0332	2	0,3	24,19	6,14	AAAG,GGAG										SYNGTS_1993	Y	-6.5	-4.7		SYNGTS_2283	N	-5.7	-11.9			SYNGTS_0332	1	1	19	12	GGAG
	SYNGTS_0333	2	3,8	6,23	27,15	GGAG,UGAU										SYNGTS_1710	Y	-2.97	-1.9		SYNGTS_2562	N	0	-0.4			SYNGTS_0333	2	1,6	6,23	25,13	GGAG,UGAU
	SYNGTS_0334	1	9	20	19	GAUC										SYNGTS_3160	Y	-4	-4		SYNGTS_0239	N	-9.4	-12.3			SYNGTS_0334	1	7	20	17	GAUC
	SYNGTS_0335	1	4	19	15	GAGG										SYNGTS_1702	Y	-4.7	-2.6		SYNGTS_2792	N	-5.2	-1.2			SYNGTS_0335	1	2	19	13	GAGG
	SYNGTS_0336	1	0	19	11	AAAG										SYNGTS_1764	Y	-4.6	-2.3		SYNGTS_0383	N	-5.1	-1.7			SYNGTS_0336	0
	SYNGTS_0337	1	4	19	15	GAGGU										SYNGTS_0370	Y	-1.9	-3.24		SYNGTS_0683	N	-6.9	-6.1			SYNGTS_0337	1	2	19	13	GAGGU
	SYNGTS_0338	1	8	9	29	UGAUC										SYNGTS_2424	Y	-8.1	-2.2		SYNGTS_3056	N	0	-1.1			SYNGTS_0338	1	6	9	27	UGAUC
	SYNGTS_0339	0														SYNGTS_0378	Y	-4.9	-6.7		SYNGTS_1693	N	-4.1	-3			SYNGTS_0339	0
	SYNGTS_0340	0														SYNGTS_1224	Y	-5.8	-6.6		SYNGTS_2302	N	-0.7	-1.2			SYNGTS_0340	0
	SYNGTS_0341	0														SYNGTS_2888	Y	-3.8	-2.5		SYNGTS_2330	N	-4.9	-0.7			SYNGTS_0341	0
	SYNGTS_0342	0														SYNGTS_1035	Y	-2.82	-2.3		SYNGTS_0046	N	-1.7	0			SYNGTS_0342	0
	SYNGTS_0343	1	2	19	13	AGGAG										SYNGTS_3053	Y	-8.9	-9.2		SYNGTS_0477	N	-2.8	-0.6			SYNGTS_0343	1	0	19	11	AGGAG
	SYNGTS_0344	0														SYNGTS_1175	Y	-2.5	0		SYNGTS_0261	N	-9.6	-3.9			SYNGTS_0344	0
	SYNGTS_0345	1	8	16	22	UGAUC										SYNGTS_0876	Y	-4.92	-5.2		SYNGTS_1061	N	-3.3	-3.6			SYNGTS_0345	1	6	16	20	UGAUC
	SYNGTS_0346	0														SYNGTS_2826	Y	-1.5	-5.7		SYNGTS_1671	N	-5.6	-0.2			SYNGTS_0346	0
	SYNGTS_0347	0														SYNGTS_0847	Y	-4.3	-1.9		SYNGTS_0065	N	-0.2	-3.8			SYNGTS_0347	0
	SYNGTS_0348	1	7	5	32	GUGA										SYNGTS_0695	Y	-6.3	-8		SYNGTS_2823	N	0	-3.3			SYNGTS_0348	1	5	5	30	GUGA
	SYNGTS_0349	0														SYNGTS_0079	Y	-1.4	-2.5		SYNGTS_1516	N	0	-0.65			SYNGTS_0349	0
	SYNGTS_0350	0														SYNGTS_2535	Y	-2.84	-3.5		SYNGTS_0555	N	-5.7	-1.45			SYNGTS_0350	0
	SYNGTS_0351	2	5,6	19,3	16,33	AGGU,GGUG										SYNGTS_2861	Y	-0.9	0		SYNGTS_1207	N	-3.9	-4.92			SYNGTS_0351	1	3	19	14	AGGU
	SYNGTS_0352	1	0	4	26	AAAG										SYNGTS_0083	Y	-1.11	-5.1		SYNGTS_0911	N	-8.3	-3.9			SYNGTS_0352	0
	SYNGTS_0353	0														SYNGTS_1067	Y	-1.5	-0.84		SYNGTS_1193	N	-2.8	-3.41			SYNGTS_0353	0
	SYNGTS_0354	0														SYNGTS_1572	Y	-3.8	-5		SYNGTS_1731	N	0	-3.7			SYNGTS_0354	0
	SYNGTS_0355	0														SYNGTS_0741	Y	-1.8	-1.01		SYNGTS_1953	N	-7.8	0			SYNGTS_0355	0
	SYNGTS_0356	2	7,9	0,14	37,25	GUGA,GAUC										SYNGTS_2374	Y	-0.4	-3.7		SYNGTS_2128	N	-7.1	-7			SYNGTS_0356	1	7	14	23	GAUC
	SYNGTS_0357	1	9	4	35	GAUC										SYNGTS_0244	Y	-3.8	-3.8		SYNGTS_2327	N	-4.9	-3			SYNGTS_0357	1	7	4	33	GAUC
	SYNGTS_0358	0														SYNGTS_0135	Y	-4.8	-3.4		SYNGTS_1072	N	-1.5	-0.4			SYNGTS_0358	0
	SYNGTS_0359	0														SYNGTS_2961	Y	-3.9	-3.23		SYNGTS_2713	N	-0.1	0			SYNGTS_0359	0
	SYNGTS_0360	2	1,7	8,0	23,37	AAGG,GUGA										SYNGTS_1920	Y	-2	-8.7		SYNGTS_2852	N	-4	-2.9			SYNGTS_0360	1	5	0	35	GUGA
	SYNGTS_0361	1	7	19	18	GUGA										SYNGTS_0805	Y	-2.4	-3.3		SYNGTS_1099	N	-0.87	-2.2			SYNGTS_0361	1	5	19	16	GUGA
	SYNGTS_0362	0														SYNGTS_2379	Y	-6.4	-2.2		SYNGTS_1699	N	-7.1	-0.62			SYNGTS_0362	0
	SYNGTS_0363	1	8	16	22	UGAUC										SYNGTS_0751	Y	-1.7	-9.6		SYNGTS_2254	N	-1.4	-2.8			SYNGTS_0363	1	6	16	20	UGAUC
	SYNGTS_0364	0														SYNGTS_2375	Y	-3.5	-3.1		SYNGTS_3080	N	-0.05	-3			SYNGTS_0364	0
	SYNGTS_0365	2	1,5	23,24	8,11	AAGG,AGGU										SYNGTS_0859	Y	-4.4	-2.8		SYNGTS_2277	N	-6.1	-7.4			SYNGTS_0365	1	3	24	9	AGGU
	SYNGTS_0366	0														SYNGTS_1074	Y	-4.2	-2		SYNGTS_2366	N	-4.7	-2.8			SYNGTS_0366	0
	SYNGTS_0367	1	9	17	22	GAUC										SYNGTS_1223	Y	-5.9	-5.9		SYNGTS_2218	N	-3.5	-4.6			SYNGTS_0367	1	7	17	20	GAUC
	SYNGTS_0368	1	9	22	17	GAUC										SYNGTS_0197	Y	-7	-5.6		SYNGTS_0626	N	-3.5	-6.8			SYNGTS_0368	1	7	22	15	GAUC
	SYNGTS_0369	0														SYNGTS_0764	Y	-6.6	-3.9		SYNGTS_0240	N	-5.9	-0.3			SYNGTS_0369	0
	SYNGTS_0370	1	3	19	14	GGAGG										SYNGTS_1075	Y	-2.3	-2.2		SYNGTS_0814	N	0	-1.8			SYNGTS_0370	1	1	19	12	GGAGG
	SYNGTS_0371	2	6,8	21,6	15,32	GGUG,UGAU										SYNGTS_2933	Y	-1.6	-2.8		SYNGTS_1543	N	-3.6	-2.9			SYNGTS_0371	1	4	21	13	GGUG
	SYNGTS_0372	1	2	11	21	AGGA										SYNGTS_2096	Y	-4.6	-1.4		SYNGTS_0668	N	-5	0			SYNGTS_0372	1	0	11	19	AGGA
	SYNGTS_0373	1	2	20	12	AGGA										SYNGTS_1986	Y	-2.7	-2.94		SYNGTS_1071	N	-2.2	-0.9			SYNGTS_0373	1	0	20	10	AGGA
	SYNGTS_0374	0														SYNGTS_2073	Y	-10	-3.1		SYNGTS_0331	N	-1.3	-1			SYNGTS_0374	0
	SYNGTS_0375	2	0,4	21,14	9,20	AAAGG,GAGGU										SYNGTS_0131	Y	-7.6	-0.4		SYNGTS_1620	N	-3.4	-1.4			SYNGTS_0375	1	2	14	18	GAGGU
	SYNGTS_0376	2	3,8	9,14	24,24	GGAG,UGAU										SYNGTS_1302	Y	-9.7	-5.4		SYNGTS_1794	N	-3.8	-2.91			SYNGTS_0376	2	1,6	9,14	22,22	GGAG,UGAU
	SYNGTS_0377	1	0	2	28	AAAG										SYNGTS_0290	Y	-8.3	-5.8		SYNGTS_2110	N	-0.6	0			SYNGTS_0377	0
	SYNGTS_0378	1	3	13	20	GGAGG										SYNGTS_1748	Y	-2.8	-4.8		SYNGTS_1805	N	-4.3	-1.6			SYNGTS_0378	1	1	13	18	GGAGG
	SYNGTS_0379	2	2,3	16,14	16,19	AGGAG,GGAGG										SYNGTS_0776	Y	-5	-6.1		SYNGTS_1817	N	0	-6.2			SYNGTS_0379	2	0,1	16,14	14,17	AGGAG,GGAGG
	SYNGTS_0380	2	0,8	21,5	9,33	AAAG,UGAU										SYNGTS_2936	Y	-3.1	-3.82		SYNGTS_2195	N	-3.4	-1.8			SYNGTS_0380	1	6	5	31	UGAU
	SYNGTS_0381	0														SYNGTS_2337	Y	-2.9	-4.8		SYNGTS_2369	N	-2.6	-0.9			SYNGTS_0381	0
	SYNGTS_0382	1	3	13	20	GGAGG										SYNGTS_0160	Y	-6.8	-5.3		SYNGTS_1077	N	-3	-3.6			SYNGTS_0382	1	1	13	18	GGAGG
	SYNGTS_0383	0														SYNGTS_0767	Y	-2.9	-9.1		SYNGTS_0346	N	-2.2	-0.9			SYNGTS_0383	0
	SYNGTS_0384	1	8	0	38	UGAU										SYNGTS_0753	Y	-2.7	-3		SYNGTS_0514	N	-0.6	-2.82			SYNGTS_0384	1	6	0	36	UGAU
	SYNGTS_0385	0														SYNGTS_1834	Y	-2.8	-8.9		SYNGTS_0397	N	-2.3	-3.2			SYNGTS_0385	0
	SYNGTS_0386	1	2	0	32	AGGA										SYNGTS_2051	Y	-2.3	-5.2		SYNGTS_0834	N	-4.5	-3.8			SYNGTS_0386	1	0	0	30	AGGA
	SYNGTS_0387	1	3	13	20	GGAG										SYNGTS_2912	Y	-2.2	-3.9		SYNGTS_1633	N	-7	-6.6			SYNGTS_0387	1	1	13	18	GGAG
	SYNGTS_0388	1	3	5	28	GGAGG										SYNGTS_0759	Y	-1	-4.7		SYNGTS_1498	N	-2.9	0			SYNGTS_0388	1	1	5	26	GGAGG
	SYNGTS_0389	2	5,6	19,3	16,33	AGGU,GGUG										SYNGTS_3135	Y	-2.6	-3.6		SYNGTS_0915	N	0	-2.3			SYNGTS_0389	1	3	19	14	AGGU
	SYNGTS_0390	0														SYNGTS_3043	Y	-4.7	-3.9		SYNGTS_0342	N	-1.9	-2.5			SYNGTS_0390	0
	SYNGTS_0391	0														SYNGTS_2341	Y	-3.7	-4.2		SYNGTS_1101	N	-2.7	-3.8			SYNGTS_0391	0
	SYNGTS_0392	0														SYNGTS_0843	Y	-3.1	-6.4		SYNGTS_2240	N	-3.9	-5.1			SYNGTS_0392	0
	SYNGTS_0393	1	0	7	23	AAAGGA										SYNGTS_1884	Y	-2.3	-3.3		SYNGTS_2646	N	-7.1	-2			SYNGTS_0393	1	0	9	21	AGGA
	SYNGTS_0394	0														SYNGTS_0040	Y	-0.5	-1.64		SYNGTS_2030	N	-0.7	-0.9			SYNGTS_0394	0
	SYNGTS_0395	0														SYNGTS_0337	Y	-3.1	-3.5		SYNGTS_1059	N	-4.2	-2			SYNGTS_0395	0
	SYNGTS_0396	0														SYNGTS_0756	Y	-4.6	-3.3		SYNGTS_0591	N	-0.7	-1.2			SYNGTS_0396	0
	SYNGTS_0397	0														SYNGTS_2450	Y	-1.67	-3		SYNGTS_2054	N	-3.4	-0.6			SYNGTS_0397	0
	SYNGTS_0398	0														SYNGTS_1504	Y	-2	-3.8		SYNGTS_0856	N	-5.3	-3.5			SYNGTS_0398	0
	SYNGTS_0399	0														SYNGTS_0775	Y	-4.1	-7		SYNGTS_1348	N	-1.33	-3.5			SYNGTS_0399	0
	SYNGTS_0400	0														SYNGTS_1857	Y	-4.7	-2		SYNGTS_2243	N	-1.3	-1.8			SYNGTS_0400	0
	SYNGTS_0401	2	2,4	11,10	21,24	AGGA,GAGG										SYNGTS_2962	Y	-2.9	-3.4		SYNGTS_2675	N	0	-4.1			SYNGTS_0401	2	0,2	11,10	19,22	AGGA,GAGG
	SYNGTS_0402	0														SYNGTS_1444	Y	-0.26	-5		SYNGTS_3032	N	-4.2	-0.27			SYNGTS_0402	0
	SYNGTS_0403	1	0	7	23	AAAG										SYNGTS_0158	Y	-1.2	-5.9		SYNGTS_1339	N	-4.6	-4.9			SYNGTS_0403	0
	SYNGTS_0404	0														SYNGTS_0873	Y	-4.3	-1.51		SYNGTS_2874	N	0	0			SYNGTS_0404	0
	SYNGTS_0405	2	1,2	17,0	14,32	AAGG,AGGA										SYNGTS_0770	Y	-4.2	-1		SYNGTS_2816	N	-5	-5.2			SYNGTS_0405	1	0	0	30	AGGA
	SYNGTS_0406	0														SYNGTS_2508	Y	-3.6	-4.3		SYNGTS_0192	N	-0.5	-1.5			SYNGTS_0406	0
	SYNGTS_0407	0														SYNGTS_2460	Y	-2.02	-2.7		SYNGTS_1029	N	0	-6			SYNGTS_0407	0
	SYNGTS_0408	1	2	17	15	AGGA										SYNGTS_1885	Y	-5.3	-4.8		SYNGTS_1670	N	-2	-0.2			SYNGTS_0408	1	0	17	13	AGGA
	SYNGTS_0409	0														SYNGTS_1513	Y	-4.5	-3.7		SYNGTS_2589	N	-3.2	-5.09			SYNGTS_0409	0
	SYNGTS_0410	1	2	17	15	AGGAG										SYNGTS_1903	Y	-3.7	-8.4		SYNGTS_0671	N	-4.2	-3.4			SYNGTS_0410	1	0	17	13	AGGAG
	SYNGTS_0411	0														SYNGTS_2954	Y	-2.9	-6.2		SYNGTS_2659	N	-2.5	-7.1			SYNGTS_0411	0
	SYNGTS_0412	1	0	12	18	AAAG										SYNGTS_0200	Y	-3.4	-6.9		SYNGTS_1274	N	0	-1.7			SYNGTS_0412	0
	SYNGTS_0413	1	9	25	14	GAUC										SYNGTS_0747	Y	-2.7	-5.1		SYNGTS_1878	N	-4.7	-1.1			SYNGTS_0413	1	7	25	12	GAUC
	SYNGTS_0414	0														SYNGTS_0738	Y	-3.1	-2.1		SYNGTS_1995	N	-3.72	-3.5			SYNGTS_0414	0
	SYNGTS_0415	0														SYNGTS_0199	Y	-3.9	-3.2		SYNGTS_1355	N	-3.49	-3.4			SYNGTS_0415	0
	SYNGTS_0416	1	9	8	31	GAUC										SYNGTS_0479	Y	-1.6	-0.7		SYNGTS_0225	N	-6.1	-3.6			SYNGTS_0416	1	7	8	29	GAUC
	SYNGTS_0417	0														SYNGTS_1412	Y	-8.2	-4.8		SYNGTS_1879	N	-2.2	-5.2			SYNGTS_0417	0
	SYNGTS_0418	1	2	19	13	AGGAG										SYNGTS_2929	Y	-2.6	-1.1		SYNGTS_1012	N	-10.7	-17.3			SYNGTS_0418	1	0	19	11	AGGAG
	SYNGTS_0419	0														SYNGTS_2079	Y	-3.7	-2.2		SYNGTS_0690	N	-0.7	-2			SYNGTS_0419	0
	SYNGTS_0420	1	2	17	15	AGGAG										SYNGTS_2382	Y	-2.6	-4.9		SYNGTS_0164	N	0	-6.5			SYNGTS_0420	1	0	17	13	AGGAG
	SYNGTS_0421	0														SYNGTS_3067	Y	-4.8	-1.4		SYNGTS_2089	N	-4.7	-10.7			SYNGTS_0421	0
	SYNGTS_0422	0														SYNGTS_0844	Y	-2.4	-2.8		SYNGTS_1227	N	-2.4	-1.3			SYNGTS_0422	0
	SYNGTS_0423	1	2	16	16	AGGAG										SYNGTS_1955	Y	-8.5	-3.5		SYNGTS_2154	N	-1.8	-5.9			SYNGTS_0423	1	0	16	14	AGGAG
	SYNGTS_0424	0														SYNGTS_0310	Y	-1.6	-3.8		SYNGTS_0808	N	-0.6	-1.6			SYNGTS_0424	0
	SYNGTS_0425	0														SYNGTS_2661	Y	-5.7	-4.3		SYNGTS_3103	N	-2.3	-2.45			SYNGTS_0425	0
	SYNGTS_0426	3	1,2,5	17,8,18	14,24,17	AAGG,AGGA,AGGU										SYNGTS_0774	Y	-5.3	-1.6		SYNGTS_2511	N	-3.6	-5			SYNGTS_0426	2	0,3	8,18	22,15	AGGA,AGGU
	SYNGTS_0427	0														SYNGTS_1950	Y	-3.1	-3.1		SYNGTS_1313	N	-5.1	-0.57			SYNGTS_0427	0
	SYNGTS_0428	0														SYNGTS_0454	Y	-13.6	-11.1		SYNGTS_0086	N	-4.8	-2.7			SYNGTS_0428	0
	SYNGTS_0429	1	2	15	17	AGGAG										SYNGTS_1941	Y	-5.3	-4.16		SYNGTS_0515	N	-4.4	-6			SYNGTS_0429	1	0	15	15	AGGAG
	SYNGTS_0430	0														SYNGTS_0271	Y	-1.7	-4.4		SYNGTS_1549	N	-9.5	0			SYNGTS_0430	0
	SYNGTS_0431	0														SYNGTS_1200	Y	-5	-1.5		SYNGTS_0366	N	-4.9	-3.9			SYNGTS_0431	0
	SYNGTS_0432	0														SYNGTS_1800	Y	-6.7	-1.3		SYNGTS_1078	N	-8.6	-3			SYNGTS_0432	0
	SYNGTS_0433	0														SYNGTS_0750	Y	-4.1	-4.9		SYNGTS_2884	N	-3.5	-5.3			SYNGTS_0433	0
	SYNGTS_0434	1	3	17	16	GGAG										SYNGTS_1786	Y	-2.9	-1.7		SYNGTS_0186	N	-0.1	-2			SYNGTS_0434	1	1	17	14	GGAG
	SYNGTS_0435	0														SYNGTS_1646	Y	-1.6	-0.7		SYNGTS_1862	N	-1.7	-1.4			SYNGTS_0435	0
	SYNGTS_0436	0														SYNGTS_2495	Y	-2.3	-7.7		SYNGTS_3123	N	0	-1.9			SYNGTS_0436	0
	SYNGTS_0437	1	4	19	15	GAGG										SYNGTS_1300	Y	-2.6	-4.4		SYNGTS_2131	N	-2.81	-4.1			SYNGTS_0437	1	2	19	13	GAGG
	SYNGTS_0438	0														SYNGTS_1533	Y	-2.2	-5.4		SYNGTS_2847	N	-17	-5.9			SYNGTS_0438	0
	SYNGTS_0439	0														SYNGTS_1571	Y	-3.1	-3.4		SYNGTS_1276	N	-13.3	-3.9			SYNGTS_0439	0
	SYNGTS_0440	1	2	24	8	AGGA										SYNGTS_2219	Y	-4.3	-3.5		SYNGTS_1690	N	0	-2.2			SYNGTS_0440	1	0	24	6	AGGA
	SYNGTS_0441	0														SYNGTS_2492	Y	-0.9	-1.6		SYNGTS_3156	N	-5.5	-2.6			SYNGTS_0441	0
	SYNGTS_0442	0														SYNGTS_0655	Y	-3.7	-4.02		SYNGTS_1106	N	-3.2	-1.8			SYNGTS_0442	0
	SYNGTS_0443	1	3	17	16	GGAG										SYNGTS_2381	Y	-1.5	-1.2		SYNGTS_1288	N	0	0			SYNGTS_0443	1	1	17	14	GGAG
	SYNGTS_0444	0														SYNGTS_0773	Y	-5	-3.1		SYNGTS_1410	N	-2.7	-0.1			SYNGTS_0444	0
	SYNGTS_0445	1	0	6	24	AAAGGA										SYNGTS_2227	Y	-2.3	-1.2		SYNGTS_2974	N	-0.3	0			SYNGTS_0445	1	0	8	22	AGGA
	SYNGTS_0446	1	1	13	18	AAGGA										SYNGTS_0654	Y	-2.5	-3.8		SYNGTS_2170	N	-6.8	-3.2			SYNGTS_0446	2	0,3	14,8	16,25	AGGA,AGGU
	SYNGTS_0447	0														SYNGTS_1023	Y	-2.4	-4.2		SYNGTS_0005	N	-2.4	-1.82			SYNGTS_0447	0
	SYNGTS_0448	1	8	25	13	UGAU										SYNGTS_0543	Y	-3.7	-4.22		SYNGTS_0072	N	-2.4	-3			SYNGTS_0448	1	6	25	11	UGAU
	SYNGTS_0449	1	7	19	18	GUGA										SYNGTS_0837	Y	-3.2	-5.5		SYNGTS_2837	N	-1.3	-1.33			SYNGTS_0449	1	5	19	16	GUGA
	SYNGTS_0450	1	0	19	11	AAAGGA										SYNGTS_0842	Y	-3.8	-2.9		SYNGTS_0854	N	0	-1.7			SYNGTS_0450	1	0	21	9	AGGA
	SYNGTS_0451	0														SYNGTS_0653	Y	-3.5	-3.4		SYNGTS_1026	N	-8.2	-5			SYNGTS_0451	0
	SYNGTS_0452	2	2,4	16,15	16,19	AGGA,GAGG										SYNGTS_0884	Y	-2.3	-1.3		SYNGTS_3022	N	-2.9	-6.1			SYNGTS_0452	2	0,2	16,15	14,17	AGGA,GAGG
	SYNGTS_0453	1	7	23	14	GUGA										SYNGTS_1194	Y	-4.14	-4.2		SYNGTS_0792	N	-6.8	-6.6			SYNGTS_0453	1	5	23	12	GUGA
	SYNGTS_0454	1	4	23	11	GAGG										SYNGTS_1746	Y	-3.5	-1.3		SYNGTS_0071	N	-2.9	-5.12			SYNGTS_0454	1	2	23	9	GAGG
	SYNGTS_0455	0														SYNGTS_1445	Y	-1.1	-3		SYNGTS_2033	N	-9.6	-3.8			SYNGTS_0455	0
	SYNGTS_0456	1	8	21	17	UGAU										SYNGTS_1808	Y	-2.66	-4		SYNGTS_0328	N	-14.3	-8.2			SYNGTS_0456	1	6	21	15	UGAU
	SYNGTS_0457	0														SYNGTS_1962	Y	-0.7	-3.8		SYNGTS_0112	N	-6.86	-2.42			SYNGTS_0457	0
	SYNGTS_0458	1	9	15	24	GAUC										SYNGTS_2225	Y	-5	-7.2		SYNGTS_1022	N	-3.44	-4			SYNGTS_0458	1	7	15	22	GAUC
	SYNGTS_0459	1	8	17	21	UGAU										SYNGTS_1299	Y	-3	-2		SYNGTS_1285	N	-9.6	-3.4			SYNGTS_0459	1	6	17	19	UGAU
	SYNGTS_0460	0														SYNGTS_0656	Y	-2.6	-2.8		SYNGTS_2673	N	-8.5	-6.5			SYNGTS_0460	0
	SYNGTS_0461	0														SYNGTS_1298	Y	-3.2	-3.6		SYNGTS_0442	N	-7.9	-7.1			SYNGTS_0461	0
	SYNGTS_0462	0														SYNGTS_0657	Y	-5.3	-2.9		SYNGTS_0501	N	-5.9	-3.3			SYNGTS_0462	0
	SYNGTS_0463	1	4	17	17	GAGGU															SYNGTS_0827	N	-4.7	-4.3			SYNGTS_0463	1	2	17	15	GAGGU
	SYNGTS_0464	1	2	13	19	AGGAG															SYNGTS_1447	N	-4.7	-3.3			SYNGTS_0464	1	0	13	17	AGGAG
	SYNGTS_0465	0																			SYNGTS_0562	N	-7.1	-3.9			SYNGTS_0465	0
	SYNGTS_0466	1	0	12	18	AAAGG															SYNGTS_1700	N	-4.2	-3.6			SYNGTS_0466	1	3	14	19	AGGU
	SYNGTS_0467	1	8	22	16	UGAU															SYNGTS_2253	N	0	-3.7			SYNGTS_0467	1	6	22	14	UGAU
	SYNGTS_0468	0																			SYNGTS_0180	N	-3.6	-8.5			SYNGTS_0468	0
	SYNGTS_0469	1	1	24	7	AAGG															SYNGTS_1893	N	0	0			SYNGTS_0469	0
	SYNGTS_0470	4	0,1,5,7	10,1,2,13	20,30,33,24	AAAG,AAGG,AGGU,GUGA															SYNGTS_2480	N	-1.9	-4.1			SYNGTS_0470	1	5	13	22	GUGA
	SYNGTS_0471	1	8	18	20	UGAU															SYNGTS_0485	N	-1.12	-3.1			SYNGTS_0471	1	6	18	18	UGAU
	SYNGTS_0472	1	6	3	33	GGUGA															SYNGTS_2597	N	-0.2	-2.5			SYNGTS_0472	1	4	3	31	GGUGA
	SYNGTS_0473	0																			SYNGTS_1374	N	-0.99	-1.4			SYNGTS_0473	0
	SYNGTS_0474	1	1	6	25	AAGG															SYNGTS_1865	N	-2.9	-1			SYNGTS_0474	0
	SYNGTS_0475	1	9	17	22	GAUC															SYNGTS_2086	N	-2.4	-0.7			SYNGTS_0475	1	7	17	20	GAUC
	SYNGTS_0476	1	0	9	21	AAAG															SYNGTS_1906	N	-3.1	-1.11			SYNGTS_0476	0
	SYNGTS_0477	1	3	2	31	GGAGG															SYNGTS_2235	N	-2.9	-2.9			SYNGTS_0477	1	1	2	29	GGAGG
	SYNGTS_0478	0																			SYNGTS_2365	N	-8.1	-4.5			SYNGTS_0478	0
	SYNGTS_0479	1	1	19	12	AAGGAG															SYNGTS_0114	N	-3.4	-2.7			SYNGTS_0479	1	0	20	10	AGGAG
	SYNGTS_0480	1	5	19	16	AGGU															SYNGTS_2044	N	-3.3	-0.83			SYNGTS_0480	1	3	19	14	AGGU
	SYNGTS_0481	0																			SYNGTS_2555	N	-2.9	-4.94			SYNGTS_0481	0
	SYNGTS_0482	1	1	2	29	AAGG															SYNGTS_1881	N	-5.2	-7.3			SYNGTS_0482	0
	SYNGTS_0483	0																			SYNGTS_0516	N	-1.4	-0.1			SYNGTS_0483	0
	SYNGTS_0484	1	1	3	28	AAGGA															SYNGTS_2908	N	0	-1.4			SYNGTS_0484	1	0	4	26	AGGA
	SYNGTS_0485	0																			SYNGTS_2384	N	-2.84	-0.5			SYNGTS_0485	0
	SYNGTS_0486	0																			SYNGTS_1141	N	-5.8	-3.2			SYNGTS_0486	0
	SYNGTS_0487	0																			SYNGTS_2334	N	-2	-1.7			SYNGTS_0487	0
	SYNGTS_0488	0																			SYNGTS_2137	N	-7.5	-0.9			SYNGTS_0488	0
	SYNGTS_0489	1	8	13	25	UGAUC															SYNGTS_2084	N	-2.6	-4			SYNGTS_0489	1	6	13	23	UGAUC
	SYNGTS_0490	1	8	9	29	UGAU															SYNGTS_2307	N	-4.84	-4.1			SYNGTS_0490	1	6	9	27	UGAU
	SYNGTS_0491	1	5	17	18	AGGU															SYNGTS_1452	N	0	-1.4			SYNGTS_0491	1	3	17	16	AGGU
	SYNGTS_0492	0																			SYNGTS_0296	N	0	-3.5			SYNGTS_0492	0
	SYNGTS_0493	0																			SYNGTS_0218	N	-1.57	-0.4			SYNGTS_0493	0
	SYNGTS_0494	1	5	21	14	AGGU															SYNGTS_0694	N	-1.8	-3.3			SYNGTS_0494	1	3	21	12	AGGU
	SYNGTS_0495	1	0	26	4	AAAG															SYNGTS_1882	N	-1.5	-0.3			SYNGTS_0495	0
	SYNGTS_0496	1	1	13	18	AAGG															SYNGTS_2287	N	-7.4	-3.8			SYNGTS_0496	0
	SYNGTS_0497	1	8	7	31	UGAU															SYNGTS_0665	N	-1.1	-0.4			SYNGTS_0497	1	6	7	29	UGAU
	SYNGTS_0498	0																			SYNGTS_1436	N	-4.1	-2.5			SYNGTS_0498	0
	SYNGTS_0499	1	2	16	16	AGGA															SYNGTS_0273	N	-3.6	-1.9			SYNGTS_0499	1	0	16	14	AGGA
	SYNGTS_0500	1	3	0	33	GGAGG															SYNGTS_2989	N	-14.9	-2.9			SYNGTS_0500	1	1	0	31	GGAGG
	SYNGTS_0501	0																			SYNGTS_1463	N	-14.1	-2.8			SYNGTS_0501	0
	SYNGTS_0502	1	2	17	15	AGGAG															SYNGTS_2114	N	-1.9	-0.8			SYNGTS_0502	1	0	17	13	AGGAG
	SYNGTS_0503	0																			SYNGTS_3167	N	-3.9	-5.1			SYNGTS_0503	0
	SYNGTS_0504	3	3,4,9	18,21,25	15,13,14	GGAG,GAGG,GAUC															SYNGTS_1701	N	-0.33	-0.64			SYNGTS_0504	3	1,2,7	18,21,25	13,11,12	GGAG,GAGG,GAUC
	SYNGTS_0505	0																			SYNGTS_2937	N	0	-1			SYNGTS_0505	0
	SYNGTS_0506	2	0,2	14,23	16,9	AAAG,AGGA															SYNGTS_2576	N	-4.1	-2.3			SYNGTS_0506	1	0	23	7	AGGA
	SYNGTS_0507	1	1	15	16	AAGGA															SYNGTS_0744	N	-4	-4.5			SYNGTS_0507	1	0	16	14	AGGA
	SYNGTS_0508	0																			SYNGTS_1425	N	-1.4	-3.9			SYNGTS_0508	0
	SYNGTS_0509	1	7	0	37	GUGAU															SYNGTS_1691	N	-6	-2.36			SYNGTS_0509	1	5	0	35	GUGAU
	SYNGTS_0510	1	0	25	5	AAAGG															SYNGTS_0652	N	-1.5	-2.4			SYNGTS_0510	0
	SYNGTS_0511	1	0	2	28	AAAG															SYNGTS_1265	N	-6.1	-2.06			SYNGTS_0511	0
	SYNGTS_0512	0																			SYNGTS_2824	N	-4.6	-2.7			SYNGTS_0512	0
	SYNGTS_0513	0																			SYNGTS_0651	N	-0.2	0			SYNGTS_0513	0
	SYNGTS_0514	0																			SYNGTS_2700	N	0	-3.3			SYNGTS_0514	0
	SYNGTS_0515	0																			SYNGTS_1752	N	0	-1.7			SYNGTS_0515	0
	SYNGTS_0516	1	8	12	26	UGAU															SYNGTS_2175	N	-0.5	0			SYNGTS_0516	1	6	12	24	UGAU
	SYNGTS_0517	1	1	16	15	AAGGAG															SYNGTS_0068	N	-6.9	-0.9			SYNGTS_0517	1	0	17	13	AGGAG
	SYNGTS_0518	0																			SYNGTS_1909	N	-0.63	0			SYNGTS_0518	0
	SYNGTS_0519	1	2	19	13	AGGAG															SYNGTS_1997	N	-5.9	-5			SYNGTS_0519	1	0	19	11	AGGAG
	SYNGTS_0520	1	2	18	14	AGGAGG															SYNGTS_1266	N	-0.2	-0.8			SYNGTS_0520	1	0	18	12	AGGAGG
	SYNGTS_0521	0																			SYNGTS_2975	N	-5.6	-2.5			SYNGTS_0521	0
	SYNGTS_0522	1	4	20	14	GAGGUGAU															SYNGTS_1774	N	-2.7	-0.7			SYNGTS_0522	1	2	20	12	GAGGUGAU
	SYNGTS_0523	1	1	0	31	AAGG															SYNGTS_1939	N	-2.9	-4.4			SYNGTS_0523	0
	SYNGTS_0524	1	5	17	18	AGGU															SYNGTS_1155	N	-3.5	-3.5			SYNGTS_0524	1	3	17	16	AGGU
	SYNGTS_0525	1	1	20	11	AAGGA															SYNGTS_2008	N	-13.1	-9.6			SYNGTS_0525	2	0,5	11,17	19,18	AGGA,GUGA
	SYNGTS_0526	1	5	0	35	AGGU															SYNGTS_2204	N	-5.4	-5.9			SYNGTS_0526	1	3	0	33	AGGU
	SYNGTS_0527	1	5	16	19	AGGU															SYNGTS_3115	N	0	-0.1			SYNGTS_0527	1	3	16	17	AGGU
	SYNGTS_0528	0																			SYNGTS_1760	N	0	0			SYNGTS_0528	0
	SYNGTS_0529	1	0	8	22	AAAG															SYNGTS_0256	N	-5.1	-9.8			SYNGTS_0529	0
	SYNGTS_0530	1	2	18	14	AGGA															SYNGTS_0636	N	-5	-5.2			SYNGTS_0530	1	0	18	12	AGGA
	SYNGTS_0531	0																			SYNGTS_1769	N	-0.7	-0.2			SYNGTS_0531	0
	SYNGTS_0532	1	0	15	15	AAAGGAGG															SYNGTS_1024	N	-10.1	-2.06			SYNGTS_0532	1	0	17	13	AGGAGG
	SYNGTS_0533	1	2	20	12	AGGAG															SYNGTS_1493	N	-2.5	-1.8			SYNGTS_0533	1	0	20	10	AGGAG
	SYNGTS_0534	0																			SYNGTS_1848	N	-2.7	-1			SYNGTS_0534	0
	SYNGTS_0535	1	8	3	35	UGAUC															SYNGTS_1707	N	-10.1	-8.4			SYNGTS_0535	1	6	3	33	UGAUC
	SYNGTS_0536	1	0	5	25	AAAG															SYNGTS_0214	N	-5.86	-4.4			SYNGTS_0536	0
	SYNGTS_0537	1	8	7	31	UGAUC															SYNGTS_0317	N	-2	-0.2			SYNGTS_0537	1	6	7	29	UGAUC
	SYNGTS_0538	0																			SYNGTS_0381	N	-3.2	-3.3			SYNGTS_0538	0
	SYNGTS_0539	0																			SYNGTS_2594	N	-0.1	0			SYNGTS_0539	0
	SYNGTS_0540	0																			SYNGTS_1371	N	0	-3.72			SYNGTS_0540	0
	SYNGTS_0541	2	0,0	3,18	27,12	AAAG,AAAG															SYNGTS_3069	N	-13.7	-4			SYNGTS_0541	0
	SYNGTS_0542	1	2	16	16	AGGAG															SYNGTS_1624	N	-0.5	-0.4			SYNGTS_0542	1	0	16	14	AGGAG
	SYNGTS_0543	1	3	18	15	GGAGGU															SYNGTS_0193	N	-4.6	-0.9			SYNGTS_0543	1	1	18	13	GGAGGU
	SYNGTS_0544	2	3,5	21,0	12,35	GGAG,AGGU															SYNGTS_0571	N	-5.4	-2.2			SYNGTS_0544	1	1	21	10	GGAG
	SYNGTS_0545	1	2	16	16	AGGAG															SYNGTS_0151	N	-3.8	-6			SYNGTS_0545	1	0	16	14	AGGAG
	SYNGTS_0546	2	2,8	14,5	18,33	AGGA,UGAU															SYNGTS_0295	N	-6.5	-2.4			SYNGTS_0546	1	0	14	16	AGGA
	SYNGTS_0547	0																			SYNGTS_0937	N	-3.9	-5.6			SYNGTS_0547	0
	SYNGTS_0548	2	0,3	18,13	12,20	AAAG,GGAG															SYNGTS_2596	N	0	-4.74			SYNGTS_0548	1	1	13	18	GGAG
	SYNGTS_0549	1	2	17	15	AGGA															SYNGTS_1669	N	-3.79	-4.3			SYNGTS_0549	1	0	17	13	AGGA
	SYNGTS_0550	1	3	5	28	GGAGG															SYNGTS_0216	N	-11.9	-11.3			SYNGTS_0550	1	1	5	26	GGAGG
	SYNGTS_0551	2	3,8	18,12	15,26	GGAG,UGAU															SYNGTS_1432	N	-10.5	-3.7			SYNGTS_0551	2	1,6	18,12	13,24	GGAG,UGAU
	SYNGTS_0552	0																			SYNGTS_0966	N	-1.4	-0.4			SYNGTS_0552	0
	SYNGTS_0553	0																			SYNGTS_2413	N	-0.8	-1.3			SYNGTS_0553	0
	SYNGTS_0554	5	2,4,6,7,9	16,15,10,13,18	16,19,26,24,21	AGGA,GAGG,GGUG,GUGA,GAUC															SYNGTS_1689	N	-5.2	-4.5			SYNGTS_0554	5	0,2,4,5,7	16,15,10,13,18	14,17,24,22,19	AGGA,GAGG,GGUG,GUGA,GAUC
	SYNGTS_0555	0																			SYNGTS_2621	N	-3.9	-1.7			SYNGTS_0555	0
	SYNGTS_0556	0																			SYNGTS_2485	N	-1.2	-4.4			SYNGTS_0556	0
	SYNGTS_0557	0																			SYNGTS_2497	N	0	-2.9			SYNGTS_0557	0
	SYNGTS_0558	1	2	20	12	AGGAG															SYNGTS_1068	N	0	-1.7			SYNGTS_0558	1	0	20	10	AGGAG
	SYNGTS_0559	1	2	20	12	AGGAG															SYNGTS_3055	N	-1.3	-1.53			SYNGTS_0559	1	0	20	10	AGGAG
	SYNGTS_0560	0																			SYNGTS_2892	N	-5.2	-3.1			SYNGTS_0560	0
	SYNGTS_0561	1	0	0	30	AAAG															SYNGTS_2669	N	-2.5	-3.8			SYNGTS_0561	0
	SYNGTS_0562	0																			SYNGTS_1527	N	-1.4	-1.86			SYNGTS_0562	0
	SYNGTS_0563	2	8,9	4,11	34,28	UGAU,GAUC															SYNGTS_2546	N	-2.75	-6.8			SYNGTS_0563	1	7	11	26	GAUC
	SYNGTS_0564	0																			SYNGTS_2642	N	-6.3	-8.8			SYNGTS_0564	0
	SYNGTS_0565	1	5	3	32	AGGU															SYNGTS_0287	N	0	0			SYNGTS_0565	1	3	3	30	AGGU
	SYNGTS_0566	1	8	15	23	UGAU															SYNGTS_1086	N	-1.7	-5.8			SYNGTS_0566	1	6	15	21	UGAU
	SYNGTS_0567	1	9	12	27	GAUC															SYNGTS_1484	N	-2.3	-1.7			SYNGTS_0567	1	7	12	25	GAUC
	SYNGTS_0568	0																			SYNGTS_1497	N	-2.6	-1.7			SYNGTS_0568	0
	SYNGTS_0569	0																			SYNGTS_2909	N	-1.7	-0.8			SYNGTS_0569	0
	SYNGTS_0570	1	7	14	23	GUGAUC															SYNGTS_1000	N	0	-0.2			SYNGTS_0570	1	5	14	21	GUGAUC
	SYNGTS_0571	2	0,9	21,8	9,31	AAAG,GAUC															SYNGTS_0709	N	0	-0.36			SYNGTS_0571	1	7	8	29	GAUC
	SYNGTS_0572	1	0	3	27	AAAG															SYNGTS_0864	N	-5.2	-3.3			SYNGTS_0572	0
	SYNGTS_0573	1	8	26	12	UGAU															SYNGTS_2322	N	-9.2	-5.5			SYNGTS_0573	1	6	26	10	UGAU
	SYNGTS_0574	1	9	25	14	GAUC															SYNGTS_1250	N	-2.9	-1.8			SYNGTS_0574	1	7	25	12	GAUC
	SYNGTS_0575	1	4	18	16	GAGGU															SYNGTS_2440	N	-6.4	-5.2			SYNGTS_0575	1	2	18	14	GAGGU
	SYNGTS_0576	0																			SYNGTS_3134	N	-2.6	-1.3			SYNGTS_0576	0
	SYNGTS_0577	1	0	24	6	AAAG															SYNGTS_1160	N	-1.5	-3.1			SYNGTS_0577	0
	SYNGTS_0578	0																			SYNGTS_2298	N	-2.3	-4.2			SYNGTS_0578	0
	SYNGTS_0579	1	7	4	33	GUGAU															SYNGTS_0136	N	-3.7	-6.2			SYNGTS_0579	1	5	4	31	GUGAU
	SYNGTS_0580	0																			SYNGTS_0737	N	-11.7	-1.7			SYNGTS_0580	0
	SYNGTS_0581	3	2,3,4	18,3,17	14,30,17	AGGA,GGAG,GAGG															SYNGTS_1591	N	-5.4	-5.8			SYNGTS_0581	2	0,2	18,17	12,15	AGGA,GAGG
	SYNGTS_0582	0																			SYNGTS_0293	N	-4.3	-1			SYNGTS_0582	0
	SYNGTS_0583	1	4	19	15	GAGGU															SYNGTS_1334	N	-1.6	-2			SYNGTS_0583	1	2	19	13	GAGGU
	SYNGTS_0584	1	2	19	13	AGGAG															SYNGTS_1079	N	0	-1.4			SYNGTS_0584	1	0	19	11	AGGAG
	SYNGTS_0585	0																			SYNGTS_0768	N	-3.4	-3			SYNGTS_0585	0
	SYNGTS_0586	0																			SYNGTS_0871	N	0	-4			SYNGTS_0586	0
	SYNGTS_0587	1	8	11	27	UGAU															SYNGTS_1443	N	-3.2	-0.4			SYNGTS_0587	1	6	11	25	UGAU
	SYNGTS_0588	1	7	7	30	GUGAUC															SYNGTS_0085	N	-2.3	-1.8			SYNGTS_0588	1	5	7	28	GUGAUC
	SYNGTS_0589	1	1	19	12	AAGGA															SYNGTS_2021	N	0	-3			SYNGTS_0589	2	0,7	20,22	10,15	AGGA,GAUC
	SYNGTS_0590	1	3	16	17	GGAG															SYNGTS_0743	N	-8.01	-7.7			SYNGTS_0590	1	1	16	15	GGAG
	SYNGTS_0591	0																			SYNGTS_1653	N	-1.8	-0.25			SYNGTS_0591	0
	SYNGTS_0592	1	7	23	14	GUGAU															SYNGTS_1963	N	-4.04	-2.1			SYNGTS_0592	1	5	23	12	GUGAU
	SYNGTS_0593	1	8	26	12	UGAU															SYNGTS_1129	N	-1.2	-1.3			SYNGTS_0593	1	6	26	10	UGAU
	SYNGTS_0594	0																			SYNGTS_0259	N	-3.3	-2.4			SYNGTS_0594	0
	SYNGTS_0595	1	0	9	21	AAAG															SYNGTS_1921	N	-3.2	-0.7			SYNGTS_0595	0
	SYNGTS_0596	1	4	16	18	GAGGU															SYNGTS_1582	N	-2.7	-5.1			SYNGTS_0596	1	2	16	16	GAGGU
	SYNGTS_0597	0																			SYNGTS_0518	N	-1.2	-2.9			SYNGTS_0597	0
	SYNGTS_0598	1	3	11	22	GGAG															SYNGTS_0266	N	-4.6	-1.9			SYNGTS_0598	1	1	11	20	GGAG
	SYNGTS_0599	0																			SYNGTS_2454	N	-4.4	-1.9			SYNGTS_0599	0
	SYNGTS_0600	1	0	22	8	AAAG															SYNGTS_2840	N	-1.8	-1.32			SYNGTS_0600	0
	SYNGTS_0601	1	6	3	33	GGUG															SYNGTS_0428	N	-2.1	-1.6			SYNGTS_0601	1	4	3	31	GGUG
	SYNGTS_0602	1	9	21	18	GAUC															SYNGTS_0246	N	-0.1	-2.7			SYNGTS_0602	1	7	21	16	GAUC
	SYNGTS_0603	0																			SYNGTS_1408	N	-6.4	-6.33			SYNGTS_0603	0
	SYNGTS_0604	1	0	24	6	AAAG															SYNGTS_1734	N	-14.5	-3.8			SYNGTS_0604	0
	SYNGTS_0605	0																			SYNGTS_0291	N	-8.9	-7.4			SYNGTS_0605	0
	SYNGTS_0606	1	3	16	17	GGAG															SYNGTS_2279	N	-5.1	-6			SYNGTS_0606	1	1	16	15	GGAG
	SYNGTS_0607	1	2	18	14	AGGAG															SYNGTS_2889	N	-11.4	-3.5			SYNGTS_0607	1	0	18	12	AGGAG
	SYNGTS_0608	0																			SYNGTS_1264	N	0	-3.3			SYNGTS_0608	0
	SYNGTS_0609	0																			SYNGTS_1253	N	-3.3	-1.3			SYNGTS_0609	0
	SYNGTS_0610	1	2	13	19	AGGAG															SYNGTS_2393	N	-3	-6			SYNGTS_0610	1	0	13	17	AGGAG
	SYNGTS_0611	1	1	18	13	AAGGAG															SYNGTS_0877	N	-5.1	-3			SYNGTS_0611	1	0	19	11	AGGAG
	SYNGTS_0612	0																			SYNGTS_1996	N	0	-2.9			SYNGTS_0612	0
	SYNGTS_0613	1	7	1	36	GUGA															SYNGTS_0460	N	-1.1	-3.1			SYNGTS_0613	1	5	1	34	GUGA
	SYNGTS_0614	1	2	5	27	AGGAG															SYNGTS_2443	N	-2.9	-0.3			SYNGTS_0614	1	0	5	25	AGGAG
	SYNGTS_0615	1	1	14	17	AAGG															SYNGTS_0198	N	-1.1	-2.5			SYNGTS_0615	0
	SYNGTS_0616	2	0,8	9,19	21,19	AAAGG,UGAUC															SYNGTS_1297	N	-5.9	-4.39			SYNGTS_0616	1	6	19	17	UGAUC
	SYNGTS_0617	0																			SYNGTS_1437	N	-6.7	0			SYNGTS_0617	0
	SYNGTS_0618	1	0	4	26	AAAG															SYNGTS_0488	N	-2.4	-3.3			SYNGTS_0618	0
	SYNGTS_0619	0																			SYNGTS_3143	N	-1.9	-1.5			SYNGTS_0619	0
	SYNGTS_0620	1	2	9	23	AGGAG															SYNGTS_1483	N	-3.6	-4			SYNGTS_0620	1	0	9	21	AGGAG
	SYNGTS_0621	1	2	1	31	AGGAG															SYNGTS_0903	N	-1.3	-0.8			SYNGTS_0621	1	0	1	29	AGGAG
	SYNGTS_0622	1	9	10	29	GAUC															SYNGTS_1925	N	-7.2	-7.4			SYNGTS_0622	1	7	10	27	GAUC
	SYNGTS_0623	0																			SYNGTS_0314	N	0	-2.41			SYNGTS_0623	0
	SYNGTS_0624	0																			SYNGTS_2464	N	-3.8	-2.8			SYNGTS_0624	0
	SYNGTS_0625	1	6	18	18	GGUGAU															SYNGTS_3121	N	-1.9	-2.5			SYNGTS_0625	1	4	18	16	GGUGAU
	SYNGTS_0626	0																			SYNGTS_0120	N	-4.2	-6.5			SYNGTS_0626	0
	SYNGTS_0627	0																			SYNGTS_0409	N	-1.2	-3.3			SYNGTS_0627	0
	SYNGTS_0628	1	0	18	12	AAAGG															SYNGTS_0006	N	0	-1.65			SYNGTS_0628	1	5	8	27	GUGA
	SYNGTS_0629	0																			SYNGTS_3102	N	-6.1	-7.7			SYNGTS_0629	0
	SYNGTS_0630	0																			SYNGTS_0742	N	-5.8	-9.1			SYNGTS_0630	0
	SYNGTS_0631	0																			SYNGTS_2873	N	-9.8	-3.2			SYNGTS_0631	0
	SYNGTS_0632	0																			SYNGTS_3151	N	-1.4	-3.7			SYNGTS_0632	0
	SYNGTS_0633	1	2	13	19	AGGAG															SYNGTS_0003	N	0	0			SYNGTS_0633	1	0	13	17	AGGAG
	SYNGTS_0634	1	2	15	17	AGGAG															SYNGTS_0955	N	-1.94	0			SYNGTS_0634	1	0	15	15	AGGAG
	SYNGTS_0635	1	8	9	29	UGAUC															SYNGTS_2043	N	-3.2	0			SYNGTS_0635	1	6	9	27	UGAUC
	SYNGTS_0636	0																			SYNGTS_0624	N	0	-1.4			SYNGTS_0636	0
	SYNGTS_0637	0																			SYNGTS_0858	N	-2.8	-1.91			SYNGTS_0637	0
	SYNGTS_0638	0																			SYNGTS_2595	N	-3.54	-0.7			SYNGTS_0638	0
	SYNGTS_0639	0																			SYNGTS_2184	N	-3.9	-5			SYNGTS_0639	0
	SYNGTS_0640	0																			SYNGTS_1668	N	-4.2	-3.9			SYNGTS_0640	0
	SYNGTS_0641	0																			SYNGTS_2922	N	-4.1	-4.7			SYNGTS_0641	0
	SYNGTS_0642	1	0	8	22	AAAG															SYNGTS_1228	N	-1.4	0			SYNGTS_0642	0
	SYNGTS_0643	0																			SYNGTS_2885	N	0	-2.52			SYNGTS_0643	0
	SYNGTS_0644	1	2	7	25	AGGA															SYNGTS_3116	N	-2.4	-3.7			SYNGTS_0644	1	0	7	23	AGGA
	SYNGTS_0645	2	2,4	15,14	17,20	AGGA,GAGG															SYNGTS_0236	N	-5.4	-2.3			SYNGTS_0645	2	0,2	15,14	15,18	AGGA,GAGG
	SYNGTS_0646	0																			SYNGTS_0567	N	-7.7	-7.4			SYNGTS_0646	0
	SYNGTS_0647	2	2,8	18,12	14,26	AGGAG,UGAUC															SYNGTS_0603	N	-0.6	-1.3			SYNGTS_0647	2	0,6	18,12	12,24	AGGAG,UGAUC
	SYNGTS_0648	0																			SYNGTS_1073	N	-3.7	-3.1			SYNGTS_0648	0
	SYNGTS_0649	1	9	0	39	GAUC															SYNGTS_2618	N	-0.2	-1.7			SYNGTS_0649	1	7	0	37	GAUC
	SYNGTS_0650	0																			SYNGTS_1596	N	0	0			SYNGTS_0650	0
	SYNGTS_0651	0																			SYNGTS_1696	N	-7	-1.8			SYNGTS_0651	0
	SYNGTS_0652	0																			SYNGTS_0482	N	-7.7	-6.9			SYNGTS_0652	0
	SYNGTS_0653	1	2	11	21	AGGAG															SYNGTS_2513	N	-8.9	-7.8			SYNGTS_0653	1	0	11	19	AGGAG
	SYNGTS_0654	1	0	15	15	AAAGGAG															SYNGTS_0762	N	-3.41	-1.9			SYNGTS_0654	1	0	17	13	AGGAG
	SYNGTS_0655	1	2	19	13	AGGAG															SYNGTS_2217	N	-4.2	-4.7			SYNGTS_0655	1	0	19	11	AGGAG
	SYNGTS_0656	1	3	15	18	GGAG															SYNGTS_1112	N	-7.1	-7.2			SYNGTS_0656	1	1	15	16	GGAG
	SYNGTS_0657	1	2	16	16	AGGAG															SYNGTS_1593	N	-11.7	-0.4			SYNGTS_0657	1	0	16	14	AGGAG
	SYNGTS_0658	1	7	5	32	GUGA															SYNGTS_0579	N	-3	-3.6			SYNGTS_0658	1	5	5	30	GUGA
	SYNGTS_0659	1	5	14	21	AGGUGA															SYNGTS_0922	N	-0.7	-0.7			SYNGTS_0659	1	3	14	19	AGGUGA
	SYNGTS_0660	2	1,7	9,25	22,12	AAGG,GUGA															SYNGTS_1916	N	-2.7	-1.8			SYNGTS_0660	1	5	25	10	GUGA
	SYNGTS_0661	0																			SYNGTS_1305	N	-4.7	0			SYNGTS_0661	0
	SYNGTS_0662	1	2	13	19	AGGA															SYNGTS_1336	N	-2.2	-3			SYNGTS_0662	1	0	13	17	AGGA
	SYNGTS_0663	1	2	15	17	AGGA															SYNGTS_2215	N	-3.6	-2.8			SYNGTS_0663	1	0	15	15	AGGA
	SYNGTS_0664	1	3	8	25	GGAGGU															SYNGTS_2991	N	-3.9	-3.8			SYNGTS_0664	1	1	8	23	GGAGGU
	SYNGTS_0665	1	8	6	32	UGAU															SYNGTS_2286	N	-3.3	-9.4			SYNGTS_0665	1	6	6	30	UGAU
	SYNGTS_0666	2	4,7	17,15	17,22	GAGG,GUGA															SYNGTS_1076	N	-1.2	-3.2			SYNGTS_0666	2	2,5	17,15	15,20	GAGG,GUGA
	SYNGTS_0667	1	1	4	27	AAGG															SYNGTS_2222	N	-6.4	-2			SYNGTS_0667	0
	SYNGTS_0668	0																			SYNGTS_0144	N	-6.5	-6.2			SYNGTS_0668	0
	SYNGTS_0669	1	0	3	27	AAAG															SYNGTS_1361	N	-1.7	-0.3			SYNGTS_0669	0
	SYNGTS_0670	0																			SYNGTS_2629	N	0	-1.3			SYNGTS_0670	0
	SYNGTS_0671	0																			SYNGTS_0380	N	-2.32	-1.1			SYNGTS_0671	0
	SYNGTS_0672	0																			SYNGTS_1785	N	-4	-0.87			SYNGTS_0672	0
	SYNGTS_0673	0																			SYNGTS_2905	N	-1.6	-4			SYNGTS_0673	0
	SYNGTS_0674	0																			SYNGTS_3028	N	-2.3	0			SYNGTS_0674	0
	SYNGTS_0675	1	2	13	19	AGGA															SYNGTS_0758	N	0	-2.6			SYNGTS_0675	1	0	13	17	AGGA
	SYNGTS_0676	1	1	15	16	AAGGAGG															SYNGTS_1657	N	-3	-7.1			SYNGTS_0676	1	0	16	14	AGGAGG
	SYNGTS_0677	1	0	3	27	AAAGG															SYNGTS_2328	N	-3.9	-2			SYNGTS_0677	0
	SYNGTS_0678	1	3	19	14	GGAGGUG															SYNGTS_0493	N	0	-2.7			SYNGTS_0678	1	1	19	12	GGAGGUG
	SYNGTS_0679	0																			SYNGTS_1491	N	-0.1	-0.2			SYNGTS_0679	0
	SYNGTS_0680	1	8	2	36	UGAU															SYNGTS_1011	N	-6.8	-4			SYNGTS_0680	1	6	2	34	UGAU
	SYNGTS_0681	2	4,6	25,6	9,30	GAGG,GGUG															SYNGTS_0748	N	-9	-4.1			SYNGTS_0681	1	4	6	28	GGUG
	SYNGTS_0682	1	3	21	12	GGAGG															SYNGTS_2353	N	-8.4	-7.2			SYNGTS_0682	1	1	21	10	GGAGG
	SYNGTS_0683	0																			SYNGTS_0772	N	0	-3.9			SYNGTS_0683	0
	SYNGTS_0684	1	3	18	15	GGAGGU															SYNGTS_2921	N	0	-0.6			SYNGTS_0684	1	1	18	13	GGAGGU
	SYNGTS_0685	1	1	24	7	AAGG															SYNGTS_0306	N	-2.4	-3.1			SYNGTS_0685	0
	SYNGTS_0686	0																			SYNGTS_0503	N	-0.6	-0.9			SYNGTS_0686	0
	SYNGTS_0687	0																			SYNGTS_3011	N	0	-2			SYNGTS_0687	0
	SYNGTS_0688	2	2,9	17,19	15,20	AGGA,GAUC															SYNGTS_1570	N	-2.75	-1.7			SYNGTS_0688	2	0,7	17,19	13,18	AGGA,GAUC
	SYNGTS_0689	1	0	11	19	AAAG															SYNGTS_2959	N	-3.2	-1.5			SYNGTS_0689	0
	SYNGTS_0690	1	0	24	6	AAAG															SYNGTS_0007	N	-0.4	-2.6			SYNGTS_0690	0
	SYNGTS_0691	0																			SYNGTS_0875	N	-3.7	-3.6			SYNGTS_0691	0
	SYNGTS_0692	1	7	16	21	GUGA															SYNGTS_1363	N	-6.82	-3.3			SYNGTS_0692	1	5	16	19	GUGA
	SYNGTS_0693	0																			SYNGTS_1451	N	-1.8	-3.4			SYNGTS_0693	0
	SYNGTS_0694	0																			SYNGTS_0162	N	-5.3	-0.6			SYNGTS_0694	0
	SYNGTS_0695	1	1	16	15	AAGGAG															SYNGTS_2547	N	-1.51	0			SYNGTS_0695	1	0	17	13	AGGAG
	SYNGTS_0696	1	7	0	37	GUGA															SYNGTS_2378	N	-3	-2.1			SYNGTS_0696	1	5	0	35	GUGA
	SYNGTS_0697	1	0	11	19	AAAGG															SYNGTS_1709	N	0	0			SYNGTS_0697	0
	SYNGTS_0698	1	0	4	26	AAAG															SYNGTS_1261	N	-2.7	-4.8			SYNGTS_0698	0
	SYNGTS_0699	0																			SYNGTS_1749	N	-6.6	-0.6			SYNGTS_0699	0
	SYNGTS_0700	0																			SYNGTS_0918	N	-5.3	-0.5			SYNGTS_0700	0
	SYNGTS_0701	2	1,5	13,14	18,21	AAGG,AGGU															SYNGTS_0848	N	-7.6	-2.1			SYNGTS_0701	1	3	14	19	AGGU
	SYNGTS_0702	1	7	11	26	GUGAU															SYNGTS_0763	N	-7.1	-1			SYNGTS_0702	1	5	11	24	GUGAU
	SYNGTS_0703	0																			SYNGTS_0736	N	-0.6	-1.2			SYNGTS_0703	0
	SYNGTS_0704	0																			SYNGTS_2157	N	-5.1	-1.02			SYNGTS_0704	0
	SYNGTS_0705	1	2	16	16	AGGAG															SYNGTS_2141	N	-1.8	-1.4			SYNGTS_0705	1	0	16	14	AGGAG
	SYNGTS_0706	1	2	17	15	AGGA															SYNGTS_1562	N	-5.2	-0.05			SYNGTS_0706	1	0	17	13	AGGA
	SYNGTS_0707	0																			SYNGTS_1053	N	-0.4	-1.5			SYNGTS_0707	0
	SYNGTS_0708	0																			SYNGTS_0954	N	-2.8	-0.4			SYNGTS_0708	0
	SYNGTS_0709	0																			SYNGTS_1333	N	-3.3	-1.3			SYNGTS_0709	0
	SYNGTS_0710	1	0	2	28	AAAG															SYNGTS_0752	N	-2.1	-2.8			SYNGTS_0710	0
	SYNGTS_0711	1	5	21	14	AGGU															SYNGTS_0097	N	-0.5	-0.5			SYNGTS_0711	1	3	21	12	AGGU
	SYNGTS_0712	0																			SYNGTS_1598	N	0	-2.3			SYNGTS_0712	0
	SYNGTS_0713	1	4	20	14	GAGGU															SYNGTS_1745	N	-0.8	-2.4			SYNGTS_0713	1	2	20	12	GAGGU
	SYNGTS_0714	0																			SYNGTS_0771	N	-1.9	-4.6			SYNGTS_0714	0
	SYNGTS_0715	1	9	5	34	GAUC															SYNGTS_1123	N	-5.4	-2.3			SYNGTS_0715	1	7	5	32	GAUC
	SYNGTS_0716	1	0	9	21	AAAG															SYNGTS_0237	N	-1.29	-3.7			SYNGTS_0716	0
	SYNGTS_0717	0																			SYNGTS_2263	N	0	-2			SYNGTS_0717	0
	SYNGTS_0718	0																			SYNGTS_0845	N	-0.7	-4.4			SYNGTS_0718	0
	SYNGTS_0719	0																			SYNGTS_1858	N	-4.6	-5.2			SYNGTS_0719	0
	SYNGTS_0720	0																			SYNGTS_0761	N	0	-2.1			SYNGTS_0720	0
	SYNGTS_0721	0																			SYNGTS_0769	N	-1.5	-2.6			SYNGTS_0721	0
	SYNGTS_0722	1	4	21	13	GAGGU															SYNGTS_2276	N	-1.5	-1			SYNGTS_0722	1	2	21	11	GAGGU
	SYNGTS_0723	0																			SYNGTS_2572	N	-0.8	-0.3			SYNGTS_0723	0
	SYNGTS_0724	0																			SYNGTS_2469	N	0	-3.4			SYNGTS_0724	0
	SYNGTS_0725	2	0,2	11,17	19,15	AAAG,AGGA															SYNGTS_0793	N	-4.7	-3.8			SYNGTS_0725	1	0	17	13	AGGA
	SYNGTS_0726	0																			SYNGTS_1613	N	-1.8	-2.2			SYNGTS_0726	0
	SYNGTS_0727	1	2	13	19	AGGAG															SYNGTS_0159	N	-1.2	-3			SYNGTS_0727	1	0	13	17	AGGAG
	SYNGTS_0728	1	7	0	37	GUGA															SYNGTS_1097	N	0	-1.13			SYNGTS_0728	1	5	0	35	GUGA
	SYNGTS_0729	1	2	16	16	AGGAGGU															SYNGTS_2158	N	-7.2	0			SYNGTS_0729	1	0	16	14	AGGAGGU
	SYNGTS_0730	0																			SYNGTS_0161	N	-0.3	0			SYNGTS_0730	0
	SYNGTS_0731	0																			SYNGTS_0760	N	-3.92	-1.5			SYNGTS_0731	0
	SYNGTS_0732	0																			SYNGTS_3133	N	-0.8	-4.8			SYNGTS_0732	0
	SYNGTS_0733	0																			SYNGTS_1512	N	-4.8	-0.9			SYNGTS_0733	0
	SYNGTS_0734	0																			SYNGTS_1937	N	-0.8	-1.5			SYNGTS_0734	0
	SYNGTS_0735	2	0,7	17,5	13,32	AAAG,GUGA															SYNGTS_0836	N	-3.4	-6.9			SYNGTS_0735	1	5	5	30	GUGA
	SYNGTS_0736	0																			SYNGTS_0111	N	-2.9	-4.9			SYNGTS_0736	0
	SYNGTS_0737	0																			SYNGTS_1055	N	0	-4			SYNGTS_0737	0
	SYNGTS_0738	1	0	18	12	AAAGG																					SYNGTS_0738	1	3	20	13	AGGU
	SYNGTS_0739	0																									SYNGTS_0739	0
	SYNGTS_0740	0																									SYNGTS_0740	0
	SYNGTS_0741	2	2,4	19,18	13,16	AGGA,GAGG																					SYNGTS_0741	2	0,2	19,18	11,14	AGGA,GAGG
	SYNGTS_0742	0																									SYNGTS_0742	0
	SYNGTS_0743	0																									SYNGTS_0743	0
	SYNGTS_0744	2	0,7	23,5	7,32	AAAG,GUGA																					SYNGTS_0744	1	5	5	30	GUGA
	SYNGTS_0745	1	2	19	13	AGGAG																					SYNGTS_0745	1	0	19	11	AGGAG
	SYNGTS_0746	1	2	20	12	AGGA																					SYNGTS_0746	1	0	20	10	AGGA
	SYNGTS_0747	1	2	18	14	AGGAG																					SYNGTS_0747	1	0	18	12	AGGAG
	SYNGTS_0748	0																									SYNGTS_0748	0
	SYNGTS_0749	0																									SYNGTS_0749	0
	SYNGTS_0750	1	2	15	17	AGGAG																					SYNGTS_0750	1	0	15	15	AGGAG
	SYNGTS_0751	1	3	17	16	GGAGGU																					SYNGTS_0751	1	1	17	14	GGAGGU
	SYNGTS_0752	0																									SYNGTS_0752	0
	SYNGTS_0753	2	2,4	18,17	14,17	AGGA,GAGG																					SYNGTS_0753	2	0,2	18,17	12,15	AGGA,GAGG
	SYNGTS_0754	1	0	16	14	AAAG																					SYNGTS_0754	0
	SYNGTS_0755	1	2	13	19	AGGAGGU																					SYNGTS_0755	1	0	13	17	AGGAGGU
	SYNGTS_0756	2	3,8	14,2	19,36	GGAG,UGAU																					SYNGTS_0756	1	1	14	17	GGAG
	SYNGTS_0757	1	5	18	17	AGGU																					SYNGTS_0757	1	3	18	15	AGGU
	SYNGTS_0758	1	7	5	32	GUGA																					SYNGTS_0758	1	5	5	30	GUGA
	SYNGTS_0759	1	1	18	13	AAGGA																					SYNGTS_0759	1	0	19	11	AGGA
	SYNGTS_0760	1	0	0	30	AAAG																					SYNGTS_0760	0
	SYNGTS_0761	0																									SYNGTS_0761	0
	SYNGTS_0762	1	2	7	25	AGGAG																					SYNGTS_0762	1	0	7	23	AGGAG
	SYNGTS_0763	0																									SYNGTS_0763	0
	SYNGTS_0764	1	3	17	16	GGAGGUG																					SYNGTS_0764	1	1	17	14	GGAGGUG
	SYNGTS_0765	1	2	19	13	AGGA																					SYNGTS_0765	1	0	19	11	AGGA
	SYNGTS_0766	1	2	12	20	AGGAGG																					SYNGTS_0766	1	0	12	18	AGGAGG
	SYNGTS_0767	1	2	11	21	AGGAGG																					SYNGTS_0767	1	0	11	19	AGGAGG
	SYNGTS_0768	0																									SYNGTS_0768	0
	SYNGTS_0769	0																									SYNGTS_0769	0
	SYNGTS_0770	1	4	18	16	GAGGU																					SYNGTS_0770	1	2	18	14	GAGGU
	SYNGTS_0771	0																									SYNGTS_0771	0
	SYNGTS_0772	0																									SYNGTS_0772	0
	SYNGTS_0773	1	2	18	14	AGGAGGU																					SYNGTS_0773	1	0	18	12	AGGAGGU
	SYNGTS_0774	1	1	17	14	AAGGA																					SYNGTS_0774	1	0	18	12	AGGA
	SYNGTS_0775	2	4,5	20,15	14,20	GAGG,AGGU																					SYNGTS_0775	2	2,3	20,15	12,18	GAGG,AGGU
	SYNGTS_0776	1	3	16	17	GGAG																					SYNGTS_0776	1	1	16	15	GGAG
	SYNGTS_0777	1	0	1	29	AAAG																					SYNGTS_0777	0
	SYNGTS_0778	1	8	1	37	UGAUC																					SYNGTS_0778	1	6	1	35	UGAUC
	SYNGTS_0779	0																									SYNGTS_0779	0
	SYNGTS_0780	1	0	18	12	AAAGGAG																					SYNGTS_0780	1	0	20	10	AGGAG
	SYNGTS_0781	0																									SYNGTS_0781	0
	SYNGTS_0782	1	9	23	16	GAUC																					SYNGTS_0782	1	7	23	14	GAUC
	SYNGTS_0783	0																									SYNGTS_0783	0
	SYNGTS_0784	2	0,7	12,20	18,17	AAAG,GUGA																					SYNGTS_0784	1	5	20	15	GUGA
	SYNGTS_0785	1	9	7	32	GAUC																					SYNGTS_0785	1	7	7	30	GAUC
	SYNGTS_0786	1	0	26	4	AAAG																					SYNGTS_0786	0
	SYNGTS_0787	0																									SYNGTS_0787	0
	SYNGTS_0788	1	3	18	15	GGAGGU																					SYNGTS_0788	1	1	18	13	GGAGGU
	SYNGTS_0789	1	1	15	16	AAGGAG																					SYNGTS_0789	1	0	16	14	AGGAG
	SYNGTS_0790	1	3	22	11	GGAG																					SYNGTS_0790	1	1	22	9	GGAG
	SYNGTS_0791	1	3	12	21	GGAG																					SYNGTS_0791	1	1	12	19	GGAG
	SYNGTS_0792	2	3,9	2,5	31,34	GGAG,GAUC																					SYNGTS_0792	1	1	2	29	GGAG
	SYNGTS_0793	0																									SYNGTS_0793	0
	SYNGTS_0794	0																									SYNGTS_0794	0
	SYNGTS_0795	0																									SYNGTS_0795	0
	SYNGTS_0796	0																									SYNGTS_0796	0
	SYNGTS_0797	0																									SYNGTS_0797	0
	SYNGTS_0798	0																									SYNGTS_0798	0
	SYNGTS_0799	0																									SYNGTS_0799	0
	SYNGTS_0800	0																									SYNGTS_0800	0
	SYNGTS_0801	1	5	0	35	AGGU																					SYNGTS_0801	1	3	0	33	AGGU
	SYNGTS_0802	1	8	21	17	UGAU																					SYNGTS_0802	1	6	21	15	UGAU
	SYNGTS_0803	0																									SYNGTS_0803	0
	SYNGTS_0804	2	1,5	19,20	12,15	AAGG,AGGU																					SYNGTS_0804	1	3	20	13	AGGU
	SYNGTS_0805	1	2	16	16	AGGA																					SYNGTS_0805	1	0	16	14	AGGA
	SYNGTS_0806	2	3,4	3,0	30,34	GGAG,GAGG																					SYNGTS_0806	1	1	3	28	GGAG
	SYNGTS_0807	0																									SYNGTS_0807	0
	SYNGTS_0808	0																									SYNGTS_0808	0
	SYNGTS_0809	1	8	5	33	UGAU																					SYNGTS_0809	1	6	5	31	UGAU
	SYNGTS_0810	1	0	12	18	AAAGGA																					SYNGTS_0810	1	0	14	16	AGGA
	SYNGTS_0811	0																									SYNGTS_0811	0
	SYNGTS_0812	1	8	5	33	UGAU																					SYNGTS_0812	1	6	5	31	UGAU
	SYNGTS_0813	0																									SYNGTS_0813	0
	SYNGTS_0814	2	0,9	6,9	24,30	AAAG,GAUC																					SYNGTS_0814	1	7	9	28	GAUC
	SYNGTS_0815	1	2	17	15	AGGAG																					SYNGTS_0815	1	0	17	13	AGGAG
	SYNGTS_0816	1	3	21	12	GGAGG																					SYNGTS_0816	1	1	21	10	GGAGG
	SYNGTS_0817	1	2	17	15	AGGAGG																					SYNGTS_0817	1	0	17	13	AGGAGG
	SYNGTS_0818	2	8,9	4,14	34,25	UGAU,GAUC																					SYNGTS_0818	1	7	14	23	GAUC
	SYNGTS_0819	0																									SYNGTS_0819	0
	SYNGTS_0820	1	0	18	12	AAAGG																					SYNGTS_0820	1	3	20	13	AGGU
	SYNGTS_0821	0																									SYNGTS_0821	0
	SYNGTS_0822	1	0	17	13	AAAGGAG																					SYNGTS_0822	1	0	19	11	AGGAG
	SYNGTS_0823	1	8	0	38	UGAU																					SYNGTS_0823	1	6	0	36	UGAU
	SYNGTS_0824	0																									SYNGTS_0824	0
	SYNGTS_0825	1	3	20	13	GGAGGU																					SYNGTS_0825	1	1	20	11	GGAGGU
	SYNGTS_0826	0																									SYNGTS_0826	0
	SYNGTS_0827	2	0,4	22,2	8,32	AAAG,GAGG																					SYNGTS_0827	1	2	2	30	GAGG
	SYNGTS_0828	0																									SYNGTS_0828	0
	SYNGTS_0829	0																									SYNGTS_0829	0
	SYNGTS_0830	1	4	18	16	GAGGUG																					SYNGTS_0830	1	2	18	14	GAGGUG
	SYNGTS_0831	0																									SYNGTS_0831	0
	SYNGTS_0832	0																									SYNGTS_0832	0
	SYNGTS_0833	1	2	9	23	AGGA																					SYNGTS_0833	1	0	9	21	AGGA
	SYNGTS_0834	0																									SYNGTS_0834	0
	SYNGTS_0835	1	6	25	11	GGUGA																					SYNGTS_0835	1	4	25	9	GGUGA
	SYNGTS_0836	1	3	25	8	GGAGG																					SYNGTS_0836	1	1	25	6	GGAGG
	SYNGTS_0837	1	4	16	18	GAGGU																					SYNGTS_0837	1	2	16	16	GAGGU
	SYNGTS_0838	1	0	6	24	AAAG																					SYNGTS_0838	0
	SYNGTS_0839	1	6	11	25	GGUGA																					SYNGTS_0839	1	4	11	23	GGUGA
	SYNGTS_0840	1	9	3	36	GAUC																					SYNGTS_0840	1	7	3	34	GAUC
	SYNGTS_0841	0																									SYNGTS_0841	0
	SYNGTS_0842	1	2	17	15	AGGAG																					SYNGTS_0842	1	0	17	13	AGGAG
	SYNGTS_0843	1	1	13	18	AAGGAGGUGA																					SYNGTS_0843	1	0	14	16	AGGAGGUGA
	SYNGTS_0844	1	1	13	18	AAGGAG																					SYNGTS_0844	1	0	14	16	AGGAG
	SYNGTS_0845	0																									SYNGTS_0845	0
	SYNGTS_0846	0																									SYNGTS_0846	0
	SYNGTS_0847	1	3	13	20	GGAGG																					SYNGTS_0847	1	1	13	18	GGAGG
	SYNGTS_0848	1	8	5	33	UGAU																					SYNGTS_0848	1	6	5	31	UGAU
	SYNGTS_0849	0																									SYNGTS_0849	0
	SYNGTS_0850	1	9	8	31	GAUC																					SYNGTS_0850	1	7	8	29	GAUC
	SYNGTS_0851	0																									SYNGTS_0851	0
	SYNGTS_0852	2	3,8	11,2	22,36	GGAG,UGAU																					SYNGTS_0852	1	1	11	20	GGAG
	SYNGTS_0853	1	1	18	13	AAGGA																					SYNGTS_0853	1	0	19	11	AGGA
	SYNGTS_0854	0																									SYNGTS_0854	0
	SYNGTS_0855	1	5	15	20	AGGUG																					SYNGTS_0855	1	3	15	18	AGGUG
	SYNGTS_0856	1	9	2	37	GAUC																					SYNGTS_0856	1	7	2	35	GAUC
	SYNGTS_0857	1	2	19	13	AGGAG																					SYNGTS_0857	1	0	19	11	AGGAG
	SYNGTS_0858	0																									SYNGTS_0858	0
	SYNGTS_0859	1	6	18	18	GGUGA																					SYNGTS_0859	1	4	18	16	GGUGA
	SYNGTS_0860	0																									SYNGTS_0860	0
	SYNGTS_0861	0																									SYNGTS_0861	0
	SYNGTS_0862	0																									SYNGTS_0862	0
	SYNGTS_0863	1	2	17	15	AGGAG																					SYNGTS_0863	1	0	17	13	AGGAG
	SYNGTS_0864	1	2	9	23	AGGAG																					SYNGTS_0864	1	0	9	21	AGGAG
	SYNGTS_0865	0																									SYNGTS_0865	0
	SYNGTS_0866	1	7	19	18	GUGAU																					SYNGTS_0866	1	5	19	16	GUGAU
	SYNGTS_0867	1	3	18	15	GGAGG																					SYNGTS_0867	1	1	18	13	GGAGG
	SYNGTS_0868	0																									SYNGTS_0868	0
	SYNGTS_0869	0																									SYNGTS_0869	0
	SYNGTS_0870	0																									SYNGTS_0870	0
	SYNGTS_0871	0																									SYNGTS_0871	0
	SYNGTS_0872	2	2,4	19,18	13,16	AGGA,GAGG																					SYNGTS_0872	2	0,2	19,18	11,14	AGGA,GAGG
	SYNGTS_0873	1	1	18	13	AAGGAG																					SYNGTS_0873	1	0	19	11	AGGAG
	SYNGTS_0874	1	5	8	27	AGGUG																					SYNGTS_0874	1	3	8	25	AGGUG
	SYNGTS_0875	1	5	9	26	AGGUG																					SYNGTS_0875	1	3	9	24	AGGUG
	SYNGTS_0876	1	6	15	21	GGUG																					SYNGTS_0876	1	4	15	19	GGUG
	SYNGTS_0877	0																									SYNGTS_0877	0
	SYNGTS_0878	1	0	5	25	AAAG																					SYNGTS_0878	0
	SYNGTS_0879	2	2,4	14,13	18,21	AGGA,GAGG																					SYNGTS_0879	2	0,2	14,13	16,19	AGGA,GAGG
	SYNGTS_0880	2	0,7	4,0	26,37	AAAG,GUGA																					SYNGTS_0880	1	5	0	35	GUGA
	SYNGTS_0881	0																									SYNGTS_0881	0
	SYNGTS_0882	1	1	19	12	AAGG																					SYNGTS_0882	0
	SYNGTS_0883	0																									SYNGTS_0883	0
	SYNGTS_0884	1	1	14	17	AAGGAG																					SYNGTS_0884	1	0	15	15	AGGAG
	SYNGTS_0885	2	0,7	26,20	4,17	AAAG,GUGA																					SYNGTS_0885	1	5	20	15	GUGA
	SYNGTS_0886	1	3	17	16	GGAG																					SYNGTS_0886	1	1	17	14	GGAG
	SYNGTS_0887	0																									SYNGTS_0887	0
	SYNGTS_0888	0																									SYNGTS_0888	0
	SYNGTS_0889	0																									SYNGTS_0889	0
	SYNGTS_0890	1	3	12	21	GGAGG																					SYNGTS_0890	1	1	12	19	GGAGG
	SYNGTS_0891	1	3	19	14	GGAGG																					SYNGTS_0891	1	1	19	12	GGAGG
	SYNGTS_0892	0																									SYNGTS_0892	0
	SYNGTS_0893	1	7	4	33	GUGA																					SYNGTS_0893	1	5	4	31	GUGA
	SYNGTS_0894	0																									SYNGTS_0894	0
	SYNGTS_0895	1	1	15	16	AAGGAG																					SYNGTS_0895	1	0	16	14	AGGAG
	SYNGTS_0896	0																									SYNGTS_0896	0
	SYNGTS_0897	1	2	19	13	AGGAG																					SYNGTS_0897	1	0	19	11	AGGAG
	SYNGTS_0898	0																									SYNGTS_0898	0
	SYNGTS_0899	1	8	9	29	UGAU																					SYNGTS_0899	1	6	9	27	UGAU
	SYNGTS_0900	1	9	0	39	GAUC																					SYNGTS_0900	1	7	0	37	GAUC
	SYNGTS_0901	1	3	20	13	GGAGG																					SYNGTS_0901	1	1	20	11	GGAGG
	SYNGTS_0902	0																									SYNGTS_0902	0
	SYNGTS_0903	0																									SYNGTS_0903	0
	SYNGTS_0904	1	0	13	17	AAAG																					SYNGTS_0904	0
	SYNGTS_0905	2	0,2	23,10	7,22	AAAG,AGGA																					SYNGTS_0905	1	0	10	20	AGGA
	SYNGTS_0906	0																									SYNGTS_0906	0
	SYNGTS_0907	0																									SYNGTS_0907	0
	SYNGTS_0908	1	3	15	18	GGAGG																					SYNGTS_0908	1	1	15	16	GGAGG
	SYNGTS_0909	0																									SYNGTS_0909	0
	SYNGTS_0910	0																									SYNGTS_0910	0
	SYNGTS_0911	0																									SYNGTS_0911	0
	SYNGTS_0912	1	7	22	15	GUGAU																					SYNGTS_0912	1	5	22	13	GUGAU
	SYNGTS_0913	1	8	8	30	UGAU																					SYNGTS_0913	1	6	8	28	UGAU
	SYNGTS_0914	0																									SYNGTS_0914	0
	SYNGTS_0915	0																									SYNGTS_0915	0
	SYNGTS_0916	1	8	6	32	UGAU																					SYNGTS_0916	1	6	6	30	UGAU
	SYNGTS_0917	0																									SYNGTS_0917	0
	SYNGTS_0918	0																									SYNGTS_0918	0
	SYNGTS_0919	0																									SYNGTS_0919	0
	SYNGTS_0920	0																									SYNGTS_0920	0
	SYNGTS_0921	0																									SYNGTS_0921	0
	SYNGTS_0922	0																									SYNGTS_0922	0
	SYNGTS_0923	1	8	11	27	UGAU																					SYNGTS_0923	1	6	11	25	UGAU
	SYNGTS_0924	0																									SYNGTS_0924	0
	SYNGTS_0925	1	0	23	7	AAAG																					SYNGTS_0925	0
	SYNGTS_0926	1	1	25	6	AAGGA																					SYNGTS_0926	1	1	9	22	GGAG
	SYNGTS_0927	1	0	15	15	AAAG																					SYNGTS_0927	0
	SYNGTS_0928	0																									SYNGTS_0928	0
	SYNGTS_0929	1	9	15	24	GAUC																					SYNGTS_0929	1	7	15	22	GAUC
	SYNGTS_0930	0																									SYNGTS_0930	0
	SYNGTS_0931	1	8	3	35	UGAU																					SYNGTS_0931	1	6	3	33	UGAU
	SYNGTS_0932	3	2,4,9	18,17,20	14,17,19	AGGA,GAGG,GAUC																					SYNGTS_0932	3	0,2,7	18,17,20	12,15,17	AGGA,GAGG,GAUC
	SYNGTS_0933	2	3,6	16,9	17,27	GGAG,GGUG																					SYNGTS_0933	2	1,4	16,9	15,25	GGAG,GGUG
	SYNGTS_0934	2	8,8	3,13	35,25	UGAU,UGAU																					SYNGTS_0934	1	6	13	23	UGAU
	SYNGTS_0935	0																									SYNGTS_0935	0
	SYNGTS_0936	1	2	17	15	AGGAG																					SYNGTS_0936	1	0	17	13	AGGAG
	SYNGTS_0937	0																									SYNGTS_0937	0
	SYNGTS_0938	2	2,6	25,19	7,17	AGGA,GGUG																					SYNGTS_0938	1	4	19	15	GGUG
	SYNGTS_0939	0																									SYNGTS_0939	0
	SYNGTS_0940	1	0	6	24	AAAG																					SYNGTS_0940	0
	SYNGTS_0941	0																									SYNGTS_0941	0
	SYNGTS_0942	0																									SYNGTS_0942	0
	SYNGTS_0943	1	6	19	17	GGUGAU																					SYNGTS_0943	1	4	19	15	GGUGAU
	SYNGTS_0944	1	7	17	20	GUGA																					SYNGTS_0944	1	5	17	18	GUGA
	SYNGTS_0945	2	1,5	19,20	12,15	AAGG,AGGU																					SYNGTS_0945	1	3	20	13	AGGU
	SYNGTS_0946	1	1	1	30	AAGG																					SYNGTS_0946	0
	SYNGTS_0947	1	5	19	16	AGGU																					SYNGTS_0947	1	3	19	14	AGGU
	SYNGTS_0948	0																									SYNGTS_0948	0
	SYNGTS_0949	1	8	12	26	UGAUC																					SYNGTS_0949	1	6	12	24	UGAUC
	SYNGTS_0950	1	0	21	9	AAAG																					SYNGTS_0950	0
	SYNGTS_0951	2	1,7	18,11	13,26	AAGGA,GUGAU																					SYNGTS_0951	1	5	11	24	GUGAU
	SYNGTS_0952	0																									SYNGTS_0952	0
	SYNGTS_0953	0																									SYNGTS_0953	0
	SYNGTS_0954	1	8	6	32	UGAU																					SYNGTS_0954	1	6	6	30	UGAU
	SYNGTS_0955	1	0	1	29	AAAGG																					SYNGTS_0955	0
	SYNGTS_0956	0																									SYNGTS_0956	0
	SYNGTS_0957	0																									SYNGTS_0957	0
	SYNGTS_0958	0																									SYNGTS_0958	0
	SYNGTS_0959	1	1	15	16	AAGGA																					SYNGTS_0959	1	0	16	14	AGGA
	SYNGTS_0960	0																									SYNGTS_0960	0
	SYNGTS_0961	1	2	18	14	AGGAGG																					SYNGTS_0961	1	0	18	12	AGGAGG
	SYNGTS_0962	1	8	18	20	UGAU																					SYNGTS_0962	1	6	18	18	UGAU
	SYNGTS_0963	1	2	18	14	AGGA																					SYNGTS_0963	1	0	18	12	AGGA
	SYNGTS_0964	0																									SYNGTS_0964	0
	SYNGTS_0965	1	2	26	6	AGGA																					SYNGTS_0965	1	0	26	4	AGGA
	SYNGTS_0966	1	8	4	34	UGAU																					SYNGTS_0966	1	6	4	32	UGAU
	SYNGTS_0967	0																									SYNGTS_0967	0
	SYNGTS_0968	1	8	12	26	UGAU																					SYNGTS_0968	1	6	12	24	UGAU
	SYNGTS_0969	2	1,3	0,17	31,16	AAGG,GGAG																					SYNGTS_0969	1	1	17	14	GGAG
	SYNGTS_0970	1	5	14	21	AGGUG																					SYNGTS_0970	1	3	14	19	AGGUG
	SYNGTS_0971	0																									SYNGTS_0971	0
	SYNGTS_0972	0																									SYNGTS_0972	0
	SYNGTS_0973	1	8	9	29	UGAUC																					SYNGTS_0973	1	6	9	27	UGAUC
	SYNGTS_0974	2	4,8	17,2	17,36	GAGG,UGAU																					SYNGTS_0974	1	2	17	15	GAGG
	SYNGTS_0975	2	1,8	14,3	17,35	AAGG,UGAU																					SYNGTS_0975	1	6	3	33	UGAU
	SYNGTS_0976	1	7	10	27	GUGAU																					SYNGTS_0976	1	5	10	25	GUGAU
	SYNGTS_0977	1	0	15	15	AAAGG																					SYNGTS_0977	0
	SYNGTS_0978	0																									SYNGTS_0978	0
	SYNGTS_0979	1	3	8	25	GGAG																					SYNGTS_0979	1	1	8	23	GGAG
	SYNGTS_0980	1	2	20	12	AGGA																					SYNGTS_0980	1	0	20	10	AGGA
	SYNGTS_0981	0																									SYNGTS_0981	0
	SYNGTS_0982	1	6	15	21	GGUGAU																					SYNGTS_0982	1	4	15	19	GGUGAU
	SYNGTS_0983	1	0	18	12	AAAGGAG																					SYNGTS_0983	1	0	20	10	AGGAG
	SYNGTS_0984	0																									SYNGTS_0984	0
	SYNGTS_0985	0																									SYNGTS_0985	0
	SYNGTS_0986	0																									SYNGTS_0986	0
	SYNGTS_0987	1	5	17	18	AGGU																					SYNGTS_0987	1	3	17	16	AGGU
	SYNGTS_0988	0																									SYNGTS_0988	0
	SYNGTS_0989	0																									SYNGTS_0989	0
	SYNGTS_0990	0																									SYNGTS_0990	0
	SYNGTS_0991	0																									SYNGTS_0991	0
	SYNGTS_0992	1	9	14	25	GAUC																					SYNGTS_0992	1	7	14	23	GAUC
	SYNGTS_0993	1	9	12	27	GAUC																					SYNGTS_0993	1	7	12	25	GAUC
	SYNGTS_0994	1	1	14	17	AAGGAG																					SYNGTS_0994	1	0	15	15	AGGAG
	SYNGTS_0995	0																									SYNGTS_0995	0
	SYNGTS_0996	2	1,2	6,14	25,18	AAGG,AGGA																					SYNGTS_0996	1	0	14	16	AGGA
	SYNGTS_0997	2	3,5	1,19	32,16	GGAG,AGGU																					SYNGTS_0997	1	3	19	14	AGGU
	SYNGTS_0998	0																									SYNGTS_0998	0
	SYNGTS_0999	0																									SYNGTS_0999	0
	SYNGTS_1000	0																									SYNGTS_1000	0
	SYNGTS_1001	1	8	17	21	UGAU																					SYNGTS_1001	1	6	17	19	UGAU
	SYNGTS_1002	0																									SYNGTS_1002	0
	SYNGTS_1003	1	9	22	17	GAUC																					SYNGTS_1003	1	7	22	15	GAUC
	SYNGTS_1004	1	8	2	36	UGAUC																					SYNGTS_1004	1	6	2	34	UGAUC
	SYNGTS_1005	3	1,3,4	6,11,14	25,22,20	AAGG,GGAG,GAGG																					SYNGTS_1005	2	1,2	11,14	20,18	GGAG,GAGG
	SYNGTS_1006	1	3	11	22	GGAG																					SYNGTS_1006	1	1	11	20	GGAG
	SYNGTS_1007	1	7	19	18	GUGA																					SYNGTS_1007	1	5	19	16	GUGA
	SYNGTS_1008	1	2	21	11	AGGAG																					SYNGTS_1008	1	0	21	9	AGGAG
	SYNGTS_1009	0																									SYNGTS_1009	0
	SYNGTS_1010	1	1	5	26	AAGGA																					SYNGTS_1010	1	0	6	24	AGGA
	SYNGTS_1011	0																									SYNGTS_1011	0
	SYNGTS_1012	0																									SYNGTS_1012	0
	SYNGTS_1013	1	3	15	18	GGAG																					SYNGTS_1013	1	1	15	16	GGAG
	SYNGTS_1014	0																									SYNGTS_1014	0
	SYNGTS_1015	1	0	0	30	AAAG																					SYNGTS_1015	0
	SYNGTS_1016	1	3	10	23	GGAG																					SYNGTS_1016	1	1	10	21	GGAG
	SYNGTS_1017	2	7,8	1,12	36,26	GUGA,UGAU																					SYNGTS_1017	1	6	12	24	UGAU
	SYNGTS_1018	0																									SYNGTS_1018	0
	SYNGTS_1019	1	2	17	15	AGGAG																					SYNGTS_1019	1	0	17	13	AGGAG
	SYNGTS_1020	1	8	8	30	UGAU																					SYNGTS_1020	1	6	8	28	UGAU
	SYNGTS_1021	0																									SYNGTS_1021	0
	SYNGTS_1022	1	0	0	30	AAAG																					SYNGTS_1022	0
	SYNGTS_1023	1	3	19	14	GGAG																					SYNGTS_1023	1	1	19	12	GGAG
	SYNGTS_1024	1	3	6	27	GGAGGU																					SYNGTS_1024	1	1	6	25	GGAGGU
	SYNGTS_1025	1	0	25	5	AAAGG																					SYNGTS_1025	1	7	17	20	GAUC
	SYNGTS_1026	0																									SYNGTS_1026	0
	SYNGTS_1027	0																									SYNGTS_1027	0
	SYNGTS_1028	0																									SYNGTS_1028	0
	SYNGTS_1029	0																									SYNGTS_1029	0
	SYNGTS_1030	3	1,3,7	24,17,4	7,16,33	AAGG,GGAG,GUGA																					SYNGTS_1030	1	1	17	14	GGAG
	SYNGTS_1031	0																									SYNGTS_1031	0
	SYNGTS_1032	1	8	3	35	UGAU																					SYNGTS_1032	1	6	3	33	UGAU
	SYNGTS_1033	1	4	22	12	GAGGU																					SYNGTS_1033	1	2	22	10	GAGGU
	SYNGTS_1034	0																									SYNGTS_1034	0
	SYNGTS_1035	1	2	18	14	AGGAG																					SYNGTS_1035	1	0	18	12	AGGAG
	SYNGTS_1036	1	2	20	12	AGGAG																					SYNGTS_1036	1	0	20	10	AGGAG
	SYNGTS_1037	3	1,2,4	26,18,17	5,14,17	AAGG,AGGA,GAGG																					SYNGTS_1037	2	0,2	18,17	12,15	AGGA,GAGG
	SYNGTS_1038	0																									SYNGTS_1038	0
	SYNGTS_1039	2	2,4	16,15	16,19	AGGA,GAGG																					SYNGTS_1039	2	0,2	16,15	14,17	AGGA,GAGG
	SYNGTS_1040	1	2	17	15	AGGAG																					SYNGTS_1040	1	0	17	13	AGGAG
	SYNGTS_1041	0																									SYNGTS_1041	0
	SYNGTS_1042	1	4	20	14	GAGGUGAUC																					SYNGTS_1042	1	2	20	12	GAGGUGAUC
	SYNGTS_1043	1	7	20	17	GUGA																					SYNGTS_1043	1	5	20	15	GUGA
	SYNGTS_1044	1	0	0	30	AAAG																					SYNGTS_1044	0
	SYNGTS_1045	1	4	19	15	GAGGU																					SYNGTS_1045	1	2	19	13	GAGGU
	SYNGTS_1046	0																									SYNGTS_1046	0
	SYNGTS_1047	1	8	5	33	UGAU																					SYNGTS_1047	1	6	5	31	UGAU
	SYNGTS_1048	0																									SYNGTS_1048	0
	SYNGTS_1049	0																									SYNGTS_1049	0
	SYNGTS_1050	0																									SYNGTS_1050	0
	SYNGTS_1051	1	9	8	31	GAUC																					SYNGTS_1051	1	7	8	29	GAUC
	SYNGTS_1052	1	5	3	32	AGGU																					SYNGTS_1052	1	3	3	30	AGGU
	SYNGTS_1053	0																									SYNGTS_1053	0
	SYNGTS_1054	1	6	25	11	GGUGA																					SYNGTS_1054	1	4	25	9	GGUGA
	SYNGTS_1055	0																									SYNGTS_1055	0
	SYNGTS_1056	0																									SYNGTS_1056	0
	SYNGTS_1057	1	0	13	17	AAAGGAG																					SYNGTS_1057	1	0	15	15	AGGAG
	SYNGTS_1058	2	1,5	25,26	6,9	AAGG,AGGU																					SYNGTS_1058	1	3	26	7	AGGU
	SYNGTS_1059	0																									SYNGTS_1059	0
	SYNGTS_1060	2	1,5	21,22	10,13	AAGG,AGGU																					SYNGTS_1060	1	3	22	11	AGGU
	SYNGTS_1061	2	3,8	24,14	9,24	GGAG,UGAU																					SYNGTS_1061	1	6	14	22	UGAU
	SYNGTS_1062	1	4	17	17	GAGG																					SYNGTS_1062	1	2	17	15	GAGG
	SYNGTS_1063	1	0	9	21	AAAG																					SYNGTS_1063	0
	SYNGTS_1064	1	2	18	14	AGGA																					SYNGTS_1064	1	0	18	12	AGGA
	SYNGTS_1065	1	1	14	17	AAGGA																					SYNGTS_1065	1	0	15	15	AGGA
	SYNGTS_1066	1	1	17	14	AAGGA																					SYNGTS_1066	1	0	18	12	AGGA
	SYNGTS_1067	1	1	15	16	AAGGAG																					SYNGTS_1067	1	0	16	14	AGGAG
	SYNGTS_1068	0																									SYNGTS_1068	0
	SYNGTS_1069	1	6	7	29	GGUGAU																					SYNGTS_1069	1	4	7	27	GGUGAU
	SYNGTS_1070	1	3	18	15	GGAG																					SYNGTS_1070	1	1	18	13	GGAG
	SYNGTS_1071	0																									SYNGTS_1071	0
	SYNGTS_1072	0																									SYNGTS_1072	0
	SYNGTS_1073	0																									SYNGTS_1073	0
	SYNGTS_1074	1	2	17	15	AGGAG																					SYNGTS_1074	1	0	17	13	AGGAG
	SYNGTS_1075	1	2	21	11	AGGAG																					SYNGTS_1075	1	0	21	9	AGGAG
	SYNGTS_1076	0																									SYNGTS_1076	0
	SYNGTS_1077	0																									SYNGTS_1077	0
	SYNGTS_1078	4	0,1,2,4	6,1,22,9	24,30,10,25	AAAG,AAGG,AGGA,GAGG																					SYNGTS_1078	1	2	9	23	GAGG
	SYNGTS_1079	0																									SYNGTS_1079	0
	SYNGTS_1080	0																									SYNGTS_1080	0
	SYNGTS_1081	1	5	23	12	AGGUG																					SYNGTS_1081	1	3	23	10	AGGUG
	SYNGTS_1082	0																									SYNGTS_1082	0
	SYNGTS_1083	1	8	20	18	UGAU																					SYNGTS_1083	1	6	20	16	UGAU
	SYNGTS_1084	1	8	20	18	UGAU																					SYNGTS_1084	1	6	20	16	UGAU
	SYNGTS_1085	0																									SYNGTS_1085	0
	SYNGTS_1086	0																									SYNGTS_1086	0
	SYNGTS_1087	0																									SYNGTS_1087	0
	SYNGTS_1088	0																									SYNGTS_1088	0
	SYNGTS_1089	1	9	13	26	GAUC																					SYNGTS_1089	1	7	13	24	GAUC
	SYNGTS_1090	0																									SYNGTS_1090	0
	SYNGTS_1091	1	3	22	11	GGAG																					SYNGTS_1091	1	1	22	9	GGAG
	SYNGTS_1092	1	3	20	13	GGAGGU																					SYNGTS_1092	1	1	20	11	GGAGGU
	SYNGTS_1093	1	2	20	12	AGGA																					SYNGTS_1093	1	0	20	10	AGGA
	SYNGTS_1094	1	0	25	5	AAAG																					SYNGTS_1094	0
	SYNGTS_1095	1	1	23	8	AAGG																					SYNGTS_1095	0
	SYNGTS_1096	0																									SYNGTS_1096	0
	SYNGTS_1097	1	0	23	7	AAAG																					SYNGTS_1097	0
	SYNGTS_1098	0																									SYNGTS_1098	0
	SYNGTS_1099	2	0,7	0,3	30,34	AAAG,GUGA																					SYNGTS_1099	1	5	3	32	GUGA
	SYNGTS_1100	1	6	10	26	GGUG																					SYNGTS_1100	1	4	10	24	GGUG
	SYNGTS_1101	1	9	0	39	GAUC																					SYNGTS_1101	1	7	0	37	GAUC
	SYNGTS_1102	1	1	9	22	AAGG																					SYNGTS_1102	0
	SYNGTS_1103	0																									SYNGTS_1103	0
	SYNGTS_1104	0																									SYNGTS_1104	0
	SYNGTS_1105	1	1	20	11	AAGGAG																					SYNGTS_1105	1	0	21	9	AGGAG
	SYNGTS_1106	1	8	7	31	UGAUC																					SYNGTS_1106	1	6	7	29	UGAUC
	SYNGTS_1107	0																									SYNGTS_1107	0
	SYNGTS_1108	1	6	19	17	GGUGAUC																					SYNGTS_1108	1	4	19	15	GGUGAUC
	SYNGTS_1109	0																									SYNGTS_1109	0
	SYNGTS_1110	1	3	18	15	GGAG																					SYNGTS_1110	1	1	18	13	GGAG
	SYNGTS_1111	1	5	19	16	AGGU																					SYNGTS_1111	1	3	19	14	AGGU
	SYNGTS_1112	1	2	22	10	AGGA																					SYNGTS_1112	1	0	22	8	AGGA
	SYNGTS_1113	0																									SYNGTS_1113	0
	SYNGTS_1114	1	4	11	23	GAGGU																					SYNGTS_1114	1	2	11	21	GAGGU
	SYNGTS_1115	0																									SYNGTS_1115	0
	SYNGTS_1116	2	0,3	18,12	12,21	AAAG,GGAG																					SYNGTS_1116	1	1	12	19	GGAG
	SYNGTS_1117	5	2,2,4,4,7	1,16,0,15,13	31,16,34,19,24	AGGA,AGGA,GAGG,GAGG,GUGA																					SYNGTS_1117	3	0,2,5	16,15,13	14,17,22	AGGA,GAGG,GUGA
	SYNGTS_1118	1	8	15	23	UGAU																					SYNGTS_1118	1	6	15	21	UGAU
	SYNGTS_1119	1	9	5	34	GAUC																					SYNGTS_1119	1	7	5	32	GAUC
	SYNGTS_1120	0																									SYNGTS_1120	0
	SYNGTS_1121	2	0,4	11,0	19,34	AAAG,GAGG																					SYNGTS_1121	1	2	0	32	GAGG
	SYNGTS_1122	0																									SYNGTS_1122	0
	SYNGTS_1123	0																									SYNGTS_1123	0
	SYNGTS_1124	1	5	15	20	AGGU																					SYNGTS_1124	1	3	15	18	AGGU
	SYNGTS_1125	2	2,4	19,18	13,16	AGGA,GAGG																					SYNGTS_1125	2	0,2	19,18	11,14	AGGA,GAGG
	SYNGTS_1126	0																									SYNGTS_1126	0
	SYNGTS_1127	1	3	10	23	GGAG																					SYNGTS_1127	1	1	10	21	GGAG
	SYNGTS_1128	1	4	3	31	GAGG																					SYNGTS_1128	1	2	3	29	GAGG
	SYNGTS_1129	0																									SYNGTS_1129	0
	SYNGTS_1130	0																									SYNGTS_1130	0
	SYNGTS_1131	1	4	15	19	GAGGU																					SYNGTS_1131	1	2	15	17	GAGGU
	SYNGTS_1132	0																									SYNGTS_1132	0
	SYNGTS_1133	1	6	6	30	GGUG																					SYNGTS_1133	1	4	6	28	GGUG
	SYNGTS_1134	1	0	11	19	AAAGGA																					SYNGTS_1134	1	0	13	17	AGGA
	SYNGTS_1135	1	8	0	38	UGAU																					SYNGTS_1135	1	6	0	36	UGAU
	SYNGTS_1136	1	6	3	33	GGUGA																					SYNGTS_1136	1	4	3	31	GGUGA
	SYNGTS_1137	1	0	17	13	AAAG																					SYNGTS_1137	0
	SYNGTS_1138	0																									SYNGTS_1138	0
	SYNGTS_1139	3	1,2,9	15,8,0	16,24,39	AAGG,AGGA,GAUC																					SYNGTS_1139	1	0	8	22	AGGA
	SYNGTS_1140	2	0,3	14,18	16,15	AAAGG,GGAGG																					SYNGTS_1140	1	1	18	13	GGAGG
	SYNGTS_1141	1	8	8	30	UGAU																					SYNGTS_1141	1	6	8	28	UGAU
	SYNGTS_1142	0																									SYNGTS_1142	0
	SYNGTS_1143	1	0	19	11	AAAGG																					SYNGTS_1143	1	3	21	12	AGGU
	SYNGTS_1144	2	0,8	0,20	30,18	AAAG,UGAU																					SYNGTS_1144	1	6	20	16	UGAU
	SYNGTS_1145	0																									SYNGTS_1145	0
	SYNGTS_1146	1	4	19	15	GAGGU																					SYNGTS_1146	1	2	19	13	GAGGU
	SYNGTS_1147	0																									SYNGTS_1147	0
	SYNGTS_1148	0																									SYNGTS_1148	0
	SYNGTS_1149	3	1,5,8	2,3,14	29,32,24	AAGG,AGGU,UGAU																					SYNGTS_1149	1	6	14	22	UGAU
	SYNGTS_1150	0																									SYNGTS_1150	0
	SYNGTS_1151	0																									SYNGTS_1151	0
	SYNGTS_1152	1	3	23	10	GGAG																					SYNGTS_1152	1	1	23	8	GGAG
	SYNGTS_1153	2	0,7	4,0	26,37	AAAG,GUGA																					SYNGTS_1153	1	5	0	35	GUGA
	SYNGTS_1154	2	1,2	4,11	27,21	AAGG,AGGA																					SYNGTS_1154	1	0	11	19	AGGA
	SYNGTS_1155	1	1	2	29	AAGG																					SYNGTS_1155	0
	SYNGTS_1156	0																									SYNGTS_1156	0
	SYNGTS_1157	0																									SYNGTS_1157	0
	SYNGTS_1158	0																									SYNGTS_1158	0
	SYNGTS_1159	0																									SYNGTS_1159	0
	SYNGTS_1160	0																									SYNGTS_1160	0
	SYNGTS_1161	0																									SYNGTS_1161	0
	SYNGTS_1162	1	2	20	12	AGGAG																					SYNGTS_1162	1	0	20	10	AGGAG
	SYNGTS_1163	3	0,2,4	0,16,15	30,16,19	AAAG,AGGA,GAGG																					SYNGTS_1163	2	0,2	16,15	14,17	AGGA,GAGG
	SYNGTS_1164	1	6	10	26	GGUG																					SYNGTS_1164	1	4	10	24	GGUG
	SYNGTS_1165	0																									SYNGTS_1165	0
	SYNGTS_1166	0																									SYNGTS_1166	0
	SYNGTS_1167	1	1	5	26	AAGG																					SYNGTS_1167	0
	SYNGTS_1168	1	4	18	16	GAGGU																					SYNGTS_1168	1	2	18	14	GAGGU
	SYNGTS_1169	0																									SYNGTS_1169	0
	SYNGTS_1170	1	4	18	16	GAGGU																					SYNGTS_1170	1	2	18	14	GAGGU
	SYNGTS_1171	2	0,8	22,2	8,36	AAAG,UGAU																					SYNGTS_1171	1	6	2	34	UGAU
	SYNGTS_1172	0																									SYNGTS_1172	0
	SYNGTS_1173	1	8	26	12	UGAU																					SYNGTS_1173	1	6	26	10	UGAU
	SYNGTS_1174	0																									SYNGTS_1174	0
	SYNGTS_1175	1	1	14	17	AAGGA																					SYNGTS_1175	1	0	15	15	AGGA
	SYNGTS_1176	1	0	16	14	AAAGGAG																					SYNGTS_1176	1	0	18	12	AGGAG
	SYNGTS_1177	1	0	1	29	AAAG																					SYNGTS_1177	0
	SYNGTS_1178	1	5	0	35	AGGUG																					SYNGTS_1178	1	3	0	33	AGGUG
	SYNGTS_1179	0																									SYNGTS_1179	0
	SYNGTS_1180	2	8,8	2,7	36,31	UGAU,UGAU																					SYNGTS_1180	1	6	7	29	UGAU
	SYNGTS_1181	0																									SYNGTS_1181	0
	SYNGTS_1182	2	0,2	0,17	30,15	AAAG,AGGA																					SYNGTS_1182	1	0	17	13	AGGA
	SYNGTS_1183	0																									SYNGTS_1183	0
	SYNGTS_1184	0																									SYNGTS_1184	0
	SYNGTS_1185	0																									SYNGTS_1185	0
	SYNGTS_1186	1	2	3	29	AGGAG																					SYNGTS_1186	1	0	3	27	AGGAG
	SYNGTS_1187	0																									SYNGTS_1187	0
	SYNGTS_1188	0																									SYNGTS_1188	0
	SYNGTS_1189	2	5,6	19,6	16,30	AGGU,GGUG																					SYNGTS_1189	1	3	19	14	AGGU
	SYNGTS_1190	1	3	15	18	GGAG																					SYNGTS_1190	1	1	15	16	GGAG
	SYNGTS_1191	1	7	8	29	GUGA																					SYNGTS_1191	1	5	8	27	GUGA
	SYNGTS_1192	1	3	19	14	GGAG																					SYNGTS_1192	1	1	19	12	GGAG
	SYNGTS_1193	0																									SYNGTS_1193	0
	SYNGTS_1194	1	2	18	14	AGGAG																					SYNGTS_1194	1	0	18	12	AGGAG
	SYNGTS_1195	0																									SYNGTS_1195	0
	SYNGTS_1196	0																									SYNGTS_1196	0
	SYNGTS_1197	1	3	4	29	GGAG																					SYNGTS_1197	1	1	4	27	GGAG
	SYNGTS_1198	1	0	0	30	AAAG																					SYNGTS_1198	0
	SYNGTS_1199	0																									SYNGTS_1199	0
	SYNGTS_1200	1	4	21	13	GAGGU																					SYNGTS_1200	1	2	21	11	GAGGU
	SYNGTS_1201	1	2	18	14	AGGAGG																					SYNGTS_1201	1	0	18	12	AGGAGG
	SYNGTS_1202	0																									SYNGTS_1202	0
	SYNGTS_1203	4	0,6,7,9	4,20,23,0	26,16,14,39	AAAG,GGUG,GUGA,GAUC																					SYNGTS_1203	2	4,5	20,23	14,12	GGUG,GUGA
	SYNGTS_1204	1	8	12	26	UGAU																					SYNGTS_1204	1	6	12	24	UGAU
	SYNGTS_1205	0																									SYNGTS_1205	0
	SYNGTS_1206	1	0	25	5	AAAG																					SYNGTS_1206	0
	SYNGTS_1207	0																									SYNGTS_1207	0
	SYNGTS_1208	0																									SYNGTS_1208	0
	SYNGTS_1209	1	5	11	24	AGGU																					SYNGTS_1209	1	3	11	22	AGGU
	SYNGTS_1210	0																									SYNGTS_1210	0
	SYNGTS_1211	0																									SYNGTS_1211	0
	SYNGTS_1212	1	1	1	30	AAGG																					SYNGTS_1212	0
	SYNGTS_1213	1	5	17	18	AGGU																					SYNGTS_1213	1	3	17	16	AGGU
	SYNGTS_1214	1	3	7	26	GGAGG																					SYNGTS_1214	1	1	7	24	GGAGG
	SYNGTS_1215	2	2,3	23,13	9,20	AGGA,GGAG																					SYNGTS_1215	1	1	13	18	GGAG
	SYNGTS_1216	0																									SYNGTS_1216	0
	SYNGTS_1217	0																									SYNGTS_1217	0
	SYNGTS_1218	0																									SYNGTS_1218	0
	SYNGTS_1219	0																									SYNGTS_1219	0
	SYNGTS_1220	0																									SYNGTS_1220	0
	SYNGTS_1221	2	5,6	19,3	16,33	AGGU,GGUG																					SYNGTS_1221	1	3	19	14	AGGU
	SYNGTS_1222	1	3	5	28	GGAGG																					SYNGTS_1222	1	1	5	26	GGAGG
	SYNGTS_1223	1	2	15	17	AGGAGGU																					SYNGTS_1223	1	0	15	15	AGGAGGU
	SYNGTS_1224	2	2,4	17,16	15,18	AGGA,GAGG																					SYNGTS_1224	2	0,2	17,16	13,16	AGGA,GAGG
	SYNGTS_1225	0																									SYNGTS_1225	0
	SYNGTS_1226	2	2,4	2,26	30,8	AGGA,GAGG																					SYNGTS_1226	1	0	2	28	AGGA
	SYNGTS_1227	0																									SYNGTS_1227	0
	SYNGTS_1228	0																									SYNGTS_1228	0
	SYNGTS_1229	0																									SYNGTS_1229	0
	SYNGTS_1230	1	8	6	32	UGAU																					SYNGTS_1230	1	6	6	30	UGAU
	SYNGTS_1231	1	3	9	24	GGAG																					SYNGTS_1231	1	1	9	22	GGAG
	SYNGTS_1232	1	8	19	19	UGAU																					SYNGTS_1232	1	6	19	17	UGAU
	SYNGTS_1233	0																									SYNGTS_1233	0
	SYNGTS_1234	0																									SYNGTS_1234	0
	SYNGTS_1235	2	2,4	3,2	29,32	AGGA,GAGG																					SYNGTS_1235	1	0	3	27	AGGA
	SYNGTS_1236	1	0	23	7	AAAG																					SYNGTS_1236	0
	SYNGTS_1237	0																									SYNGTS_1237	0
	SYNGTS_1238	1	8	24	14	UGAUC																					SYNGTS_1238	1	6	24	12	UGAUC
	SYNGTS_1239	1	6	24	12	GGUG																					SYNGTS_1239	1	4	24	10	GGUG
	SYNGTS_1240	0																									SYNGTS_1240	0
	SYNGTS_1241	1	4	21	13	GAGG																					SYNGTS_1241	1	2	21	11	GAGG
	SYNGTS_1242	0																									SYNGTS_1242	0
	SYNGTS_1243	1	8	3	35	UGAU																					SYNGTS_1243	1	6	3	33	UGAU
	SYNGTS_1244	0																									SYNGTS_1244	0
	SYNGTS_1245	0																									SYNGTS_1245	0
	SYNGTS_1246	2	1,2	23,6	8,26	AAGG,AGGA																					SYNGTS_1246	1	0	6	24	AGGA
	SYNGTS_1247	1	0	11	19	AAAGGA																					SYNGTS_1247	1	0	13	17	AGGA
	SYNGTS_1248	1	0	10	20	AAAG																					SYNGTS_1248	0
	SYNGTS_1249	0																									SYNGTS_1249	0
	SYNGTS_1250	0																									SYNGTS_1250	0
	SYNGTS_1251	1	1	15	16	AAGGA																					SYNGTS_1251	1	0	16	14	AGGA
	SYNGTS_1252	1	0	23	7	AAAG																					SYNGTS_1252	0
	SYNGTS_1253	0																									SYNGTS_1253	0
	SYNGTS_1254	1	5	20	15	AGGU																					SYNGTS_1254	1	3	20	13	AGGU
	SYNGTS_1255	1	1	15	16	AAGGAG																					SYNGTS_1255	1	0	16	14	AGGAG
	SYNGTS_1256	1	3	18	15	GGAGGU																					SYNGTS_1256	1	1	18	13	GGAGGU
	SYNGTS_1257	1	9	6	33	GAUC																					SYNGTS_1257	1	7	6	31	GAUC
	SYNGTS_1258	1	0	26	4	AAAG																					SYNGTS_1258	0
	SYNGTS_1259	0																									SYNGTS_1259	0
	SYNGTS_1260	0																									SYNGTS_1260	0
	SYNGTS_1261	0																									SYNGTS_1261	0
	SYNGTS_1262	1	0	17	13	AAAGG																					SYNGTS_1262	1	0	13	17	AGGA
	SYNGTS_1263	3	0,1,3	24,9,13	6,22,20	AAAG,AAGG,GGAG																					SYNGTS_1263	1	1	13	18	GGAG
	SYNGTS_1264	0																									SYNGTS_1264	0
	SYNGTS_1265	0																									SYNGTS_1265	0
	SYNGTS_1266	0																									SYNGTS_1266	0
	SYNGTS_1267	1	3	4	29	GGAG																					SYNGTS_1267	1	1	4	27	GGAG
	SYNGTS_1268	0																									SYNGTS_1268	0
	SYNGTS_1269	1	0	1	29	AAAGG																					SYNGTS_1269	1	3	3	30	AGGU
	SYNGTS_1270	1	9	1	38	GAUC																					SYNGTS_1270	1	7	1	36	GAUC
	SYNGTS_1271	0																									SYNGTS_1271	0
	SYNGTS_1272	0																									SYNGTS_1272	0
	SYNGTS_1273	0																									SYNGTS_1273	0
	SYNGTS_1274	0																									SYNGTS_1274	0
	SYNGTS_1275	1	4	13	21	GAGG																					SYNGTS_1275	1	2	13	19	GAGG
	SYNGTS_1276	0																									SYNGTS_1276	0
	SYNGTS_1277	2	0,0	7,24	23,6	AAAG,AAAG																					SYNGTS_1277	0
	SYNGTS_1278	0																									SYNGTS_1278	0
	SYNGTS_1279	1	3	18	15	GGAG																					SYNGTS_1279	1	1	18	13	GGAG
	SYNGTS_1280	1	1	16	15	AAGGA																					SYNGTS_1280	1	0	17	13	AGGA
	SYNGTS_1281	0																									SYNGTS_1281	0
	SYNGTS_1282	0																									SYNGTS_1282	0
	SYNGTS_1283	1	6	19	17	GGUGAU																					SYNGTS_1283	1	4	19	15	GGUGAU
	SYNGTS_1284	1	0	8	22	AAAGG																					SYNGTS_1284	1	1	26	5	GGAG
	SYNGTS_1285	1	8	14	24	UGAUC																					SYNGTS_1285	1	6	14	22	UGAUC
	SYNGTS_1286	0																									SYNGTS_1286	0
	SYNGTS_1287	0																									SYNGTS_1287	0
	SYNGTS_1288	0																									SYNGTS_1288	0
	SYNGTS_1289	1	1	26	5	AAGG																					SYNGTS_1289	0
	SYNGTS_1290	1	6	16	20	GGUGA																					SYNGTS_1290	1	4	16	18	GGUGA
	SYNGTS_1291	1	7	20	17	GUGA																					SYNGTS_1291	1	5	20	15	GUGA
	SYNGTS_1292	1	4	22	12	GAGGU																					SYNGTS_1292	1	2	22	10	GAGGU
	SYNGTS_1293	1	3	19	14	GGAG																					SYNGTS_1293	1	1	19	12	GGAG
	SYNGTS_1294	0																									SYNGTS_1294	0
	SYNGTS_1295	1	2	11	21	AGGAG																					SYNGTS_1295	1	0	11	19	AGGAG
	SYNGTS_1296	0																									SYNGTS_1296	0
	SYNGTS_1297	0																									SYNGTS_1297	0
	SYNGTS_1298	1	3	16	17	GGAGG																					SYNGTS_1298	1	1	16	15	GGAGG
	SYNGTS_1299	1	1	15	16	AAGGA																					SYNGTS_1299	1	0	16	14	AGGA
	SYNGTS_1300	1	2	14	18	AGGAG																					SYNGTS_1300	1	0	14	16	AGGAG
	SYNGTS_1301	2	1,3	17,20	14,13	AAGG,GGAG																					SYNGTS_1301	1	1	20	11	GGAG
	SYNGTS_1302	2	2,9	11,2	21,37	AGGA,GAUC																					SYNGTS_1302	1	0	11	19	AGGA
	SYNGTS_1303	0																									SYNGTS_1303	0
	SYNGTS_1304	0																									SYNGTS_1304	0
	SYNGTS_1305	0																									SYNGTS_1305	0
	SYNGTS_1306	1	3	17	16	GGAGG																					SYNGTS_1306	1	1	17	14	GGAGG
	SYNGTS_1307	1	2	20	12	AGGAG																					SYNGTS_1307	1	0	20	10	AGGAG
	SYNGTS_1308	3	1,5,7	21,22,16	10,13,21	AAGG,AGGU,GUGA																					SYNGTS_1308	2	3,5	22,16	11,19	AGGU,GUGA
	SYNGTS_1309	0																									SYNGTS_1309	0
	SYNGTS_1310	2	0,2	25,10	5,22	AAAGG,AGGAG																					SYNGTS_1310	1	0	10	20	AGGAG
	SYNGTS_1311	0																									SYNGTS_1311	0
	SYNGTS_1312	0																									SYNGTS_1312	0
	SYNGTS_1313	0																									SYNGTS_1313	0
	SYNGTS_1314	1	9	26	13	GAUC																					SYNGTS_1314	1	7	26	11	GAUC
	SYNGTS_1315	1	3	18	15	GGAG																					SYNGTS_1315	1	1	18	13	GGAG
	SYNGTS_1316	0																									SYNGTS_1316	0
	SYNGTS_1317	1	5	0	35	AGGUGA																					SYNGTS_1317	1	3	0	33	AGGUGA
	SYNGTS_1318	0																									SYNGTS_1318	0
	SYNGTS_1319	0																									SYNGTS_1319	0
	SYNGTS_1320	0																									SYNGTS_1320	0
	SYNGTS_1321	0																									SYNGTS_1321	0
	SYNGTS_1322	0																									SYNGTS_1322	0
	SYNGTS_1323	0																									SYNGTS_1323	0
	SYNGTS_1324	0																									SYNGTS_1324	0
	SYNGTS_1325	2	3,5	1,19	32,16	GGAG,AGGU																					SYNGTS_1325	1	3	19	14	AGGU
	SYNGTS_1326	1	3	5	28	GGAGG																					SYNGTS_1326	1	1	5	26	GGAGG
	SYNGTS_1327	1	9	25	14	GAUC																					SYNGTS_1327	1	7	25	12	GAUC
	SYNGTS_1328	0																									SYNGTS_1328	0
	SYNGTS_1329	2	0,1	23,10	7,21	AAAGG,AAGGA																					SYNGTS_1329	2	0,7	11,16	19,21	AGGA,GAUC
	SYNGTS_1330	0																									SYNGTS_1330	0
	SYNGTS_1331	1	0	19	11	AAAG																					SYNGTS_1331	0
	SYNGTS_1332	0																									SYNGTS_1332	0
	SYNGTS_1333	0																									SYNGTS_1333	0
	SYNGTS_1334	1	8	16	22	UGAU																					SYNGTS_1334	1	6	16	20	UGAU
	SYNGTS_1335	1	5	3	32	AGGU																					SYNGTS_1335	1	3	3	30	AGGU
	SYNGTS_1336	0																									SYNGTS_1336	0
	SYNGTS_1337	0																									SYNGTS_1337	0
	SYNGTS_1338	0																									SYNGTS_1338	0
	SYNGTS_1339	0																									SYNGTS_1339	0
	SYNGTS_1340	1	8	7	31	UGAU																					SYNGTS_1340	1	6	7	29	UGAU
	SYNGTS_1341	1	4	19	15	GAGGU																					SYNGTS_1341	1	2	19	13	GAGGU
	SYNGTS_1342	0																									SYNGTS_1342	0
	SYNGTS_1343	1	8	6	32	UGAUC																					SYNGTS_1343	1	6	6	30	UGAUC
	SYNGTS_1344	0																									SYNGTS_1344	0
	SYNGTS_1345	0																									SYNGTS_1345	0
	SYNGTS_1346	0																									SYNGTS_1346	0
	SYNGTS_1347	0																									SYNGTS_1347	0
	SYNGTS_1348	1	1	24	7	AAGGA																					SYNGTS_1348	1	0	25	5	AGGA
	SYNGTS_1349	1	0	15	15	AAAGGAG																					SYNGTS_1349	1	0	17	13	AGGAG
	SYNGTS_1350	0																									SYNGTS_1350	0
	SYNGTS_1351	0																									SYNGTS_1351	0
	SYNGTS_1352	2	3,8	13,1	20,37	GGAG,UGAU																					SYNGTS_1352	1	1	13	18	GGAG
	SYNGTS_1353	0																									SYNGTS_1353	0
	SYNGTS_1354	2	1,5	16,17	15,18	AAGG,AGGU																					SYNGTS_1354	1	3	17	16	AGGU
	SYNGTS_1355	0																									SYNGTS_1355	0
	SYNGTS_1356	0																									SYNGTS_1356	0
	SYNGTS_1357	0																									SYNGTS_1357	0
	SYNGTS_1358	0																									SYNGTS_1358	0
	SYNGTS_1359	0																									SYNGTS_1359	0
	SYNGTS_1360	0																									SYNGTS_1360	0
	SYNGTS_1361	0																									SYNGTS_1361	0
	SYNGTS_1362	2	6,6	1,24	35,12	GGUG,GGUG																					SYNGTS_1362	1	4	24	10	GGUG
	SYNGTS_1363	0																									SYNGTS_1363	0
	SYNGTS_1364	0																									SYNGTS_1364	0
	SYNGTS_1365	1	1	19	12	AAGG																					SYNGTS_1365	0
	SYNGTS_1366	0																									SYNGTS_1366	0
	SYNGTS_1367	2	0,7	4,0	26,37	AAAG,GUGA																					SYNGTS_1367	1	5	0	35	GUGA
	SYNGTS_1368	0																									SYNGTS_1368	0
	SYNGTS_1369	0																									SYNGTS_1369	0
	SYNGTS_1370	0																									SYNGTS_1370	0
	SYNGTS_1371	0																									SYNGTS_1371	0
	SYNGTS_1372	1	1	16	15	AAGGAGG																					SYNGTS_1372	1	0	17	13	AGGAGG
	SYNGTS_1373	2	0,7	16,19	14,18	AAAG,GUGA																					SYNGTS_1373	1	5	19	16	GUGA
	SYNGTS_1374	0																									SYNGTS_1374	0
	SYNGTS_1375	1	4	1	33	GAGG																					SYNGTS_1375	1	2	1	31	GAGG
	SYNGTS_1376	0																									SYNGTS_1376	0
	SYNGTS_1377	0																									SYNGTS_1377	0
	SYNGTS_1378	1	2	15	17	AGGAG																					SYNGTS_1378	1	0	15	15	AGGAG
	SYNGTS_1379	2	0,3	1,16	29,17	AAAGG,GGAGG																					SYNGTS_1379	1	1	16	15	GGAGG
	SYNGTS_1380	1	2	18	14	AGGAG																					SYNGTS_1380	1	0	18	12	AGGAG
	SYNGTS_1381	0																									SYNGTS_1381	0
	SYNGTS_1382	1	1	17	14	AAGGAG																					SYNGTS_1382	2	0,0	4,18	26,12	AGGAG,AGGAG
	SYNGTS_1383	1	3	17	16	GGAG																					SYNGTS_1383	1	1	17	14	GGAG
	SYNGTS_1384	1	2	15	17	AGGAG																					SYNGTS_1384	1	0	15	15	AGGAG
	SYNGTS_1385	1	2	20	12	AGGAGG																					SYNGTS_1385	1	0	20	10	AGGAGG
	SYNGTS_1386	1	0	25	5	AAAG																					SYNGTS_1386	0
	SYNGTS_1387	1	7	2	35	GUGAU																					SYNGTS_1387	1	5	2	33	GUGAU
	SYNGTS_1388	1	0	11	19	AAAGGA																					SYNGTS_1388	2	0,6	13,25	17,11	AGGA,UGAU
	SYNGTS_1389	1	0	24	6	AAAG																					SYNGTS_1389	0
	SYNGTS_1390	1	7	11	26	GUGAU																					SYNGTS_1390	1	5	11	24	GUGAU
	SYNGTS_1391	2	0,6	15,19	15,17	AAAGG,GGUGA																					SYNGTS_1391	1	4	19	15	GGUGA
	SYNGTS_1392	1	4	20	14	GAGGU																					SYNGTS_1392	1	2	20	12	GAGGU
	SYNGTS_1393	0																									SYNGTS_1393	0
	SYNGTS_1394	0																									SYNGTS_1394	0
	SYNGTS_1395	0																									SYNGTS_1395	0
	SYNGTS_1396	2	2,4	20,19	12,15	AGGA,GAGG																					SYNGTS_1396	2	0,2	20,19	10,13	AGGA,GAGG
	SYNGTS_1397	1	4	19	15	GAGGUGAU																					SYNGTS_1397	1	2	19	13	GAGGUGAU
	SYNGTS_1398	0																									SYNGTS_1398	0
	SYNGTS_1399	1	7	23	14	GUGAU																					SYNGTS_1399	1	5	23	12	GUGAU
	SYNGTS_1400	0																									SYNGTS_1400	0
	SYNGTS_1401	1	0	15	15	AAAG																					SYNGTS_1401	0
	SYNGTS_1402	1	0	6	24	AAAG																					SYNGTS_1402	0
	SYNGTS_1403	0																									SYNGTS_1403	0
	SYNGTS_1404	1	3	5	28	GGAGG																					SYNGTS_1404	1	1	5	26	GGAGG
	SYNGTS_1405	2	3,5	1,19	32,16	GGAG,AGGU																					SYNGTS_1405	1	3	19	14	AGGU
	SYNGTS_1406	0																									SYNGTS_1406	0
	SYNGTS_1407	2	1,8	13,23	18,15	AAGG,UGAU																					SYNGTS_1407	1	6	23	13	UGAU
	SYNGTS_1408	0																									SYNGTS_1408	0
	SYNGTS_1409	0																									SYNGTS_1409	0
	SYNGTS_1410	0																									SYNGTS_1410	0
	SYNGTS_1411	0																									SYNGTS_1411	0
	SYNGTS_1412	1	3	16	17	GGAGG																					SYNGTS_1412	1	1	16	15	GGAGG
	SYNGTS_1413	0																									SYNGTS_1413	0
	SYNGTS_1414	0																									SYNGTS_1414	0
	SYNGTS_1415	1	2	18	14	AGGAG																					SYNGTS_1415	1	0	18	12	AGGAG
	SYNGTS_1416	0																									SYNGTS_1416	0
	SYNGTS_1417	0																									SYNGTS_1417	0
	SYNGTS_1418	0																									SYNGTS_1418	0
	SYNGTS_1419	0																									SYNGTS_1419	0
	SYNGTS_1420	0																									SYNGTS_1420	0
	SYNGTS_1421	0																									SYNGTS_1421	0
	SYNGTS_1422	0																									SYNGTS_1422	0
	SYNGTS_1423	1	8	9	29	UGAU																					SYNGTS_1423	1	6	9	27	UGAU
	SYNGTS_1424	2	2,4	8,7	24,27	AGGA,GAGG																					SYNGTS_1424	2	0,2	8,7	22,25	AGGA,GAGG
	SYNGTS_1425	0																									SYNGTS_1425	0
	SYNGTS_1426	2	2,4	18,17	14,17	AGGA,GAGG																					SYNGTS_1426	2	0,2	18,17	12,15	AGGA,GAGG
	SYNGTS_1427	1	6	24	12	GGUG																					SYNGTS_1427	1	4	24	10	GGUG
	SYNGTS_1428	0																									SYNGTS_1428	0
	SYNGTS_1429	0																									SYNGTS_1429	0
	SYNGTS_1430	0																									SYNGTS_1430	0
	SYNGTS_1431	1	4	19	15	GAGG																					SYNGTS_1431	1	2	19	13	GAGG
	SYNGTS_1432	0																									SYNGTS_1432	0
	SYNGTS_1433	0																									SYNGTS_1433	0
	SYNGTS_1434	0																									SYNGTS_1434	0
	SYNGTS_1435	2	7,8	20,4	17,34	GUGA,UGAU																					SYNGTS_1435	1	5	20	15	GUGA
	SYNGTS_1436	0																									SYNGTS_1436	0
	SYNGTS_1437	1	0	23	7	AAAGG																					SYNGTS_1437	1	3	15	18	AGGU
	SYNGTS_1438	0																									SYNGTS_1438	0
	SYNGTS_1439	0																									SYNGTS_1439	0
	SYNGTS_1440	0																									SYNGTS_1440	0
	SYNGTS_1441	1	8	24	14	UGAUC																					SYNGTS_1441	1	6	24	12	UGAUC
	SYNGTS_1442	2	2,3	23,17	9,16	AGGA,GGAG																					SYNGTS_1442	1	1	17	14	GGAG
	SYNGTS_1443	0																									SYNGTS_1443	0
	SYNGTS_1444	1	1	12	19	AAGGAG																					SYNGTS_1444	1	0	13	17	AGGAG
	SYNGTS_1445	1	2	16	16	AGGAG																					SYNGTS_1445	1	0	16	14	AGGAG
	SYNGTS_1446	1	4	19	15	GAGG																					SYNGTS_1446	1	2	19	13	GAGG
	SYNGTS_1447	0																									SYNGTS_1447	0
	SYNGTS_1448	0																									SYNGTS_1448	0
	SYNGTS_1449	1	0	20	10	AAAG																					SYNGTS_1449	0
	SYNGTS_1450	1	2	17	15	AGGAG																					SYNGTS_1450	1	0	17	13	AGGAG
	SYNGTS_1451	0																									SYNGTS_1451	0
	SYNGTS_1452	2	0,9	4,0	26,39	AAAG,GAUC																					SYNGTS_1452	1	7	0	37	GAUC
	SYNGTS_1453	1	3	20	13	GGAG																					SYNGTS_1453	1	1	20	11	GGAG
	SYNGTS_1454	0																									SYNGTS_1454	0
	SYNGTS_1455	0																									SYNGTS_1455	0
	SYNGTS_1456	0																									SYNGTS_1456	0
	SYNGTS_1457	1	9	15	24	GAUC																					SYNGTS_1457	1	7	15	22	GAUC
	SYNGTS_1458	1	2	0	32	AGGA																					SYNGTS_1458	1	0	0	30	AGGA
	SYNGTS_1459	1	3	19	14	GGAG																					SYNGTS_1459	1	1	19	12	GGAG
	SYNGTS_1460	2	3,5	1,19	32,16	GGAG,AGGU																					SYNGTS_1460	1	3	19	14	AGGU
	SYNGTS_1461	2	2,9	18,10	14,29	AGGA,GAUC																					SYNGTS_1461	1	0	18	12	AGGA
	SYNGTS_1462	1	8	21	17	UGAU																					SYNGTS_1462	1	6	21	15	UGAU
	SYNGTS_1463	0																									SYNGTS_1463	0
	SYNGTS_1464	1	8	2	36	UGAU																					SYNGTS_1464	1	6	2	34	UGAU
	SYNGTS_1465	2	1,8	19,5	12,33	AAGGA,UGAUC																					SYNGTS_1465	1	6	5	31	UGAUC
	SYNGTS_1466	1	1	22	9	AAGGA																					SYNGTS_1466	1	0	23	7	AGGA
	SYNGTS_1467	1	6	15	21	GGUG																					SYNGTS_1467	1	4	15	19	GGUG
	SYNGTS_1468	1	3	18	15	GGAG																					SYNGTS_1468	1	1	18	13	GGAG
	SYNGTS_1469	2	3,5	1,19	32,16	GGAG,AGGU																					SYNGTS_1469	1	3	19	14	AGGU
	SYNGTS_1470	1	1	0	31	AAGG																					SYNGTS_1470	0
	SYNGTS_1471	0																									SYNGTS_1471	0
	SYNGTS_1472	1	2	12	20	AGGAG																					SYNGTS_1472	1	0	12	18	AGGAG
	SYNGTS_1473	2	3,5	1,19	32,16	GGAG,AGGU																					SYNGTS_1473	1	3	19	14	AGGU
	SYNGTS_1474	1	3	5	28	GGAGG																					SYNGTS_1474	1	1	5	26	GGAGG
	SYNGTS_1475	0																									SYNGTS_1475	0
	SYNGTS_1476	2	0,9	23,26	7,13	AAAG,GAUC																					SYNGTS_1476	1	7	26	11	GAUC
	SYNGTS_1477	1	1	15	16	AAGG																					SYNGTS_1477	0
	SYNGTS_1478	1	0	3	27	AAAGGAGG																					SYNGTS_1478	1	0	5	25	AGGAGG
	SYNGTS_1479	0																									SYNGTS_1479	0
	SYNGTS_1480	1	5	16	19	AGGU																					SYNGTS_1480	1	3	16	17	AGGU
	SYNGTS_1481	0																									SYNGTS_1481	0
	SYNGTS_1482	0																									SYNGTS_1482	0
	SYNGTS_1483	0																									SYNGTS_1483	0
	SYNGTS_1484	1	8	2	36	UGAU																					SYNGTS_1484	1	6	2	34	UGAU
	SYNGTS_1485	1	3	19	14	GGAG																					SYNGTS_1485	1	1	19	12	GGAG
	SYNGTS_1486	0																									SYNGTS_1486	0
	SYNGTS_1487	1	0	12	18	AAAG																					SYNGTS_1487	0
	SYNGTS_1488	0																									SYNGTS_1488	0
	SYNGTS_1489	0																									SYNGTS_1489	0
	SYNGTS_1490	1	0	19	11	AAAGGA																					SYNGTS_1490	2	0,2	14,13	16,19	AGGA,GAGG
	SYNGTS_1491	0																									SYNGTS_1491	0
	SYNGTS_1492	3	0,2,4	12,18,17	18,14,17	AAAG,AGGA,GAGG																					SYNGTS_1492	2	0,2	18,17	12,15	AGGA,GAGG
	SYNGTS_1493	0																									SYNGTS_1493	0
	SYNGTS_1494	0																									SYNGTS_1494	0
	SYNGTS_1495	1	0	1	29	AAAGGA																					SYNGTS_1495	1	2	21	11	GAGGU
	SYNGTS_1496	1	0	8	22	AAAG																					SYNGTS_1496	0
	SYNGTS_1497	1	0	7	23	AAAGGA																					SYNGTS_1497	2	0,6	9,20	21,16	AGGA,UGAU
	SYNGTS_1498	0																									SYNGTS_1498	0
	SYNGTS_1499	0																									SYNGTS_1499	0
	SYNGTS_1500	1	0	26	4	AAAG																					SYNGTS_1500	0
	SYNGTS_1501	1	0	14	16	AAAGGA																					SYNGTS_1501	1	0	16	14	AGGA
	SYNGTS_1502	1	3	24	9	GGAG																					SYNGTS_1502	1	1	24	7	GGAG
	SYNGTS_1503	0																									SYNGTS_1503	0
	SYNGTS_1504	2	0,2	7,16	23,16	AAAG,AGGA																					SYNGTS_1504	1	0	16	14	AGGA
	SYNGTS_1505	2	0,3	21,16	9,17	AAAG,GGAG																					SYNGTS_1505	1	1	16	15	GGAG
	SYNGTS_1506	0																									SYNGTS_1506	0
	SYNGTS_1507	1	8	23	15	UGAU																					SYNGTS_1507	1	6	23	13	UGAU
	SYNGTS_1508	0																									SYNGTS_1508	0
	SYNGTS_1509	1	8	4	34	UGAUC																					SYNGTS_1509	1	6	4	32	UGAUC
	SYNGTS_1510	1	9	23	16	GAUC																					SYNGTS_1510	1	7	23	14	GAUC
	SYNGTS_1511	1	0	11	19	AAAGGA																					SYNGTS_1511	1	0	13	17	AGGA
	SYNGTS_1512	0																									SYNGTS_1512	0
	SYNGTS_1513	1	0	12	18	AAAGG																					SYNGTS_1513	0
	SYNGTS_1514	1	2	26	6	AGGA																					SYNGTS_1514	1	0	26	4	AGGA
	SYNGTS_1515	0																									SYNGTS_1515	0
	SYNGTS_1516	0																									SYNGTS_1516	0
	SYNGTS_1517	2	5,8	26,18	9,20	AGGU,UGAU																					SYNGTS_1517	1	6	18	18	UGAU
	SYNGTS_1518	1	2	17	15	AGGAG																					SYNGTS_1518	1	0	17	13	AGGAG
	SYNGTS_1519	0																									SYNGTS_1519	0
	SYNGTS_1520	1	0	13	17	AAAGGAG																					SYNGTS_1520	1	0	15	15	AGGAG
	SYNGTS_1521	0																									SYNGTS_1521	0
	SYNGTS_1522	1	8	2	36	UGAU																					SYNGTS_1522	1	6	2	34	UGAU
	SYNGTS_1523	2	2,4	19,18	13,16	AGGA,GAGG																					SYNGTS_1523	2	0,2	19,18	11,14	AGGA,GAGG
	SYNGTS_1524	0																									SYNGTS_1524	0
	SYNGTS_1525	1	5	21	14	AGGU																					SYNGTS_1525	1	3	21	12	AGGU
	SYNGTS_1526	1	3	1	32	GGAG																					SYNGTS_1526	1	1	1	30	GGAG
	SYNGTS_1527	0																									SYNGTS_1527	0
	SYNGTS_1528	0																									SYNGTS_1528	0
	SYNGTS_1529	1	1	13	18	AAGGAGG																					SYNGTS_1529	1	0	14	16	AGGAGG
	SYNGTS_1530	0																									SYNGTS_1530	0
	SYNGTS_1531	1	1	16	15	AAGGA																					SYNGTS_1531	1	0	17	13	AGGA
	SYNGTS_1532	1	3	17	16	GGAG																					SYNGTS_1532	1	1	17	14	GGAG
	SYNGTS_1533	1	1	15	16	AAGGA																					SYNGTS_1533	1	0	16	14	AGGA
	SYNGTS_1534	1	9	7	32	GAUC																					SYNGTS_1534	1	7	7	30	GAUC
	SYNGTS_1535	1	8	17	21	UGAU																					SYNGTS_1535	1	6	17	19	UGAU
	SYNGTS_1536	2	0,8	16,1	14,37	AAAG,UGAU																					SYNGTS_1536	1	6	1	35	UGAU
	SYNGTS_1537	1	9	18	21	GAUC																					SYNGTS_1537	1	7	18	19	GAUC
	SYNGTS_1538	1	0	7	23	AAAG																					SYNGTS_1538	0
	SYNGTS_1539	0																									SYNGTS_1539	0
	SYNGTS_1540	1	9	2	37	GAUC																					SYNGTS_1540	1	7	2	35	GAUC
	SYNGTS_1541	0																									SYNGTS_1541	0
	SYNGTS_1542	1	9	20	19	GAUC																					SYNGTS_1542	1	7	20	17	GAUC
	SYNGTS_1543	0																									SYNGTS_1543	0
	SYNGTS_1544	1	7	20	17	GUGAU																					SYNGTS_1544	1	5	20	15	GUGAU
	SYNGTS_1545	1	0	9	21	AAAGG																					SYNGTS_1545	0
	SYNGTS_1546	1	3	15	18	GGAGGU																					SYNGTS_1546	1	1	15	16	GGAGGU
	SYNGTS_1547	0																									SYNGTS_1547	0
	SYNGTS_1548	1	2	24	8	AGGA																					SYNGTS_1548	1	0	24	6	AGGA
	SYNGTS_1549	0																									SYNGTS_1549	0
	SYNGTS_1550	0																									SYNGTS_1550	0
	SYNGTS_1551	1	4	7	27	GAGG																					SYNGTS_1551	1	2	7	25	GAGG
	SYNGTS_1552	0																									SYNGTS_1552	0
	SYNGTS_1553	0																									SYNGTS_1553	0
	SYNGTS_1554	1	8	18	20	UGAUC																					SYNGTS_1554	1	6	18	18	UGAUC
	SYNGTS_1555	0																									SYNGTS_1555	0
	SYNGTS_1556	0																									SYNGTS_1556	0
	SYNGTS_1557	0																									SYNGTS_1557	0
	SYNGTS_1558	0																									SYNGTS_1558	0
	SYNGTS_1559	1	8	25	13	UGAU																					SYNGTS_1559	1	6	25	11	UGAU
	SYNGTS_1560	0																									SYNGTS_1560	0
	SYNGTS_1561	2	1,9	2,24	29,15	AAGG,GAUC																					SYNGTS_1561	1	7	24	13	GAUC
	SYNGTS_1562	0																									SYNGTS_1562	0
	SYNGTS_1563	0																									SYNGTS_1563	0
	SYNGTS_1564	0																									SYNGTS_1564	0
	SYNGTS_1565	0																									SYNGTS_1565	0
	SYNGTS_1566	0																									SYNGTS_1566	0
	SYNGTS_1567	2	0,1	14,10	16,21	AAAGG,AAGGA																					SYNGTS_1567	1	0	11	19	AGGA
	SYNGTS_1568	1	2	12	20	AGGAG																					SYNGTS_1568	1	0	12	18	AGGAG
	SYNGTS_1569	0																									SYNGTS_1569	0
	SYNGTS_1570	0																									SYNGTS_1570	0
	SYNGTS_1571	2	2,8	17,12	15,26	AGGA,UGAU																					SYNGTS_1571	2	0,6	17,12	13,24	AGGA,UGAU
	SYNGTS_1572	1	2	15	17	AGGAG																					SYNGTS_1572	1	0	15	15	AGGAG
	SYNGTS_1573	2	5,9	25,18	10,21	AGGU,GAUC																					SYNGTS_1573	1	7	18	19	GAUC
	SYNGTS_1574	0																									SYNGTS_1574	0
	SYNGTS_1575	1	3	5	28	GGAGG																					SYNGTS_1575	1	1	5	26	GGAGG
	SYNGTS_1576	2	3,5	1,19	32,16	GGAG,AGGU																					SYNGTS_1576	1	3	19	14	AGGU
	SYNGTS_1577	1	5	21	14	AGGU																					SYNGTS_1577	1	3	21	12	AGGU
	SYNGTS_1578	0																									SYNGTS_1578	0
	SYNGTS_1579	0																									SYNGTS_1579	0
	SYNGTS_1580	1	1	0	31	AAGG																					SYNGTS_1580	0
	SYNGTS_1581	0																									SYNGTS_1581	0
	SYNGTS_1582	0																									SYNGTS_1582	0
	SYNGTS_1583	0																									SYNGTS_1583	0
	SYNGTS_1584	2	1,5	11,12	20,23	AAGG,AGGU																					SYNGTS_1584	1	3	12	21	AGGU
	SYNGTS_1585	1	8	3	35	UGAU																					SYNGTS_1585	1	6	3	33	UGAU
	SYNGTS_1586	1	1	19	12	AAGGAG																					SYNGTS_1586	1	0	20	10	AGGAG
	SYNGTS_1587	0																									SYNGTS_1587	0
	SYNGTS_1588	0																									SYNGTS_1588	0
	SYNGTS_1589	0																									SYNGTS_1589	0
	SYNGTS_1590	2	0,0	11,21	19,9	AAAG,AAAG																					SYNGTS_1590	0
	SYNGTS_1591	1	3	9	24	GGAGGU																					SYNGTS_1591	1	1	9	22	GGAGGU
	SYNGTS_1592	2	2,5	17,13	15,22	AGGA,AGGU																					SYNGTS_1592	2	0,3	17,13	13,20	AGGA,AGGU
	SYNGTS_1593	1	1	1	30	AAGG																					SYNGTS_1593	0
	SYNGTS_1594	1	3	12	21	GGAG																					SYNGTS_1594	1	1	12	19	GGAG
	SYNGTS_1595	1	0	19	11	AAAGG																					SYNGTS_1595	2	4,6	8,14	26,22	GGUG,UGAU
	SYNGTS_1596	0																									SYNGTS_1596	0
	SYNGTS_1597	0																									SYNGTS_1597	0
	SYNGTS_1598	0																									SYNGTS_1598	0
	SYNGTS_1599	0																									SYNGTS_1599	0
	SYNGTS_1600	0																									SYNGTS_1600	0
	SYNGTS_1601	1	0	0	30	AAAG																					SYNGTS_1601	0
	SYNGTS_1602	2	1,5	7,8	24,27	AAGG,AGGU																					SYNGTS_1602	1	3	8	25	AGGU
	SYNGTS_1603	2	3,8	10,5	23,33	GGAG,UGAU																					SYNGTS_1603	1	1	10	21	GGAG
	SYNGTS_1604	1	6	19	17	GGUGA																					SYNGTS_1604	1	4	19	15	GGUGA
	SYNGTS_1605	0																									SYNGTS_1605	0
	SYNGTS_1606	1	8	21	17	UGAU																					SYNGTS_1606	1	6	21	15	UGAU
	SYNGTS_1607	1	3	5	28	GGAG																					SYNGTS_1607	1	1	5	26	GGAG
	SYNGTS_1608	1	3	5	28	GGAG																					SYNGTS_1608	1	1	5	26	GGAG
	SYNGTS_1609	1	8	13	25	UGAU																					SYNGTS_1609	1	6	13	23	UGAU
	SYNGTS_1610	0																									SYNGTS_1610	0
	SYNGTS_1611	0																									SYNGTS_1611	0
	SYNGTS_1612	0																									SYNGTS_1612	0
	SYNGTS_1613	2	0,8	6,11	24,27	AAAG,UGAU																					SYNGTS_1613	1	6	11	25	UGAU
	SYNGTS_1614	0																									SYNGTS_1614	0
	SYNGTS_1615	0																									SYNGTS_1615	0
	SYNGTS_1616	1	0	0	30	AAAG																					SYNGTS_1616	0
	SYNGTS_1617	0																									SYNGTS_1617	0
	SYNGTS_1618	2	6,9	19,8	17,31	GGUG,GAUC																					SYNGTS_1618	1	4	19	15	GGUG
	SYNGTS_1619	1	3	21	12	GGAG																					SYNGTS_1619	1	1	21	10	GGAG
	SYNGTS_1620	0																									SYNGTS_1620	0
	SYNGTS_1621	0																									SYNGTS_1621	0
	SYNGTS_1622	0																									SYNGTS_1622	0
	SYNGTS_1623	2	2,4	20,8	12,26	AGGA,GAGG																					SYNGTS_1623	2	0,2	20,8	10,24	AGGA,GAGG
	SYNGTS_1624	0																									SYNGTS_1624	0
	SYNGTS_1625	0																									SYNGTS_1625	0
	SYNGTS_1626	0																									SYNGTS_1626	0
	SYNGTS_1627	1	6	6	30	GGUGA																					SYNGTS_1627	1	4	6	28	GGUGA
	SYNGTS_1628	0																									SYNGTS_1628	0
	SYNGTS_1629	0																									SYNGTS_1629	0
	SYNGTS_1630	2	6,7	16,19	20,18	GGUG,GUGA																					SYNGTS_1630	2	4,5	16,19	18,16	GGUG,GUGA
	SYNGTS_1631	0																									SYNGTS_1631	0
	SYNGTS_1632	0																									SYNGTS_1632	0
	SYNGTS_1633	1	8	8	30	UGAU																					SYNGTS_1633	1	6	8	28	UGAU
	SYNGTS_1634	2	0,1	2,6	28,25	AAAG,AAGG																					SYNGTS_1634	0
	SYNGTS_1635	0																									SYNGTS_1635	0
	SYNGTS_1636	0																									SYNGTS_1636	0
	SYNGTS_1637	1	6	7	29	GGUG																					SYNGTS_1637	1	4	7	27	GGUG
	SYNGTS_1638	0																									SYNGTS_1638	0
	SYNGTS_1639	2	1,5	19,20	12,15	AAGG,AGGU																					SYNGTS_1639	1	3	20	13	AGGU
	SYNGTS_1640	0																									SYNGTS_1640	0
	SYNGTS_1641	0																									SYNGTS_1641	0
	SYNGTS_1642	1	7	14	23	GUGAUC																					SYNGTS_1642	1	5	14	21	GUGAUC
	SYNGTS_1643	1	8	13	25	UGAU																					SYNGTS_1643	1	6	13	23	UGAU
	SYNGTS_1644	1	8	0	38	UGAU																					SYNGTS_1644	1	6	0	36	UGAU
	SYNGTS_1645	0																									SYNGTS_1645	0
	SYNGTS_1646	1	2	13	19	AGGAG																					SYNGTS_1646	1	0	13	17	AGGAG
	SYNGTS_1647	0																									SYNGTS_1647	0
	SYNGTS_1648	0																									SYNGTS_1648	0
	SYNGTS_1649	0																									SYNGTS_1649	0
	SYNGTS_1650	1	8	5	33	UGAUC																					SYNGTS_1650	1	6	5	31	UGAUC
	SYNGTS_1651	1	3	21	12	GGAG																					SYNGTS_1651	1	1	21	10	GGAG
	SYNGTS_1652	0																									SYNGTS_1652	0
	SYNGTS_1653	1	8	8	30	UGAU																					SYNGTS_1653	1	6	8	28	UGAU
	SYNGTS_1654	1	1	8	23	AAGGAG																					SYNGTS_1654	1	0	9	21	AGGAG
	SYNGTS_1655	1	1	14	17	AAGGA																					SYNGTS_1655	1	0	15	15	AGGA
	SYNGTS_1656	0																									SYNGTS_1656	0
	SYNGTS_1657	1	1	26	5	AAGG																					SYNGTS_1657	0
	SYNGTS_1658	1	1	15	16	AAGGA																					SYNGTS_1658	1	0	16	14	AGGA
	SYNGTS_1659	0																									SYNGTS_1659	0
	SYNGTS_1660	1	2	17	15	AGGAG																					SYNGTS_1660	1	0	17	13	AGGAG
	SYNGTS_1661	1	3	19	14	GGAG																					SYNGTS_1661	1	1	19	12	GGAG
	SYNGTS_1662	1	8	24	14	UGAUC																					SYNGTS_1662	1	6	24	12	UGAUC
	SYNGTS_1663	0																									SYNGTS_1663	0
	SYNGTS_1664	0																									SYNGTS_1664	0
	SYNGTS_1665	0																									SYNGTS_1665	0
	SYNGTS_1666	1	3	17	16	GGAG																					SYNGTS_1666	1	1	17	14	GGAG
	SYNGTS_1667	0																									SYNGTS_1667	0
	SYNGTS_1668	0																									SYNGTS_1668	0
	SYNGTS_1669	0																									SYNGTS_1669	0
	SYNGTS_1670	0																									SYNGTS_1670	0
	SYNGTS_1671	0																									SYNGTS_1671	0
	SYNGTS_1672	0																									SYNGTS_1672	0
	SYNGTS_1673	0																									SYNGTS_1673	0
	SYNGTS_1674	2	2,3	22,10	10,23	AGGAG,GGAGG																					SYNGTS_1674	1	1	10	21	GGAGG
	SYNGTS_1675	1	0	5	25	AAAGG																					SYNGTS_1675	2	3,3	7,20	26,13	AGGU,AGGU
	SYNGTS_1676	0																									SYNGTS_1676	0
	SYNGTS_1677	3	1,1,1	4,14,24	27,17,7	AAGG,AAGG,AAGG																					SYNGTS_1677	0
	SYNGTS_1678	1	4	18	16	GAGG																					SYNGTS_1678	1	2	18	14	GAGG
	SYNGTS_1679	1	5	22	13	AGGU																					SYNGTS_1679	1	3	22	11	AGGU
	SYNGTS_1680	1	5	18	17	AGGU																					SYNGTS_1680	1	3	18	15	AGGU
	SYNGTS_1681	0																									SYNGTS_1681	0
	SYNGTS_1682	1	2	3	29	AGGA																					SYNGTS_1682	1	0	3	27	AGGA
	SYNGTS_1683	1	7	17	20	GUGAUC																					SYNGTS_1683	1	5	17	18	GUGAUC
	SYNGTS_1684	1	0	4	26	AAAG																					SYNGTS_1684	0
	SYNGTS_1685	1	2	21	11	AGGAGG																					SYNGTS_1685	1	0	21	9	AGGAGG
	SYNGTS_1686	0																									SYNGTS_1686	0
	SYNGTS_1687	1	3	12	21	GGAGG																					SYNGTS_1687	1	1	12	19	GGAGG
	SYNGTS_1688	0																									SYNGTS_1688	0
	SYNGTS_1689	1	9	14	25	GAUC																					SYNGTS_1689	1	7	14	23	GAUC
	SYNGTS_1690	0																									SYNGTS_1690	0
	SYNGTS_1691	0																									SYNGTS_1691	0
	SYNGTS_1692	1	2	17	15	AGGA																					SYNGTS_1692	1	0	17	13	AGGA
	SYNGTS_1693	0																									SYNGTS_1693	0
	SYNGTS_1694	0																									SYNGTS_1694	0
	SYNGTS_1695	0																									SYNGTS_1695	0
	SYNGTS_1696	0																									SYNGTS_1696	0
	SYNGTS_1697	0																									SYNGTS_1697	0
	SYNGTS_1698	1	2	16	16	AGGAG																					SYNGTS_1698	1	0	16	14	AGGAG
	SYNGTS_1699	0																									SYNGTS_1699	0
	SYNGTS_1700	0																									SYNGTS_1700	0
	SYNGTS_1701	0																									SYNGTS_1701	0
	SYNGTS_1702	1	2	21	11	AGGAG																					SYNGTS_1702	1	0	21	9	AGGAG
	SYNGTS_1703	2	6,8	25,14	11,24	GGUG,UGAU																					SYNGTS_1703	1	6	14	22	UGAU
	SYNGTS_1704	0																									SYNGTS_1704	0
	SYNGTS_1705	0																									SYNGTS_1705	0
	SYNGTS_1706	0																									SYNGTS_1706	0
	SYNGTS_1707	0																									SYNGTS_1707	0
	SYNGTS_1708	1	2	13	19	AGGAG																					SYNGTS_1708	1	0	13	17	AGGAG
	SYNGTS_1709	0																									SYNGTS_1709	0
	SYNGTS_1710	1	0	13	17	AAAGGAG																					SYNGTS_1710	1	0	15	15	AGGAG
	SYNGTS_1711	0																									SYNGTS_1711	0
	SYNGTS_1712	0																									SYNGTS_1712	0
	SYNGTS_1713	1	5	18	17	AGGUG																					SYNGTS_1713	1	3	18	15	AGGUG
	SYNGTS_1714	0																									SYNGTS_1714	0
	SYNGTS_1715	0																									SYNGTS_1715	0
	SYNGTS_1716	1	3	19	14	GGAG																					SYNGTS_1716	1	1	19	12	GGAG
	SYNGTS_1717	0																									SYNGTS_1717	0
	SYNGTS_1718	0																									SYNGTS_1718	0
	SYNGTS_1719	0																									SYNGTS_1719	0
	SYNGTS_1720	0																									SYNGTS_1720	0
	SYNGTS_1721	1	3	14	19	GGAG																					SYNGTS_1721	1	1	14	17	GGAG
	SYNGTS_1722	1	2	22	10	AGGA																					SYNGTS_1722	1	0	22	8	AGGA
	SYNGTS_1723	1	9	26	13	GAUC																					SYNGTS_1723	1	7	26	11	GAUC
	SYNGTS_1724	1	3	18	15	GGAG																					SYNGTS_1724	1	1	18	13	GGAG
	SYNGTS_1725	0																									SYNGTS_1725	0
	SYNGTS_1726	2	5,9	6,0	29,39	AGGU,GAUC																					SYNGTS_1726	1	3	6	27	AGGU
	SYNGTS_1727	0																									SYNGTS_1727	0
	SYNGTS_1728	1	3	14	19	GGAGG																					SYNGTS_1728	1	1	14	17	GGAGG
	SYNGTS_1729	1	1	22	9	AAGGA																					SYNGTS_1729	1	0	23	7	AGGA
	SYNGTS_1730	0																									SYNGTS_1730	0
	SYNGTS_1731	2	0,0	3,23	27,7	AAAG,AAAG																					SYNGTS_1731	0
	SYNGTS_1732	1	3	5	28	GGAGG																					SYNGTS_1732	1	1	5	26	GGAGG
	SYNGTS_1733	2	3,5	1,19	32,16	GGAG,AGGU																					SYNGTS_1733	1	3	19	14	AGGU
	SYNGTS_1734	1	3	4	29	GGAGG																					SYNGTS_1734	1	1	4	27	GGAGG
	SYNGTS_1735	3	2,4,7	14,13,11	18,21,26	AGGA,GAGG,GUGA																					SYNGTS_1735	3	0,2,5	14,13,11	16,19,24	AGGA,GAGG,GUGA
	SYNGTS_1736	1	1	17	14	AAGGA																					SYNGTS_1736	1	0	18	12	AGGA
	SYNGTS_1737	3	1,4,5	21,14,22	10,20,13	AAGG,GAGG,AGGU																					SYNGTS_1737	2	2,3	14,22	18,11	GAGG,AGGU
	SYNGTS_1738	0																									SYNGTS_1738	0
	SYNGTS_1739	0																									SYNGTS_1739	0
	SYNGTS_1740	0																									SYNGTS_1740	0
	SYNGTS_1741	1	0	2	28	AAAG																					SYNGTS_1741	0
	SYNGTS_1742	1	0	9	21	AAAG																					SYNGTS_1742	0
	SYNGTS_1743	1	3	15	18	GGAGG																					SYNGTS_1743	1	1	15	16	GGAGG
	SYNGTS_1744	1	3	15	18	GGAGG																					SYNGTS_1744	1	1	15	16	GGAGG
	SYNGTS_1745	0																									SYNGTS_1745	0
	SYNGTS_1746	1	0	13	17	AAAGGA																					SYNGTS_1746	1	0	15	15	AGGA
	SYNGTS_1747	1	2	17	15	AGGAG																					SYNGTS_1747	1	0	17	13	AGGAG
	SYNGTS_1748	2	0,0	15,24	15,6	AAAG,AAAG																					SYNGTS_1748	0
	SYNGTS_1749	1	9	3	36	GAUC																					SYNGTS_1749	1	7	3	34	GAUC
	SYNGTS_1750	0																									SYNGTS_1750	0
	SYNGTS_1751	1	4	17	17	GAGGU																					SYNGTS_1751	1	2	17	15	GAGGU
	SYNGTS_1752	0																									SYNGTS_1752	0
	SYNGTS_1753	0																									SYNGTS_1753	0
	SYNGTS_1754	0																									SYNGTS_1754	0
	SYNGTS_1755	2	0,5	15,11	15,24	AAAG,AGGU																					SYNGTS_1755	1	3	11	22	AGGU
	SYNGTS_1756	0																									SYNGTS_1756	0
	SYNGTS_1757	0																									SYNGTS_1757	0
	SYNGTS_1758	0																									SYNGTS_1758	0
	SYNGTS_1759	0																									SYNGTS_1759	0
	SYNGTS_1760	0																									SYNGTS_1760	0
	SYNGTS_1761	0																									SYNGTS_1761	0
	SYNGTS_1762	1	2	17	15	AGGAG																					SYNGTS_1762	1	0	17	13	AGGAG
	SYNGTS_1763	1	1	18	13	AAGGA																					SYNGTS_1763	1	0	19	11	AGGA
	SYNGTS_1764	2	0,2	23,18	7,14	AAAGG,AGGAG																					SYNGTS_1764	1	0	18	12	AGGAG
	SYNGTS_1765	0																									SYNGTS_1765	0
	SYNGTS_1766	1	8	21	17	UGAUC																					SYNGTS_1766	1	6	21	15	UGAUC
	SYNGTS_1767	1	7	0	37	GUGAUC																					SYNGTS_1767	1	5	0	35	GUGAUC
	SYNGTS_1768	1	0	6	24	AAAG																					SYNGTS_1768	0
	SYNGTS_1769	0																									SYNGTS_1769	0
	SYNGTS_1770	1	1	18	13	AAGG																					SYNGTS_1770	0
	SYNGTS_1771	1	1	13	18	AAGGAG																					SYNGTS_1771	1	0	14	16	AGGAG
	SYNGTS_1772	0																									SYNGTS_1772	0
	SYNGTS_1773	0																									SYNGTS_1773	0
	SYNGTS_1774	0																									SYNGTS_1774	0
	SYNGTS_1775	1	6	3	33	GGUGA																					SYNGTS_1775	1	4	3	31	GGUGA
	SYNGTS_1776	1	3	14	19	GGAG																					SYNGTS_1776	1	1	14	17	GGAG
	SYNGTS_1777	4	3,8,8,8	14,0,7,23	19,38,31,15	GGAG,UGAU,UGAU,UGAU																					SYNGTS_1777	2	1,6	14,23	17,13	GGAG,UGAU
	SYNGTS_1778	0																									SYNGTS_1778	0
	SYNGTS_1779	1	3	16	17	GGAGGU																					SYNGTS_1779	1	1	16	15	GGAGGU
	SYNGTS_1780	1	2	24	8	AGGA																					SYNGTS_1780	1	0	24	6	AGGA
	SYNGTS_1781	1	2	18	14	AGGAG																					SYNGTS_1781	1	0	18	12	AGGAG
	SYNGTS_1782	0																									SYNGTS_1782	0
	SYNGTS_1783	0																									SYNGTS_1783	0
	SYNGTS_1784	0																									SYNGTS_1784	0
	SYNGTS_1785	0																									SYNGTS_1785	0
	SYNGTS_1786	1	2	13	19	AGGAG																					SYNGTS_1786	1	0	13	17	AGGAG
	SYNGTS_1787	0																									SYNGTS_1787	0
	SYNGTS_1788	0																									SYNGTS_1788	0
	SYNGTS_1789	3	1,3,4	0,17,12	31,16,22	AAGG,GGAG,GAGG																					SYNGTS_1789	2	1,2	17,12	14,20	GGAG,GAGG
	SYNGTS_1790	0																									SYNGTS_1790	0
	SYNGTS_1791	1	9	21	18	GAUC																					SYNGTS_1791	1	7	21	16	GAUC
	SYNGTS_1792	2	0,8	18,26	12,12	AAAG,UGAU																					SYNGTS_1792	1	6	26	10	UGAU
	SYNGTS_1793	1	7	14	23	GUGAUC																					SYNGTS_1793	1	5	14	21	GUGAUC
	SYNGTS_1794	1	9	10	29	GAUC																					SYNGTS_1794	1	7	10	27	GAUC
	SYNGTS_1795	1	0	22	8	AAAGGA																					SYNGTS_1795	1	0	19	11	AGGA
	SYNGTS_1796	2	0,3	5,21	25,12	AAAGG,GGAGG																					SYNGTS_1796	1	1	21	10	GGAGG
	SYNGTS_1797	1	1	0	31	AAGG																					SYNGTS_1797	0
	SYNGTS_1798	2	0,2	19,8	11,24	AAAG,AGGA																					SYNGTS_1798	1	0	8	22	AGGA
	SYNGTS_1799	1	2	4	28	AGGAGG																					SYNGTS_1799	1	0	4	26	AGGAGG
	SYNGTS_1800	1	3	15	18	GGAGG																					SYNGTS_1800	1	1	15	16	GGAGG
	SYNGTS_1801	0																									SYNGTS_1801	0
	SYNGTS_1802	1	2	16	16	AGGAGG																					SYNGTS_1802	1	0	16	14	AGGAGG
	SYNGTS_1803	2	0,2	16,3	14,29	AAAG,AGGA																					SYNGTS_1803	1	0	3	27	AGGA
	SYNGTS_1804	1	7	4	33	GUGAU																					SYNGTS_1804	1	5	4	31	GUGAU
	SYNGTS_1805	0																									SYNGTS_1805	0
	SYNGTS_1806	0																									SYNGTS_1806	0
	SYNGTS_1807	0																									SYNGTS_1807	0
	SYNGTS_1808	1	1	17	14	AAGGA																					SYNGTS_1808	1	0	18	12	AGGA
	SYNGTS_1809	0																									SYNGTS_1809	0
	SYNGTS_1810	1	3	1	32	GGAGG																					SYNGTS_1810	1	1	1	30	GGAGG
	SYNGTS_1811	0																									SYNGTS_1811	0
	SYNGTS_1812	0																									SYNGTS_1812	0
	SYNGTS_1813	0																									SYNGTS_1813	0
	SYNGTS_1814	2	0,0	4,14	26,16	AAAG,AAAG																					SYNGTS_1814	0
	SYNGTS_1815	1	0	19	11	AAAGGA																					SYNGTS_1815	1	0	21	9	AGGA
	SYNGTS_1816	1	6	19	17	GGUGA																					SYNGTS_1816	1	4	19	15	GGUGA
	SYNGTS_1817	0																									SYNGTS_1817	0
	SYNGTS_1818	1	4	21	13	GAGGU																					SYNGTS_1818	1	2	21	11	GAGGU
	SYNGTS_1819	3	1,1,5	4,18,5	27,13,30	AAGG,AAGG,AGGU																					SYNGTS_1819	1	3	5	28	AGGU
	SYNGTS_1820	0																									SYNGTS_1820	0
	SYNGTS_1821	1	8	19	19	UGAU																					SYNGTS_1821	1	6	19	17	UGAU
	SYNGTS_1822	0																									SYNGTS_1822	0
	SYNGTS_1823	0																									SYNGTS_1823	0
	SYNGTS_1824	0																									SYNGTS_1824	0
	SYNGTS_1825	0																									SYNGTS_1825	0
	SYNGTS_1826	1	0	14	16	AAAGG																					SYNGTS_1826	0
	SYNGTS_1827	0																									SYNGTS_1827	0
	SYNGTS_1828	2	5,7	23,13	12,24	AGGU,GUGA																					SYNGTS_1828	2	3,5	23,13	10,22	AGGU,GUGA
	SYNGTS_1829	2	0,4	25,17	5,17	AAAG,GAGG																					SYNGTS_1829	1	2	17	15	GAGG
	SYNGTS_1830	1	8	20	18	UGAU																					SYNGTS_1830	1	6	20	16	UGAU
	SYNGTS_1831	1	8	18	20	UGAU																					SYNGTS_1831	1	6	18	18	UGAU
	SYNGTS_1832	0																									SYNGTS_1832	0
	SYNGTS_1833	1	4	18	16	GAGG																					SYNGTS_1833	1	2	18	14	GAGG
	SYNGTS_1834	1	0	19	11	AAAGGA																					SYNGTS_1834	1	0	21	9	AGGA
	SYNGTS_1835	0																									SYNGTS_1835	0
	SYNGTS_1836	0																									SYNGTS_1836	0
	SYNGTS_1837	0																									SYNGTS_1837	0
	SYNGTS_1838	2	1,2	25,22	6,10	AAGG,AGGA																					SYNGTS_1838	1	0	22	8	AGGA
	SYNGTS_1839	1	0	16	14	AAAGG																					SYNGTS_1839	1	3	6	27	AGGU
	SYNGTS_1840	1	8	8	30	UGAU																					SYNGTS_1840	1	6	8	28	UGAU
	SYNGTS_1841	1	0	5	25	AAAG																					SYNGTS_1841	0
	SYNGTS_1842	1	0	11	19	AAAG																					SYNGTS_1842	0
	SYNGTS_1843	0																									SYNGTS_1843	0
	SYNGTS_1844	1	1	14	17	AAGGAG																					SYNGTS_1844	1	0	15	15	AGGAG
	SYNGTS_1845	1	8	19	19	UGAUC																					SYNGTS_1845	1	6	19	17	UGAUC
	SYNGTS_1846	1	9	3	36	GAUC																					SYNGTS_1846	1	7	3	34	GAUC
	SYNGTS_1847	1	3	21	12	GGAGGUG																					SYNGTS_1847	1	1	21	10	GGAGGUG
	SYNGTS_1848	1	0	24	6	AAAG																					SYNGTS_1848	0
	SYNGTS_1849	1	0	21	9	AAAG																					SYNGTS_1849	0
	SYNGTS_1850	1	8	9	29	UGAU																					SYNGTS_1850	1	6	9	27	UGAU
	SYNGTS_1851	0																									SYNGTS_1851	0
	SYNGTS_1852	1	0	13	17	AAAGG																					SYNGTS_1852	0
	SYNGTS_1853	2	6,6	0,19	36,17	GGUGA,GGUGA																					SYNGTS_1853	1	4	19	15	GGUGA
	SYNGTS_1854	1	0	0	30	AAAG																					SYNGTS_1854	0
	SYNGTS_1855	1	3	22	11	GGAGGU																					SYNGTS_1855	1	1	22	9	GGAGGU
	SYNGTS_1856	0																									SYNGTS_1856	0
	SYNGTS_1857	1	3	19	14	GGAG																					SYNGTS_1857	1	1	19	12	GGAG
	SYNGTS_1858	1	8	3	35	UGAUC																					SYNGTS_1858	1	6	3	33	UGAUC
	SYNGTS_1859	1	3	12	21	GGAGG																					SYNGTS_1859	1	1	12	19	GGAGG
	SYNGTS_1860	1	0	18	12	AAAG																					SYNGTS_1860	0
	SYNGTS_1861	0																									SYNGTS_1861	0
	SYNGTS_1862	1	3	8	25	GGAGG																					SYNGTS_1862	1	1	8	23	GGAGG
	SYNGTS_1863	1	3	9	24	GGAG																					SYNGTS_1863	1	1	9	22	GGAG
	SYNGTS_1864	2	7,8	17,8	20,30	GUGA,UGAU																					SYNGTS_1864	1	5	17	18	GUGA
	SYNGTS_1865	0																									SYNGTS_1865	0
	SYNGTS_1866	1	2	2	30	AGGA																					SYNGTS_1866	1	0	2	28	AGGA
	SYNGTS_1867	2	7,7	10,17	27,20	GUGAU,GUGAU																					SYNGTS_1867	2	5,5	10,17	25,18	GUGAU,GUGAU
	SYNGTS_1868	1	1	25	6	AAGG																					SYNGTS_1868	0
	SYNGTS_1869	1	6	16	20	GGUGA																					SYNGTS_1869	1	4	16	18	GGUGA
	SYNGTS_1870	1	3	17	16	GGAG																					SYNGTS_1870	1	1	17	14	GGAG
	SYNGTS_1871	0																									SYNGTS_1871	0
	SYNGTS_1872	0																									SYNGTS_1872	0
	SYNGTS_1873	1	1	0	31	AAGG																					SYNGTS_1873	0
	SYNGTS_1874	2	1,3	12,15	19,18	AAGG,GGAG																					SYNGTS_1874	1	1	15	16	GGAG
	SYNGTS_1875	1	0	1	29	AAAGG																					SYNGTS_1875	2	1,1	13,21	18,10	GGAG,GGAG
	SYNGTS_1876	0																									SYNGTS_1876	0
	SYNGTS_1877	0																									SYNGTS_1877	0
	SYNGTS_1878	0																									SYNGTS_1878	0
	SYNGTS_1879	0																									SYNGTS_1879	0
	SYNGTS_1880	0																									SYNGTS_1880	0
	SYNGTS_1881	0																									SYNGTS_1881	0
	SYNGTS_1882	0																									SYNGTS_1882	0
	SYNGTS_1883	1	3	22	11	GGAGG																					SYNGTS_1883	1	1	22	9	GGAGG
	SYNGTS_1884	1	4	20	14	GAGG																					SYNGTS_1884	1	2	20	12	GAGG
	SYNGTS_1885	2	3,8	16,5	17,33	GGAG,UGAU																					SYNGTS_1885	1	1	16	15	GGAG
	SYNGTS_1886	1	3	19	14	GGAG																					SYNGTS_1886	1	1	19	12	GGAG
	SYNGTS_1887	1	2	17	15	AGGAGG																					SYNGTS_1887	1	0	17	13	AGGAGG
	SYNGTS_1888	1	3	16	17	GGAGG																					SYNGTS_1888	1	1	16	15	GGAGG
	SYNGTS_1889	2	0,9	8,11	22,28	AAAG,GAUC																					SYNGTS_1889	1	7	11	26	GAUC
	SYNGTS_1890	2	3,6	21,16	12,20	GGAG,GGUG																					SYNGTS_1890	2	1,4	21,16	10,18	GGAG,GGUG
	SYNGTS_1891	0																									SYNGTS_1891	0
	SYNGTS_1892	2	3,3	4,20	29,13	GGAG,GGAG																					SYNGTS_1892	1	1	20	11	GGAG
	SYNGTS_1893	1	0	3	27	AAAG																					SYNGTS_1893	0
	SYNGTS_1894	0																									SYNGTS_1894	0
	SYNGTS_1895	0																									SYNGTS_1895	0
	SYNGTS_1896	0																									SYNGTS_1896	0
	SYNGTS_1897	1	9	22	17	GAUC																					SYNGTS_1897	1	7	22	15	GAUC
	SYNGTS_1898	1	0	8	22	AAAGGA																					SYNGTS_1898	1	6	17	19	UGAUC
	SYNGTS_1899	0																									SYNGTS_1899	0
	SYNGTS_1900	0																									SYNGTS_1900	0
	SYNGTS_1901	1	5	20	15	AGGUG																					SYNGTS_1901	1	3	20	13	AGGUG
	SYNGTS_1902	1	4	7	27	GAGGU																					SYNGTS_1902	1	2	7	25	GAGGU
	SYNGTS_1903	1	4	19	15	GAGGU																					SYNGTS_1903	1	2	19	13	GAGGU
	SYNGTS_1904	0																									SYNGTS_1904	0
	SYNGTS_1905	1	4	18	16	GAGG																					SYNGTS_1905	1	2	18	14	GAGG
	SYNGTS_1906	0																									SYNGTS_1906	0
	SYNGTS_1907	1	8	5	33	UGAU																					SYNGTS_1907	1	6	5	31	UGAU
	SYNGTS_1908	0																									SYNGTS_1908	0
	SYNGTS_1909	0																									SYNGTS_1909	0
	SYNGTS_1910	1	3	16	17	GGAG																					SYNGTS_1910	1	1	16	15	GGAG
	SYNGTS_1911	1	5	16	19	AGGU																					SYNGTS_1911	1	3	16	17	AGGU
	SYNGTS_1912	0																									SYNGTS_1912	0
	SYNGTS_1913	1	5	0	35	AGGU																					SYNGTS_1913	1	3	0	33	AGGU
	SYNGTS_1914	0																									SYNGTS_1914	0
	SYNGTS_1915	1	0	14	16	AAAG																					SYNGTS_1915	0
	SYNGTS_1916	1	4	10	24	GAGGU																					SYNGTS_1916	1	2	10	22	GAGGU
	SYNGTS_1917	0																									SYNGTS_1917	0
	SYNGTS_1918	1	0	6	24	AAAGG																					SYNGTS_1918	1	3	8	25	AGGU
	SYNGTS_1919	1	0	11	19	AAAG																					SYNGTS_1919	0
	SYNGTS_1920	1	7	17	20	GUGA																					SYNGTS_1920	1	5	17	18	GUGA
	SYNGTS_1921	1	8	8	30	UGAU																					SYNGTS_1921	1	6	8	28	UGAU
	SYNGTS_1922	0																									SYNGTS_1922	0
	SYNGTS_1923	2	0,1	17,0	13,31	AAAG,AAGG																					SYNGTS_1923	0
	SYNGTS_1924	0																									SYNGTS_1924	0
	SYNGTS_1925	0																									SYNGTS_1925	0
	SYNGTS_1926	0																									SYNGTS_1926	0
	SYNGTS_1927	0																									SYNGTS_1927	0
	SYNGTS_1928	0																									SYNGTS_1928	0
	SYNGTS_1929	0																									SYNGTS_1929	0
	SYNGTS_1930	0																									SYNGTS_1930	0
	SYNGTS_1931	1	0	2	28	AAAG																					SYNGTS_1931	0
	SYNGTS_1932	1	2	22	10	AGGA																					SYNGTS_1932	1	0	22	8	AGGA
	SYNGTS_1933	1	3	21	12	GGAGG																					SYNGTS_1933	1	1	21	10	GGAGG
	SYNGTS_1934	2	1,3	5,18	26,15	AAGG,GGAG																					SYNGTS_1934	1	1	18	13	GGAG
	SYNGTS_1935	3	1,1,5	9,18,19	22,13,16	AAGG,AAGG,AGGU																					SYNGTS_1935	1	3	19	14	AGGU
	SYNGTS_1936	0																									SYNGTS_1936	0
	SYNGTS_1937	0																									SYNGTS_1937	0
	SYNGTS_1938	1	6	6	30	GGUG																					SYNGTS_1938	1	4	6	28	GGUG
	SYNGTS_1939	0																									SYNGTS_1939	0
	SYNGTS_1940	1	8	18	20	UGAU																					SYNGTS_1940	1	6	18	18	UGAU
	SYNGTS_1941	1	2	18	14	AGGAG																					SYNGTS_1941	1	0	18	12	AGGAG
	SYNGTS_1942	0																									SYNGTS_1942	0
	SYNGTS_1943	2	9,9	2,12	37,27	GAUC,GAUC																					SYNGTS_1943	1	7	12	25	GAUC
	SYNGTS_1944	0																									SYNGTS_1944	0
	SYNGTS_1945	0																									SYNGTS_1945	0
	SYNGTS_1946	1	8	19	19	UGAU																					SYNGTS_1946	1	6	19	17	UGAU
	SYNGTS_1947	1	8	24	14	UGAU																					SYNGTS_1947	1	6	24	12	UGAU
	SYNGTS_1948	1	0	20	10	AAAGGA																					SYNGTS_1948	1	0	22	8	AGGA
	SYNGTS_1949	0																									SYNGTS_1949	0
	SYNGTS_1950	1	2	16	16	AGGAGG																					SYNGTS_1950	1	0	16	14	AGGAGG
	SYNGTS_1951	0																									SYNGTS_1951	0
	SYNGTS_1952	0																									SYNGTS_1952	0
	SYNGTS_1953	0																									SYNGTS_1953	0
	SYNGTS_1954	1	9	9	30	GAUC																					SYNGTS_1954	1	7	9	28	GAUC
	SYNGTS_1955	3	0,1,5	8,22,23	22,9,12	AAAG,AAGG,AGGU																					SYNGTS_1955	1	3	23	10	AGGU
	SYNGTS_1956	0																									SYNGTS_1956	0
	SYNGTS_1957	1	1	10	21	AAGGA																					SYNGTS_1957	2	0,7	11,16	19,21	AGGA,GAUC
	SYNGTS_1958	2	0,0	0,17	30,13	AAAG,AAAG																					SYNGTS_1958	0
	SYNGTS_1959	2	2,9	16,18	16,21	AGGA,GAUC																					SYNGTS_1959	2	0,7	16,18	14,19	AGGA,GAUC
	SYNGTS_1960	2	3,6	21,18	12,18	GGAG,GGUG																					SYNGTS_1960	2	1,4	21,18	10,16	GGAG,GGUG
	SYNGTS_1961	1	9	7	32	GAUC																					SYNGTS_1961	1	7	7	30	GAUC
	SYNGTS_1962	1	2	17	15	AGGAG																					SYNGTS_1962	1	0	17	13	AGGAG
	SYNGTS_1963	0																									SYNGTS_1963	0
	SYNGTS_1964	0																									SYNGTS_1964	0
	SYNGTS_1965	1	2	16	16	AGGA																					SYNGTS_1965	1	0	16	14	AGGA
	SYNGTS_1966	0																									SYNGTS_1966	0
	SYNGTS_1967	0																									SYNGTS_1967	0
	SYNGTS_1968	1	8	20	18	UGAU																					SYNGTS_1968	1	6	20	16	UGAU
	SYNGTS_1969	0																									SYNGTS_1969	0
	SYNGTS_1970	0																									SYNGTS_1970	0
	SYNGTS_1971	0																									SYNGTS_1971	0
	SYNGTS_1972	1	2	0	32	AGGA																					SYNGTS_1972	1	0	0	30	AGGA
	SYNGTS_1973	0																									SYNGTS_1973	0
	SYNGTS_1974	1	0	13	17	AAAGG																					SYNGTS_1974	0
	SYNGTS_1975	1	1	14	17	AAGGA																					SYNGTS_1975	1	0	15	15	AGGA
	SYNGTS_1976	0																									SYNGTS_1976	0
	SYNGTS_1977	1	1	18	13	AAGGAGG																					SYNGTS_1977	1	0	19	11	AGGAGG
	SYNGTS_1978	2	2,4	17,16	15,18	AGGA,GAGG																					SYNGTS_1978	2	0,2	17,16	13,16	AGGA,GAGG
	SYNGTS_1979	0																									SYNGTS_1979	0
	SYNGTS_1980	1	0	15	15	AAAGGA																					SYNGTS_1980	1	0	17	13	AGGA
	SYNGTS_1981	1	0	21	9	AAAGG																					SYNGTS_1981	2	0,3	16,23	14,10	AGGA,AGGU
	SYNGTS_1982	2	3,8	0,25	33,13	GGAG,UGAU																					SYNGTS_1982	1	6	25	11	UGAU
	SYNGTS_1983	1	9	4	35	GAUC																					SYNGTS_1983	1	7	4	33	GAUC
	SYNGTS_1984	0																									SYNGTS_1984	0
	SYNGTS_1985	0																									SYNGTS_1985	0
	SYNGTS_1986	1	3	20	13	GGAG																					SYNGTS_1986	1	1	20	11	GGAG
	SYNGTS_1987	1	6	18	18	GGUGAU																					SYNGTS_1987	1	4	18	16	GGUGAU
	SYNGTS_1988	0																									SYNGTS_1988	0
	SYNGTS_1989	0																									SYNGTS_1989	0
	SYNGTS_1990	0																									SYNGTS_1990	0
	SYNGTS_1991	0																									SYNGTS_1991	0
	SYNGTS_1992	0																									SYNGTS_1992	0
	SYNGTS_1993	1	2	15	17	AGGAG																					SYNGTS_1993	1	0	15	15	AGGAG
	SYNGTS_1994	2	3,7	16,11	17,26	GGAG,GUGA																					SYNGTS_1994	2	1,5	16,11	15,24	GGAG,GUGA
	SYNGTS_1995	0																									SYNGTS_1995	0
	SYNGTS_1996	0																									SYNGTS_1996	0
	SYNGTS_1997	0																									SYNGTS_1997	0
	SYNGTS_1998	1	8	24	14	UGAU																					SYNGTS_1998	1	6	24	12	UGAU
	SYNGTS_1999	0																									SYNGTS_1999	0
[truncated: 1,172 more rows]

## Sheet: Maeruginosa_SD_MFE
3' tail: GAUCACCUCCUU	SeqName	NumMatch	rRNAMatchAt	mRNAMatchAt	DtoStart	MatchStr		aSD site	N_used	N_expected	O:E	p	p_hat	Z		Gene ID	SD facilitated	MFE (5' UTR)		GeneID	SD facilitated	MFE (5' UTR)
	MAE_00020	3	0,4,7	19,20,14	11,14,23	AAGG,AGGU,UGAU		G	474	459.141	1.03236	0.0272837	0.0264284	0.702801		MAE_24450	Y	-2.9		MAE_54000	N	-2.5
	MAE_00030	0						A	1035	918.282	1.1271	0.0595752	0.0528568	3.95769		MAE_24460	Y	-5.6		MAE_06090	N	-4.9
	MAE_00040	0						U	1274	1377.42	0.924916	0.0733322	0.0792853	-2.90416		MAE_10260	Y	-0.7		MAE_27990	N	-6.89
	MAE_00050	0						C	1454	1836.56	0.791696	0.0836931	0.105714	-9.43978		MAE_10270	Y	-4.2		MAE_06220	N	-6.2
	MAE_00060	0						A	1565	2018.01	0.775516	0.0900823	0.116158	-10.7265		MAE_24480	Y	-4.9		MAE_00920	N	-5.2
	MAE_00070	0						C	1352	2077.08	0.650913	0.0778219	0.119558	-16.9555		MAE_47290	Y	-0.1		MAE_11840	N	-7
	MAE_00080	0						C	1809	2077.08	0.870934	0.104127	0.119558	-6.26887		MAE_48340	Y	-2.4		MAE_23300	N	-4.6
	MAE_00090	0						U	2240	2018.01	1.11	0.128936	0.116158	5.25635		MAE_47940	Y	-8.2		MAE_46080	N	0
	MAE_00100	0						C	2228	1836.56	1.21314	0.128245	0.105714	9.65874		MAE_43690	Y	-5.6		MAE_14800	N	-0.7
	MAE_00110	1	5	22	13	GGUG		C	1786	1377.42	1.29662	0.102803	0.0792853	11.473		MAE_10240	Y	-3.3		MAE_26300	N	-5.6
	MAE_00120	0						U	1451	918.282	1.58012	0.0835204	0.0528568	18.0635		MAE_18910	Y	-2.8		MAE_19230	N	-0.9
	MAE_00130	0						U	705	459.141	1.53548	0.0405802	0.0264284	11.6286		MAE_35830	Y	-1.96		MAE_19220	N	-1.3
	MAE_00140	1	1	19	12	AGGA										MAE_47930	Y	-2.5		MAE_56280	N	-4
	MAE_00150	1	7	16	21	UGAU										MAE_12560	Y	-2.1		MAE_44820	N	-5.19
	MAE_00160	1	1	7	24	AGGAGG										MAE_37620	Y	-2.7		MAE_31800	N	-1
	MAE_00170	0														MAE_32470	Y	0		MAE_15130	N	-6.9
	MAE_00180	0														MAE_30020	Y	-5.3		MAE_00930	N	-1.4
	MAE_00190	0														MAE_59230	Y	-4.4		MAE_50080	N	-1.5
	MAE_00200	0														MAE_43670	Y	-4.1		MAE_50160	N	0
	MAE_00210	0														MAE_36510	Y	-5.1		MAE_03410	N	-2.5
	MAE_00220	1	2	17	15	GGAG										MAE_32490	Y	-1.5		MAE_36040	N	0
	MAE_00230	0														MAE_47870	Y	-1.9		MAE_60090	N	-7.84
	MAE_00240	1	0	17	13	AAGGAG										MAE_53990	Y	-3.7		MAE_62150	N	-5.2
	MAE_00250	0														MAE_51670	Y	-2		MAE_57080	N	-1
	MAE_00260	0														MAE_21640	Y	-4.2		MAE_57310	N	-7.2
	MAE_00270	1	0	15	15	AAGGAG										MAE_25030	Y	-4.9		MAE_18380	N	-2.9
	MAE_00280	1	6	7	29	GUGAU										MAE_42760	Y	-1.27		MAE_47570	N	-5.7
	MAE_00290	0														MAE_47890	Y	-3.4		MAE_35130	N	-0.42
	MAE_00300	0														MAE_50130	Y	-5.2		MAE_02790	N	-4.4
	MAE_00310	1	7	21	16	UGAUC										MAE_13620	Y	-4.7		MAE_47920	N	-1.9
	MAE_00320	1	7	14	23	UGAUC										MAE_46230	Y	-2.7		MAE_15650	N	-2.6
	MAE_00330	0														MAE_33560	Y	-5.5		MAE_10010	N	-2
	MAE_00340	1	3	6	27	GAGGU										MAE_19270	Y	-4.7		MAE_10560	N	-1.8
	MAE_00350	0														MAE_44250	Y	-0.8		MAE_32220	N	0
	MAE_00360	1	1	17	14	AGGA										MAE_32010	Y	-2.6		MAE_48380	N	-3.5
	MAE_00370	1	0	22	8	AAGGAG										MAE_36300	Y	-6.1		MAE_21600	N	-8.6
	MAE_00380	1	1	16	15	AGGAG										MAE_00640	Y	-9		MAE_14730	N	-0.01
	MAE_00390	1	0	2	28	AAGG										MAE_49370	Y	-1.9		MAE_59640	N	-3.6
	MAE_00400	0														MAE_31550	Y	-5.2		MAE_50140	N	0
	MAE_00410	0														MAE_54370	Y	-5.7		MAE_57190	N	-6
	MAE_00420	2	5,6	17,20	18,16	GGUG,GUGA										MAE_46070	Y	-1.9		MAE_18310	N	-1
	MAE_00430	1	6	21	15	GUGAU										MAE_57460	Y	-2.8		MAE_14970	N	-0.7
	MAE_00440	1	1	20	11	AGGAG										MAE_33030	Y	-2.7		MAE_06270	N	-4.9
	MAE_00450	1	0	4	26	AAGG										MAE_51680	Y	-3.7		MAE_61690	N	0
	MAE_00460	1	3	23	10	GAGGU										MAE_12570	Y	-4.2		MAE_00940	N	-6.5
	MAE_00470	1	8	7	31	GAUC										MAE_55390	Y	-4.1		MAE_33570	N	-0.9
	MAE_00480	0														MAE_50150	Y	-7.3		MAE_19620	N	-3.1
	MAE_00490	1	3	5	28	GAGGU										MAE_57330	Y	-1.9		MAE_09540	N	-10.1
	MAE_00500	0														MAE_50050	Y	-1.8		MAE_60310	N	0
	MAE_00510	1	2	16	16	GGAG										MAE_32990	Y	-4.1		MAE_01820	N	-3.5
	MAE_00520	2	1,3	17,16	14,17	AGGA,GAGG										MAE_44660	Y	-3.4		MAE_52320	N	-3.1
	MAE_00530	1	2	16	16	GGAG										MAE_57270	Y	0		MAE_16060	N	-6
	MAE_00540	0														MAE_35090	Y	-4.4		MAE_36620	N	-2.6
	MAE_00550	0														MAE_50250	Y	-4.7		MAE_43910	N	-7.4
	MAE_00560	1	3	8	25	GAGG										MAE_38450	Y	-2.2		MAE_27510	N	-2.3
	MAE_00570	0														MAE_06830	Y	-6.3		MAE_04620	N	-4.4
	MAE_00580	0														MAE_13690	Y	-4.3		MAE_09640	N	-1.7
	MAE_00590	0														MAE_33020	Y	-5.3		MAE_28420	N	-3.7
	MAE_00600	1	8	22	16	GAUC										MAE_62840	Y	-2.2		MAE_15220	N	-3.1
	MAE_00610	0														MAE_34890	Y	-5.4		MAE_40910	N	-1.9
	MAE_00620	0														MAE_58860	Y	-2.2		MAE_05330	N	-13.8
	MAE_00630	2	1,3	12,11	19,22	AGGA,GAGG										MAE_60930	Y	-3.5		MAE_54380	N	-5.9
	MAE_00640	1	1	20	11	AGGAG										MAE_11770	Y	-4.5		MAE_41630	N	-3.5
	MAE_00650	0														MAE_41130	Y	-2.31		MAE_00210	N	-0.2
	MAE_00660	0														MAE_44940	Y	-1.6		MAE_39110	N	-4.3
	MAE_00670	1	2	17	15	GGAG										MAE_62680	Y	0		MAE_59730	N	-1.1
	MAE_00680	0														MAE_24280	Y	-2.2		MAE_39210	N	-5.2
	MAE_00690	0														MAE_56740	Y	-2.3		MAE_22040	N	-0.56
	MAE_00700	1	5	20	15	GGUG										MAE_59180	Y	-0.7		MAE_46050	N	0
	MAE_00710	0														MAE_61820	Y	-3.8		MAE_35390	N	-6.2
	MAE_00720	1	1	0	31	AGGAGG										MAE_06600	Y	-3.2		MAE_46700	N	-7.8
	MAE_00730	1	6	19	17	GUGA										MAE_50170	Y	0		MAE_07860	N	-7.8
	MAE_00740	0														MAE_56270	Y	-4.4		MAE_59370	N	-2.8
	MAE_00750	2	1,3	14,13	17,20	AGGA,GAGG										MAE_18840	Y	-3.21		MAE_62720	N	-1.7
	MAE_00760	0														MAE_42750	Y	-3.12		MAE_59170	N	0
	MAE_00770	2	1,3	18,17	13,16	AGGA,GAGG										MAE_47020	Y	-7.2		MAE_23910	N	-1.3
	MAE_00780	0														MAE_19990	Y	-6.7		MAE_44650	N	0
	MAE_00790	0														MAE_17980	Y	-0.4		MAE_45990	N	-4
	MAE_00800	1	4	25	9	AGGU										MAE_41160	Y	-7.6		MAE_23900	N	-2.54
	MAE_00810	0														MAE_52500	Y	-4.94		MAE_28090	N	-1.1
	MAE_00820	2	0,4	18,19	12,15	AAGG,AGGU										MAE_02500	Y	-4.72		MAE_60990	N	-5.9
	MAE_00830	0														MAE_06820	Y	-2.5		MAE_54050	N	-1.6
	MAE_00840	1	7	12	25	UGAU										MAE_41150	Y	-6.2		MAE_43170	N	-1.7
	MAE_00850	0														MAE_46030	Y	-2.2		MAE_27590	N	-2.3
	MAE_00860	0														MAE_51710	Y	-3.7		MAE_53690	N	0
	MAE_00870	1	5	15	20	GGUG										MAE_47530	Y	-12.3		MAE_41220	N	-2.7
	MAE_00880	1	7	3	34	UGAUC										MAE_47910	Y	-2.9		MAE_57430	N	-6.3
	MAE_00890	0														MAE_57290	Y	0		MAE_01240	N	-4.3
	MAE_00900	1	1	9	22	AGGA										MAE_51610	Y	-2.44		MAE_57300	N	-5.5
	MAE_00910	1	3	8	25	GAGGU										MAE_45040	Y	-3.29		MAE_48050	N	-1.1
	MAE_00920	0														MAE_44370	Y	-5		MAE_53760	N	-2.66
	MAE_00930	0														MAE_11310	Y	-6.4		MAE_50060	N	-5
	MAE_00940	0														MAE_06300	Y	-1.2		MAE_02600	N	0
	MAE_00950	0														MAE_25340	Y	-3.6		MAE_32640	N	-5.6
	MAE_00960	1	7	4	33	UGAU										MAE_62100	Y	-3.2		MAE_20180	N	-5.3
	MAE_00970	0														MAE_39060	Y	-0.7		MAE_45210	N	-4.8
	MAE_00980	0														MAE_49860	Y	-3.5		MAE_37950	N	-1.4
	MAE_00990	1	1	24	7	AGGA										MAE_36690	Y	-3.5		MAE_52550	N	-0.4
	MAE_01000	0														MAE_57350	Y	-7.2		MAE_47950	N	-2.9
	MAE_01010	0														MAE_09700	Y	-8.5		MAE_32110	N	-7.1
	MAE_01020	0														MAE_47560	Y	-4.8		MAE_40900	N	-3.6
	MAE_01030	0														MAE_50390	Y	0		MAE_06280	N	-4.5
	MAE_01040	0														MAE_13910	Y	-3.8		MAE_45790	N	-0.8
	MAE_01050	1	4	21	13	AGGU										MAE_36630	Y	-5.7		MAE_46250	N	-1.2
	MAE_01060	0														MAE_06250	Y	-7.2		MAE_11820	N	-6.6
	MAE_01070	1	7	21	16	UGAU										MAE_07310	Y	-5.9		MAE_57400	N	-2.6
	MAE_01080	0														MAE_53390	Y	-2.8		MAE_57260	N	-2.9
	MAE_01090	0														MAE_19600	Y	-2.1		MAE_59450	N	-4.9
	MAE_01100	2	1,3	10,9	21,24	AGGA,GAGG										MAE_57180	Y	-1.82		MAE_06360	N	-1.2
	MAE_01110	0														MAE_52540	Y	-3.6		MAE_02900	N	-5.9
	MAE_01120	1	4	17	17	AGGU										MAE_38110	Y	-3.8		MAE_56680	N	-3.5
	MAE_01130	1	1	15	16	AGGAG										MAE_44930	Y	-3.9		MAE_14900	N	0
	MAE_01140	0														MAE_50120	Y	-0.3		MAE_33690	N	0
	MAE_01150	1	7	25	12	UGAUC										MAE_45330	Y	-5.1		MAE_07070	N	0
	MAE_01160	1	0	13	17	AAGGA										MAE_51160	Y	-5.5		MAE_10410	N	-6.2
	MAE_01170	1	2	20	12	GGAG										MAE_28670	Y	-2.3		MAE_56780	N	-0.8
	MAE_01180	1	2	15	17	GGAG										MAE_45690	Y	-4.9		MAE_42940	N	-4.9
	MAE_01190	1	5	18	17	GGUG										MAE_45600	Y	-4.6		MAE_46460	N	-0.6
	MAE_01200	0														MAE_08250	Y	-4.1		MAE_56440	N	0
	MAE_01215	1	1	17	14	AGGAG										MAE_46260	Y	-3.1		MAE_07350	N	-4.4
	MAE_01220	1	8	16	22	GAUC										MAE_13090	Y	-9.5		MAE_57240	N	-1.2
	MAE_01230	1	0	7	23	AAGG										MAE_15820	Y	-2.06		MAE_28060	N	-4.5
	MAE_01240	0														MAE_23490	Y	-6.5		MAE_62060	N	-0.5
	MAE_01250	1	6	7	29	GUGA										MAE_60140	Y	-4.3		MAE_11870	N	-2.2
	MAE_01260	0														MAE_45970	Y	-6.1		MAE_08230	N	-4.97
	MAE_01270	0														MAE_61940	Y	-3.6		MAE_22790	N	0
	MAE_01280	0														MAE_36010	Y	-2.8		MAE_06370	N	-0.5
	MAE_01290	0														MAE_36720	Y	-9.3		MAE_21700	N	-4.4
	MAE_01300	1	4	16	18	AGGU										MAE_59990	Y	-1.7		MAE_42770	N	-7.9
	MAE_01310	1	0	17	13	AAGGAG										MAE_22010	Y	-0.5		MAE_06040	N	-4.5
	MAE_01320	1	3	20	13	GAGGU										MAE_30060	Y	-1.8		MAE_10380	N	0
	MAE_01330	1	1	18	13	AGGAG										MAE_43870	Y	-7.9		MAE_49120	N	-4.2
	MAE_01345	0														MAE_32380	Y	-9.1		MAE_16920	N	-0.8
	MAE_01350	0														MAE_23930	Y	0		MAE_50450	N	-6.2
	MAE_01360	0														MAE_03120	Y	-2.4		MAE_29820	N	-7.4
	MAE_01370	1	6	13	23	GUGA										MAE_57280	Y	-3.5		MAE_11300	N	-2.7
	MAE_01380	0														MAE_45800	Y	-4.9		MAE_10370	N	-6.5
	MAE_01390	0														MAE_15720	Y	-3.7		MAE_54100	N	-4.1
	MAE_01400	0														MAE_52510	Y	-1.6		MAE_60320	N	-3.1
	MAE_01410	0														MAE_59270	Y	-6.9		MAE_26400	N	-5.7
	MAE_01420	1	1	18	13	AGGAGGUG										MAE_55400	Y	-3.2		MAE_50690	N	-0.4
	MAE_01430	1	1	18	13	AGGAGGUG										MAE_53430	Y	-6.2		MAE_62000	N	-1.5
	MAE_01440	1	0	7	23	AAGGA										MAE_38380	Y	-4		MAE_43600	N	-1.6
	MAE_01450	0														MAE_32430	Y	-3		MAE_58300	N	-3.9
	MAE_01460	0														MAE_14280	Y	-2.26		MAE_02590	N	-2.5
	MAE_01470	0														MAE_57380	Y	0		MAE_16590	N	-0.46
	MAE_01480	1	0	13	17	AAGGAG										MAE_23570	Y	-3.7		MAE_20050	N	-1.3
	MAE_01490	1	0	2	28	AAGGA										MAE_36490	Y	-5.2		MAE_43980	N	0
	MAE_01500	1	0	16	14	AAGGA										MAE_14590	Y	-2.2		MAE_50420	N	-7.8
	MAE_01510	1	1	7	24	AGGA										MAE_02620	Y	-3.7		MAE_31420	N	-0.9
	MAE_01520	0														MAE_43370	Y	-11.5		MAE_44160	N	-5.5
	MAE_01530	1	3	8	25	GAGG										MAE_19160	Y	-4.1		MAE_57370	N	0
	MAE_01540	0														MAE_52560	Y	-1.7		MAE_05880	N	-5
	MAE_01550	0														MAE_11290	Y	-5		MAE_51180	N	-3.7
	MAE_01560	0														MAE_30620	Y	-2.1		MAE_59650	N	-1.9
	MAE_01570	1	3	12	21	GAGG										MAE_36710	Y	-3.3		MAE_56350	N	-6.04
	MAE_01580	0														MAE_03820	Y	-3.8		MAE_26420	N	-2.2
	MAE_01590	0														MAE_02090	Y	-1.6		MAE_62490	N	-1.7
	MAE_01600	0														MAE_59550	Y	-11.9		MAE_08600	N	-3.6
	MAE_01610	1	2	13	19	GGAG										MAE_15680	Y	-3.8		MAE_18390	N	0
	MAE_01620	1	3	12	21	GAGGU										MAE_06010	Y	-7.3		MAE_05230	N	-4.1
	MAE_01630	0														MAE_13310	Y	-1.5		MAE_14960	N	-8.9
	MAE_01640	1	2	16	16	GGAGG										MAE_41320	Y	-3.7		MAE_00450	N	-7.4
	MAE_01650	0														MAE_11760	Y	-7.4		MAE_45380	N	-0.2
	MAE_01660	0														MAE_10220	Y	-2.7		MAE_17120	N	-2.5
	MAE_01675	0														MAE_10510	Y	-2.7		MAE_21670	N	0
	MAE_01680	1	0	25	5	AAGGA										MAE_10800	Y	-2.7		MAE_60690	N	-1.9
	MAE_01690	1	7	11	26	UGAU										MAE_58140	Y	-2.7		MAE_21730	N	-1
	MAE_01700	0														MAE_18410	Y	-0.8		MAE_27160	N	-4.7
	MAE_01710	1	7	7	30	UGAU										MAE_50020	Y	-6.6		MAE_59420	N	-8.8
	MAE_01720	1	6	14	22	GUGA										MAE_62780	Y	-5.4		MAE_54850	N	-8.8
	MAE_01730	1	1	24	7	AGGA										MAE_28050	Y	-5.7		MAE_00710	N	-2.89
	MAE_01740	0														MAE_51290	Y	-3.8		MAE_21900	N	-5.3
	MAE_01750	1	8	25	13	GAUC										MAE_04030	Y	-2.6		MAE_59770	N	-2.1
	MAE_01760	1	8	25	13	GAUC										MAE_34820	Y	-3.9		MAE_04080	N	-0.8
	MAE_01770	1	3	12	21	GAGG										MAE_15370	Y	-4.7		MAE_37410	N	-0.4
	MAE_01780	1	3	12	21	GAGG										MAE_03400	Y	-5.9		MAE_08260	N	-4.1
	MAE_01790	0														MAE_35080	Y	-2.7		MAE_09550	N	0
	MAE_01800	0														MAE_57420	Y	-2.64		MAE_55430	N	-0.69
	MAE_01810	1	0	16	14	AAGGA										MAE_51140	Y	-4.3		MAE_27260	N	-5.3
	MAE_01820	1	2	2	30	GGAG										MAE_63100	Y	-15.6		MAE_14950	N	-5
	MAE_01830	1	6	25	11	GUGA										MAE_05620	Y	-3.4		MAE_28430	N	-0.1
	MAE_01840	0														MAE_14150	Y	-4.6		MAE_53370	N	0
	MAE_01850	1	1	0	31	AGGAGG										MAE_11430	Y	-3.14		MAE_00470	N	-8.6
	MAE_01860	0														MAE_40750	Y	-1.7		MAE_30360	N	-3.1
	MAE_01870	1	2	18	14	GGAG										MAE_36090	Y	-3.4		MAE_24150	N	-0.5
	MAE_01880	1	0	15	15	AAGG										MAE_36760	Y	-3		MAE_32660	N	-3.7
	MAE_01890	0														MAE_57340	Y	-6.5		MAE_56880	N	-3.1
	MAE_01900	0														MAE_02150	Y	-7.4		MAE_02840	N	-2.1
	MAE_01910	0														MAE_40570	Y	-6.4		MAE_14550	N	-2.8
	MAE_01920	1	0	3	27	AAGGA										MAE_11830	Y	-7.8		MAE_51380	N	-0.6
	MAE_01930	0														MAE_35040	Y	-5.2		MAE_17290	N	-4.3
	MAE_01945	1	1	5	26	AGGA										MAE_52530	Y	-0.3		MAE_33070	N	-3.4
	MAE_01950	0														MAE_43650	Y	0		MAE_36590	N	-4.92
	MAE_01960	0														MAE_11780	Y	-3.5		MAE_45240	N	-1.5
	MAE_01970	1	8	0	38	GAUC										MAE_54390	Y	-1.8		MAE_25130	N	-0.34
	MAE_01980	1	1	17	14	AGGA										MAE_37770	Y	-2.9		MAE_62120	N	-5.7
	MAE_01990	0														MAE_42340	Y	-1.4		MAE_38400	N	-0.8
	MAE_02000	1	4	4	30	AGGU										MAE_41400	Y	-3		MAE_18780	N	-4.3
	MAE_02010	2	0,3	17,22	13,11	AAGG,GAGG										MAE_38800	Y	-1.8		MAE_61840	N	-2.7
	MAE_02020	0														MAE_35030	Y	-5.42		MAE_11390	N	-7.1
	MAE_02030	0														MAE_26210	Y	-0.9		MAE_46270	N	0
	MAE_02040	0														MAE_42780	Y	-2.4		MAE_46740	N	-3.9
	MAE_02050	0														MAE_51270	Y	-2.7		MAE_23320	N	-0.3
	MAE_02060	1	0	23	7	AAGG										MAE_16070	Y	-1.3		MAE_33700	N	-8.7
	MAE_02070	1	0	13	17	AAGGAG										MAE_48640	Y	-1		MAE_24350	N	-1.5
	MAE_02080	0														MAE_60970	Y	-4.5		MAE_61350	N	-5.7
	MAE_02090	1	4	17	17	AGGUGA										MAE_09050	Y	-0.79		MAE_49030	N	0
	MAE_02100	1	8	22	16	GAUC										MAE_31290	Y	-3.5		MAE_26280	N	-6.8
	MAE_02110	1	0	15	15	AAGGAG										MAE_37450	Y	-3.8		MAE_02910	N	-9.6
	MAE_02120	1	8	0	38	GAUC										MAE_42370	Y	-0.8		MAE_45870	N	-6.7
	MAE_02130	1	6	23	13	GUGAUC										MAE_56450	Y	-2.6		MAE_07290	N	-5.2
	MAE_02140	0														MAE_14100	Y	-3.4		MAE_24410	N	-5.5
	MAE_02150	2	2,3	17,20	15,13	GGAG,GAGG										MAE_09090	Y	-7.7		MAE_56010	N	-2.57
	MAE_02160	1	7	6	31	UGAU										MAE_56430	Y	-1.9		MAE_05600	N	-8.6
	MAE_02170	1	3	22	11	GAGGU										MAE_10050	Y	0		MAE_16860	N	-3
	MAE_02180	1	6	13	23	GUGAU										MAE_18530	Y	-4.3		MAE_00590	N	-4.4
	MAE_02190	0														MAE_62690	Y	-2.3		MAE_22380	N	-9
	MAE_02200	0														MAE_15850	Y	-6.5		MAE_23190	N	-2.9
	MAE_02210	1	1	20	11	AGGA										MAE_45220	Y	-1.2		MAE_44430	N	-4.6
	MAE_02220	1	5	5	30	GGUG										MAE_16150	Y	-6.3		MAE_00320	N	-4.8
	MAE_02230	0														MAE_38180	Y	-3.1		MAE_52800	N	-4.6
	MAE_02240	0														MAE_38680	Y	-2.9		MAE_30570	N	-5.6
	MAE_02250	0														MAE_19750	Y	-6.8		MAE_40610	N	-1.62
	MAE_02260	0														MAE_00700	Y	-13.9		MAE_17430	N	-1.7
	MAE_02270	0														MAE_29060	Y	-5.8		MAE_53850	N	-0.5
	MAE_02280	0														MAE_21450	Y	-5.8		MAE_14650	N	-4.7
	MAE_02290	1	5	15	20	GGUG										MAE_27170	Y	-1.9		MAE_22330	N	-2.5
	MAE_02300	1	3	18	15	GAGGU										MAE_51980	Y	-0.8		MAE_44510	N	-3.8
	MAE_02310	1	4	0	34	AGGU										MAE_30540	Y	-3.7		MAE_26290	N	0
	MAE_02320	1	7	13	24	UGAU										MAE_26790	Y	-5.7		MAE_56000	N	-5.4
	MAE_02330	1	3	19	14	GAGGUG										MAE_34870	Y	-4.7		MAE_28340	N	-1.9
	MAE_02340	1	8	7	31	GAUC										MAE_61560	Y	0		MAE_11220	N	-8.6
	MAE_02350	1	0	16	14	AAGGAG										MAE_07360	Y	-4.5		MAE_48040	N	-5.7
	MAE_02360	0														MAE_13660	Y	-1.6		MAE_05240	N	-1.1
	MAE_02370	0														MAE_34740	Y	-5.4		MAE_19300	N	-6.8
	MAE_02380	2	0,2	12,8	18,24	AAGG,GGAG										MAE_56920	Y	-4.5		MAE_38190	N	-5.7
	MAE_02390	1	8	22	16	GAUC										MAE_61240	Y	-2.6		MAE_40290	N	0
	MAE_02400	0														MAE_60260	Y	-4.3		MAE_47010	N	-3.9
	MAE_02410	0														MAE_57320	Y	-2		MAE_54570	N	-3
	MAE_02420	1	7	20	17	UGAU										MAE_29920	Y	-1.8		MAE_33710	N	-1.2
	MAE_02430	2	1,3	15,14	16,19	AGGA,GAGG										MAE_32170	Y	-5.2		MAE_23080	N	0
	MAE_02440	0														MAE_29270	Y	-5.5		MAE_43180	N	-4.2
	MAE_02450	1	3	12	21	GAGGU										MAE_58120	Y	-6.3		MAE_07760	N	0
	MAE_02460	1	8	22	16	GAUC										MAE_59430	Y	-2.6		MAE_11250	N	-1.9
	MAE_02470	0														MAE_17050	Y	0		MAE_26750	N	-2.94
	MAE_02480	0														MAE_53440	Y	-5.6		MAE_52860	N	0
	MAE_02490	1	7	4	33	UGAU										MAE_58940	Y	-4.4		MAE_53290	N	-2.8
	MAE_02500	1	1	17	14	AGGA										MAE_17780	Y	-2.3		MAE_45310	N	0
	MAE_02510	1	2	17	15	GGAGG										MAE_25440	Y	-7.2		MAE_07560	N	-3.81
	MAE_02520	1	1	18	13	AGGAGG										MAE_54130	Y	-2.5		MAE_30180	N	0
	MAE_02530	1	6	9	27	GUGAU										MAE_08020	Y	-2.2		MAE_01970	N	-6.6
	MAE_02540	1	1	17	14	AGGAG										MAE_56170	Y	-8.1		MAE_44890	N	-1.9
	MAE_02550	0														MAE_55580	Y	-3.6		MAE_47300	N	-8.2
	MAE_02560	0														MAE_31450	Y	-6.8		MAE_59220	N	-6.83
	MAE_02570	1	3	16	17	GAGG										MAE_13140	Y	-5.4		MAE_45860	N	-6.7
	MAE_02580	1	7	21	16	UGAU										MAE_45200	Y	-14.6		MAE_07460	N	-0.3
	MAE_02590	1	7	16	21	UGAU										MAE_13640	Y	-6.1		MAE_61680	N	0
	MAE_02600	0														MAE_18970	Y	-2.2		MAE_17790	N	-0.6
	MAE_02610	0														MAE_55380	Y	-0.8		MAE_29490	N	-5.1
	MAE_02620	1	3	15	18	GAGGU										MAE_31180	Y	-5.9		MAE_33900	N	-3.6
	MAE_02630	1	2	14	18	GGAGGU										MAE_24270	Y	-5.8		MAE_41090	N	-1.4
	MAE_02640	2	3,7	9,14	24,23	GAGGU,UGAUC										MAE_04240	Y	-3.6		MAE_46490	N	-0.2
	MAE_02650	0														MAE_08280	Y	-6.6		MAE_54500	N	-3.1
	MAE_02660	0														MAE_06700	Y	-7.6		MAE_18020	N	-4.7
	MAE_02670	0														MAE_61960	Y	-1.3		MAE_12680	N	-6.52
	MAE_02680	0														MAE_22340	Y	-3.3		MAE_14220	N	-6.4
	MAE_02690	2	1,3	20,19	11,14	AGGA,GAGG										MAE_41300	Y	-3.4		MAE_44630	N	-4
	MAE_02700	2	1,3	20,19	11,14	AGGA,GAGG										MAE_09490	Y	-7		MAE_41780	N	-4.1
	MAE_02710	2	1,3	20,19	11,14	AGGA,GAGG										MAE_55330	Y	-8.9		MAE_24670	N	-1.7
	MAE_02720	1	5	0	35	GGUG										MAE_37720	Y	-4.94		MAE_39250	N	0
	MAE_02730	0														MAE_39950	Y	-5.8		MAE_41000	N	-2.3
	MAE_02740	0														MAE_44020	Y	-2.5		MAE_43950	N	-4.7
	MAE_02750	0														MAE_18090	Y	-1.1		MAE_12000	N	-7.84
	MAE_02760	1	4	20	14	AGGU										MAE_39750	Y	-3.2		MAE_39770	N	-5.5
	MAE_02770	1	8	6	32	GAUC										MAE_02510	Y	-3.6		MAE_08070	N	-3.3
	MAE_02780	1	1	15	16	AGGAG										MAE_41190	Y	-6.6		MAE_04910	N	-4
	MAE_02790	1	6	5	31	GUGAU										MAE_43740	Y	-4.5		MAE_62700	N	-1.8
	MAE_02800	0														MAE_50460	Y	-2.5		MAE_29380	N	-2.3
	MAE_02810	1	3	20	13	GAGGU										MAE_32000	Y	-3.02		MAE_39280	N	-4.2
	MAE_02820	1	1	2	29	AGGAG										MAE_38620	Y	-0.3		MAE_08570	N	-5
	MAE_02830	1	1	0	31	AGGAG										MAE_42840	Y	-0.1		MAE_24530	N	-5.8
	MAE_02840	1	3	1	32	GAGGU										MAE_40930	Y	-5.8		MAE_00960	N	-9.7
	MAE_02850	0														MAE_29840	Y	-8		MAE_07320	N	-8.6
	MAE_02860	1	7	22	15	UGAUC										MAE_07720	Y	-1		MAE_15500	N	-5.3
	MAE_02870	1	1	14	17	AGGA										MAE_25210	Y	-5		MAE_62530	N	-4.1
	MAE_02880	0														MAE_01310	Y	-0.8		MAE_22160	N	0
	MAE_02890	0														MAE_43660	Y	-5.9		MAE_18100	N	-3.7
	MAE_02900	0														MAE_57970	Y	-5.6		MAE_22030	N	-5.1
	MAE_02910	0														MAE_31740	Y	-0.2		MAE_15010	N	-2.5
	MAE_02920	1	7	15	22	UGAU										MAE_15690	Y	-1.7		MAE_42600	N	-3
	MAE_02930	0														MAE_31340	Y	-4.8		MAE_46440	N	0
	MAE_02940	0														MAE_37010	Y	-3.8		MAE_61190	N	-4
	MAE_02950	1	7	11	26	UGAU										MAE_52610	Y	-0.3		MAE_36050	N	-1.3
	MAE_02960	2	1,3	14,13	17,20	AGGA,GAGG										MAE_16310	Y	-0.24		MAE_18140	N	-2.6
	MAE_02970	0														MAE_55930	Y	-5.2		MAE_51690	N	-1.2
	MAE_02980	1	7	4	33	UGAUC										MAE_19530	Y	-2.2		MAE_06900	N	-1.5
	MAE_02990	1	7	14	23	UGAU										MAE_53260	Y	-4		MAE_51650	N	-2.7
	MAE_03000	3	3,6,6	20,10,18	13,26,18	GAGG,GUGA,GUGA										MAE_54520	Y	-5.4		MAE_35290	N	-5.7
	MAE_03010	1	4	2	32	AGGUG										MAE_38140	Y	-3.85		MAE_51070	N	-2.8
	MAE_03020	0														MAE_01330	Y	-5.4		MAE_55900	N	0
	MAE_03030	0														MAE_42500	Y	-5.6		MAE_16940	N	-6.1
	MAE_03040	1	8	21	17	GAUC										MAE_31930	Y	-2.4		MAE_13900	N	-6.4
	MAE_03050	0														MAE_38250	Y	-0.6		MAE_20980	N	-5.4
	MAE_03060	1	7	5	32	UGAU										MAE_19720	Y	-4.7		MAE_06070	N	-4.1
	MAE_03070	1	7	15	22	UGAUC										MAE_46680	Y	-7.1		MAE_01910	N	0
	MAE_03080	0														MAE_10350	Y	-4.1		MAE_15620	N	-3.91
	MAE_03090	2	1,3	17,16	14,17	AGGA,GAGG										MAE_61270	Y	-6.2		MAE_17390	N	-0.7
	MAE_03100	2	0,4	16,17	14,17	AAGG,AGGU										MAE_62670	Y	-1		MAE_54030	N	-3.9
	MAE_03110	1	0	16	14	AAGGAG										MAE_47260	Y	-0.3		MAE_02610	N	-3.7
	MAE_03120	1	1	15	16	AGGAG										MAE_12090	Y	0		MAE_23340	N	-4.4
	MAE_03130	0														MAE_11940	Y	-4.8		MAE_00690	N	-1.3
	MAE_03140	0														MAE_06000	Y	-3		MAE_30050	N	-4.3
	MAE_03150	1	0	17	13	AAGGAG										MAE_10330	Y	-0.7		MAE_14680	N	-3
	MAE_03160	0														MAE_15560	Y	-1.2		MAE_13380	N	-5.6
	MAE_03170	1	7	22	15	UGAU										MAE_55240	Y	-7.4		MAE_30290	N	-1.5
	MAE_03180	0														MAE_37580	Y	-0.3		MAE_57390	N	-3.72
	MAE_03190	0														MAE_37590	Y	-0.1		MAE_52710	N	-3.1
	MAE_03200	1	7	19	18	UGAU										MAE_37600	Y	-0.1		MAE_22720	N	-2.6
	MAE_03210	1	0	7	23	AAGGA										MAE_14720	Y	-0.7		MAE_15610	N	-6.7
	MAE_03220	1	7	14	23	UGAU										MAE_31270	Y	-4.3		MAE_40990	N	0
	MAE_03230	1	2	18	14	GGAGGU										MAE_08420	Y	-4.2		MAE_06730	N	-1.6
	MAE_03240	1	1	19	12	AGGAG										MAE_34000	Y	0		MAE_50360	N	0
	MAE_03250	0														MAE_62820	Y	-2.8		MAE_56930	N	-6.13
	MAE_03260	1	1	17	14	AGGAG										MAE_29900	Y	-0.3		MAE_43780	N	-8.5
	MAE_03270	1	3	8	25	GAGG										MAE_18360	Y	-6.8		MAE_39850	N	-3.1
	MAE_03280	0														MAE_00430	Y	-7.8		MAE_06170	N	0
	MAE_03290	0														MAE_60180	Y	-2.64		MAE_53120	N	-4.2
	MAE_03300	1	1	15	16	AGGAG										MAE_13130	Y	-3.1		MAE_61020	N	-0.31
	MAE_03310	1	0	18	12	AAGGA										MAE_06180	Y	-4.1		MAE_11950	N	-7.4
	MAE_03320	1	3	18	15	GAGGU										MAE_29600	Y	-3.9		MAE_18600	N	-0.9
	MAE_03330	1	0	15	15	AAGGAG										MAE_48610	Y	-4.5		MAE_57550	N	-1.9
	MAE_03340	1	0	3	27	AAGG										MAE_25950	Y	-0.8		MAE_58850	N	-0.02
	MAE_03350	0														MAE_45950	Y	0		MAE_58920	N	-3.8
	MAE_03360	0														MAE_39970	Y	-2.8		MAE_14750	N	-5.1
	MAE_03370	0														MAE_12980	Y	-0.8		MAE_09790	N	-3.8
	MAE_03380	1	3	19	14	GAGGU										MAE_27950	Y	0		MAE_29120	N	-1.5
	MAE_03390	0														MAE_57230	Y	-3.7		MAE_18160	N	-4
	MAE_03400	1	1	16	15	AGGAG										MAE_00770	Y	-4.4		MAE_07660	N	-0.4
	MAE_03410	1	0	3	27	AAGGAG										MAE_47280	Y	-1.5		MAE_52740	N	-3.2
	MAE_03420	1	0	10	20	AAGGA										MAE_12100	Y	-7.8		MAE_43770	N	-7.2
	MAE_03430	0														MAE_56050	Y	-6.8		MAE_62310	N	-6.1
	MAE_03440	1	2	0	32	GGAG										MAE_09770	Y	0		MAE_15570	N	-1.1
	MAE_03450	1	4	20	14	AGGUGA										MAE_18880	Y	-3.2		MAE_42680	N	-2.3
	MAE_03460	0														MAE_58660	Y	-5.1		MAE_38810	N	-4.6
	MAE_03470	0														MAE_32440	Y	-6.2		MAE_52680	N	-3.7
	MAE_03480	0														MAE_14350	Y	-1.1		MAE_26310	N	-3
	MAE_03490	0														MAE_06870	Y	-8		MAE_18980	N	-8.5
	MAE_03500	0														MAE_11380	Y	-6.5		MAE_45890	N	-2.3
	MAE_03510	1	7	23	14	UGAU										MAE_38310	Y	-10		MAE_11340	N	-7.1
	MAE_03520	0														MAE_15900	Y	0		MAE_41860	N	-0.3
	MAE_03530	2	8,8	12,16	26,22	GAUC,GAUC										MAE_39260	Y	-6.2		MAE_55350	N	-8.5
	MAE_03540	0														MAE_27030	Y	-3		MAE_07690	N	-9.1
	MAE_03550	0														MAE_30670	Y	-3.5		MAE_08140	N	-3.1
	MAE_03560	0														MAE_05630	Y	-1.7		MAE_14490	N	-4.8
	MAE_03570	0														MAE_33950	Y	-5.2		MAE_17330	N	-0.1
	MAE_03580	1	0	12	18	AAGGA										MAE_49700	Y	-3.9		MAE_31620	N	0
	MAE_03590	1	2	18	14	GGAGG										MAE_57130	Y	-1.9		MAE_56510	N	-4.34
	MAE_03600	1	4	8	26	AGGU										MAE_54040	Y	-5		MAE_27710	N	-7.42
	MAE_03610	0														MAE_53100	Y	-0.5		MAE_53380	N	-3.5
	MAE_03620	0														MAE_07030	Y	-6		MAE_25780	N	-1.8
	MAE_03630	1	1	17	14	AGGAG										MAE_39990	Y	-2		MAE_46800	N	-2.8
	MAE_03640	0														MAE_54580	Y	-1.6		MAE_13650	N	-0.6
	MAE_03650	1	7	21	16	UGAU										MAE_28490	Y	-4.5		MAE_09850	N	-1.8
	MAE_03660	0														MAE_21240	Y	-3.7		MAE_40420	N	-2.7
	MAE_03670	1	0	16	14	AAGG										MAE_16400	Y	-6.9		MAE_26430	N	-3.2
	MAE_03680	1	2	15	17	GGAGG										MAE_29190	Y	-6		MAE_06780	N	-2.5
	MAE_03690	1	1	3	28	AGGAG										MAE_06930	Y	-0.4		MAE_56460	N	-8.5
	MAE_03700	1	0	13	17	AAGGAGG										MAE_04860	Y	-6.8		MAE_18430	N	-4
	MAE_03710	0														MAE_29110	Y	-3.2		MAE_52790	N	-8.5
	MAE_03720	1	3	20	13	GAGGU										MAE_21580	Y	-4.8		MAE_26930	N	-4
	MAE_03730	1	2	19	13	GGAGGUGA										MAE_60900	Y	-1.1		MAE_37650	N	-2.8
	MAE_03740	0														MAE_22230	Y	0		MAE_49250	N	-0.6
	MAE_03750	1	0	18	12	AAGGAG										MAE_56630	Y	-6.6		MAE_16810	N	-4.8
	MAE_03760	1	5	8	27	GGUGA										MAE_57480	Y	-2.9		MAE_20780	N	-2.4
	MAE_03770	0														MAE_24510	Y	-8.2		MAE_30090	N	-9.1
	MAE_03780	1	4	19	15	AGGU										MAE_17600	Y	-2.12		MAE_33810	N	-11.4
	MAE_03790	2	1,3	18,17	13,16	AGGA,GAGG										MAE_13570	Y	-3.7		MAE_50800	N	0
	MAE_03800	1	1	17	14	AGGAGG										MAE_28180	Y	-3.8		MAE_37990	N	-5
	MAE_03810	1	2	19	13	GGAG										MAE_12150	Y	-2.1		MAE_00330	N	-2.3
	MAE_03820	1	1	16	15	AGGAG										MAE_02760	Y	-2.2		MAE_22690	N	-5.7
	MAE_03830	1	5	17	18	GGUG										MAE_59960	Y	-4.1		MAE_59380	N	0
	MAE_03840	1	7	8	29	UGAU										MAE_24110	Y	-5.8		MAE_57410	N	-5.62
	MAE_03850	1	4	12	22	AGGU										MAE_28730	Y	0		MAE_26100	N	-0.7
	MAE_03860	0														MAE_23700	Y	-3.6		MAE_33740	N	-1.1
	MAE_03870	1	1	14	17	AGGA										MAE_04880	Y	-0.6		MAE_09820	N	-0.9
	MAE_03880	1	6	19	17	GUGA										MAE_16290	Y	-0.3		MAE_36030	N	-3.9
	MAE_03890	1	1	18	13	AGGA										MAE_51760	Y	-1.9		MAE_39450	N	-3.3
	MAE_03900	0														MAE_50810	Y	-7.2		MAE_28930	N	0
	MAE_03910	2	7,7	11,18	26,19	UGAU,UGAU										MAE_55820	Y	-0.4		MAE_35400	N	-2.7
	MAE_03920	0														MAE_30860	Y	-2.8		MAE_37190	N	-2.2
	MAE_03930	0														MAE_05800	Y	-2		MAE_28690	N	-1.4
	MAE_03940	0														MAE_29090	Y	0		MAE_38900	N	-2.2
	MAE_03950	1	0	20	10	AAGGA										MAE_38880	Y	-3		MAE_49390	N	0
	MAE_03960	1	5	3	32	GGUGA										MAE_09140	Y	-5.9		MAE_03070	N	-0.7
	MAE_03975	1	3	18	15	GAGGUGA										MAE_29730	Y	-5.6		MAE_39510	N	-4.3
	MAE_03980	0														MAE_56320	Y	-2.3		MAE_01960	N	-4.2
	MAE_03990	0														MAE_24660	Y	-4.5		MAE_23130	N	0
	MAE_04000	0														MAE_56180	Y	-2.2		MAE_27780	N	-3.2
	MAE_04010	1	0	13	17	AAGGA										MAE_60460	Y	-4		MAE_61950	N	-1.4
	MAE_04020	1	0	12	18	AAGG										MAE_48310	Y	-2.9		MAE_54940	N	-1.75
	MAE_04030	2	0,6	14,11	16,25	AAGG,GUGA										MAE_46570	Y	-5.2		MAE_38090	N	-11.8
	MAE_04040	1	4	2	32	AGGU										MAE_22480	Y	-6		MAE_22490	N	-1.1
	MAE_04050	1	0	13	17	AAGGAGG										MAE_37150	Y	-1.3		MAE_56800	N	-0.84
	MAE_04060	1	1	14	17	AGGA										MAE_46430	Y	-0.27		MAE_32420	N	-3.7
	MAE_04070	0														MAE_24860	Y	-3.7		MAE_25420	N	-1.3
	MAE_04080	0														MAE_38150	Y	-2		MAE_00650	N	0
	MAE_04090	1	3	13	20	GAGGU										MAE_57110	Y	-4		MAE_36820	N	-3.2
	MAE_04100	1	7	0	37	UGAU										MAE_16110	Y	-4.3		MAE_44300	N	-1.6
	MAE_04110	2	7,7	12,19	25,18	UGAU,UGAU										MAE_27450	Y	0		MAE_14050	N	-3.5
	MAE_04120	1	4	20	14	AGGUGA										MAE_37550	Y	-4.1		MAE_07640	N	-0.41
	MAE_04130	0														MAE_61660	Y	-1.9		MAE_15980	N	0
	MAE_04140	1	3	17	16	GAGGU										MAE_39150	Y	-8.6		MAE_17630	N	-3.6
	MAE_04150	1	3	1	32	GAGGU										MAE_52360	Y	-3.5		MAE_50400	N	-2.62
	MAE_04160	0														MAE_12750	Y	-3.9		MAE_15400	N	-6.3
	MAE_04170	0														MAE_28120	Y	-8.5		MAE_59000	N	-5.9
	MAE_04180	1	1	18	13	AGGAG										MAE_47120	Y	-8		MAE_40580	N	-8.8
	MAE_04190	1	7	10	27	UGAU										MAE_14440	Y	-2.5		MAE_56250	N	0
	MAE_04200	0														MAE_59800	Y	-9.8		MAE_54600	N	-7.1
	MAE_04210	0														MAE_45230	Y	-3.5		MAE_11120	N	-0.2
	MAE_04220	0														MAE_08540	Y	-6.8		MAE_57980	N	-2.46
	MAE_04230	0														MAE_24790	Y	-7.4		MAE_32030	N	-5.8
	MAE_04240	1	8	25	13	GAUC										MAE_24260	Y	-1.2		MAE_38930	N	-2.6
	MAE_04250	0														MAE_25820	Y	-2.2		MAE_08000	N	0
	MAE_04260	1	0	7	23	AAGG										MAE_20000	Y	-1		MAE_02320	N	-4.6
	MAE_04270	1	2	15	17	GGAG										MAE_48240	Y	-8.4		MAE_41650	N	-5.9
	MAE_04280	0														MAE_37800	Y	-3.6		MAE_50210	N	-9.5
	MAE_04290	0														MAE_42810	Y	-7.1		MAE_11980	N	-3.3
	MAE_04300	1	3	21	12	GAGGU										MAE_30580	Y	-2.5		MAE_23860	N	-5.1
	MAE_04310	0														MAE_26180	Y	-0.02		MAE_05830	N	-5
	MAE_04320	1	4	21	13	AGGUGAUC										MAE_41590	Y	-9.2		MAE_47390	N	-4.1
	MAE_04330	0														MAE_34210	Y	-1.7		MAE_54560	N	0
	MAE_04340	0														MAE_07100	Y	-4.3		MAE_05220	N	-4.1
	MAE_04350	1	8	26	12	GAUC										MAE_47250	Y	-10.5		MAE_57940	N	-0.3
	MAE_04360	1	6	7	29	GUGA										MAE_61230	Y	-4.8		MAE_28230	N	-1.2
	MAE_04370	0														MAE_05320	Y	-3.3		MAE_42740	N	-2.4
	MAE_04380	0														MAE_62320	Y	-1.34		MAE_23290	N	-0.2
	MAE_04390	0														MAE_25010	Y	-4.2		MAE_39560	N	-2.44
	MAE_04400	0														MAE_46730	Y	-5.2		MAE_12080	N	-3.25
	MAE_04410	0														MAE_25910	Y	-5.2		MAE_49290	N	-5.3
	MAE_04420	1	7	19	18	UGAU										MAE_41410	Y	-2.4		MAE_48230	N	-5.3
	MAE_04430	1	4	23	11	AGGUG										MAE_06590	Y	-0.4		MAE_09650	N	0
	MAE_04440	0														MAE_05660	Y	-1.8		MAE_40540	N	-6.9
	MAE_04450	1	2	15	17	GGAG										MAE_18810	Y	-7.6		MAE_47190	N	-8.4
	MAE_04460	0														MAE_16090	Y	-2.1		MAE_01060	N	0
	MAE_04470	0														MAE_19890	Y	-3.2		MAE_31680	N	-1.15
	MAE_04480	0														MAE_33010	Y	-4.6		MAE_45930	N	0
	MAE_04490	1	0	11	19	AAGGA										MAE_09470	Y	-1		MAE_52270	N	-9.82
	MAE_04500	1	7	0	37	UGAU										MAE_33160	Y	-0.3		MAE_28170	N	-2
	MAE_04510	3	1,3,8	20,19,22	11,14,16	AGGA,GAGG,GAUC										MAE_46930	Y	-3.3		MAE_12880	N	-2.7
	MAE_04520	0														MAE_55190	Y	-1.3		MAE_11400	N	-3.1
	MAE_04530	1	1	0	31	AGGA										MAE_21910	Y	-3.8		MAE_31330	N	-2.7
	MAE_04540	0														MAE_27250	Y	-3.8		MAE_15230	N	-1.8
	MAE_04550	1	1	18	13	AGGAG										MAE_08080	Y	-4.7		MAE_41620	N	-1.1
	MAE_04560	2	1,3	16,15	15,18	AGGA,GAGG										MAE_09200	Y	-7.4		MAE_33530	N	-5.8
	MAE_04570	0														MAE_48200	Y	-8.4		MAE_02820	N	-7.9
	MAE_04580	1	8	22	16	GAUC										MAE_50040	Y	-2.6		MAE_27980	N	-3.73
	MAE_04590	1	2	2	30	GGAGG										MAE_39340	Y	-2.2		MAE_41180	N	-4.9
	MAE_04600	1	2	18	14	GGAG										MAE_43400	Y	-5.1		MAE_37020	N	-3.6
	MAE_04610	0														MAE_20750	Y	-3.8		MAE_53210	N	-0.7
	MAE_04620	0														MAE_44380	Y	-0.42		MAE_61200	N	0
	MAE_04630	1	0	20	10	AAGG										MAE_32360	Y	-9.51		MAE_44410	N	-0.9
	MAE_04640	1	6	24	12	GUGA										MAE_49110	Y	-4.8		MAE_50860	N	-4.1
	MAE_04650	0														MAE_36610	Y	-9.4		MAE_40200	N	-6.1
	MAE_04660	1	0	16	14	AAGGAG										MAE_24210	Y	-3.2		MAE_61250	N	-7.7
	MAE_04670	1	0	16	14	AAGGAG										MAE_12590	Y	-3.7		MAE_09860	N	-2.9
	MAE_04680	0														MAE_61990	Y	-2		MAE_17150	N	-4.7
	MAE_04690	1	2	10	22	GGAG										MAE_61490	Y	-1.3		MAE_23830	N	-5
	MAE_04700	0														MAE_14390	Y	-0.6		MAE_51220	N	-2.9
	MAE_04710	0														MAE_13930	Y	-6.2		MAE_05870	N	-5.2
	MAE_04720	0														MAE_36070	Y	-3.56		MAE_11110	N	-0.4
	MAE_04730	0														MAE_46560	Y	-3.3		MAE_13860	N	-2.17
	MAE_04740	0														MAE_56570	Y	-0.6		MAE_12820	N	-5.1
	MAE_04750	1	1	0	31	AGGA										MAE_38990	Y	0		MAE_39290	N	-3.1
	MAE_04760	0														MAE_31880	Y	-5.4		MAE_28390	N	-2.26
	MAE_04770	0														MAE_04090	Y	-0.8		MAE_09740	N	-2.9
	MAE_04780	0														MAE_01830	Y	-2.6		MAE_11320	N	-3.3
	MAE_04790	1	3	8	25	GAGG										MAE_08530	Y	-1.15		MAE_15540	N	-2.1
	MAE_04800	1	4	4	30	AGGUGA										MAE_43550	Y	-6		MAE_18550	N	-1.7
	MAE_04810	1	0	4	26	AAGGAG										MAE_25770	Y	-4.1		MAE_00290	N	-0.4
	MAE_04820	1	8	22	16	GAUC										MAE_15950	Y	-4		MAE_38490	N	-4.6
	MAE_04830	1	8	0	38	GAUC										MAE_61980	Y	-1		MAE_45620	N	-1.06
	MAE_04840	0														MAE_57500	Y	-2.6		MAE_60790	N	0
	MAE_04850	0														MAE_04020	Y	0		MAE_42130	N	0
	MAE_04860	2	2,7	12,22	20,15	GGAG,UGAU										MAE_03910	Y	0		MAE_11350	N	-6.1
	MAE_04870	0														MAE_46690	Y	-5.4		MAE_15940	N	-6
	MAE_04880	4	0,1,3,4	9,17,16,10	21,14,17,24	AAGG,AGGA,GAGG,AGGU										MAE_17200	Y	-7.9		MAE_00460	N	-4
	MAE_04890	1	1	16	15	AGGAG										MAE_37670	Y	-6.1		MAE_18720	N	0
	MAE_04900	1	6	16	20	GUGAUC										MAE_35360	Y	-2.1		MAE_38670	N	-4
	MAE_04910	0														MAE_50110	Y	-4.2		MAE_35200	N	-1.9
	MAE_04920	0														MAE_23970	Y	-7.7		MAE_26800	N	-4.7
	MAE_04930	1	7	26	11	UGAU										MAE_62110	Y	-9.1		MAE_30750	N	-8.4
	MAE_04940	0														MAE_21460	Y	-5.49		MAE_32390	N	-6.8
	MAE_04950	0														MAE_34990	Y	-4		MAE_35240	N	-10
	MAE_04960	0														MAE_52490	Y	-2.9		MAE_42790	N	-5.2
	MAE_04970	0														MAE_47100	Y	-6.3		MAE_60120	N	-5.9
	MAE_04980	1	3	8	25	GAGG										MAE_09270	Y	-1.42		MAE_27460	N	-5.9
	MAE_04990	0														MAE_43080	Y	-9.5		MAE_44670	N	-2.9
	MAE_05000	0														MAE_08580	Y	0		MAE_59440	N	-1.5
	MAE_05010	1	7	5	32	UGAUC										MAE_45710	Y	-7		MAE_16080	N	-4.7
	MAE_05020	1	0	20	10	AAGGAG										MAE_11910	Y	-4.3		MAE_02980	N	-3.44
	MAE_05030	2	3,6	13,11	20,25	GAGG,GUGA										MAE_41030	Y	-6		MAE_11460	N	-9.4
	MAE_05040	0														MAE_32350	Y	-4.5		MAE_31710	N	-4.5
	MAE_05050	1	6	0	36	GUGAU										MAE_43890	Y	-14.3		MAE_54960	N	-1.86
	MAE_05060	0														MAE_39070	Y	-4.6		MAE_05340	N	-2.8
	MAE_05070	1	8	22	16	GAUC										MAE_38260	Y	-2		MAE_47760	N	-3.5
	MAE_05080	1	7	12	25	UGAU										MAE_28010	Y	-8.6		MAE_52370	N	-2.7
	MAE_05090	0														MAE_56140	Y	-6.3		MAE_04330	N	-1.5
	MAE_05100	0														MAE_36190	Y	-1		MAE_51970	N	-0.64
	MAE_05110	0														MAE_59620	Y	-8.9		MAE_02930	N	-2.8
	MAE_05120	0														MAE_11450	Y	0		MAE_18130	N	-6.2
	MAE_05130	0														MAE_18120	Y	-2.5		MAE_50290	N	-2.3
	MAE_05140	0														MAE_49990	Y	-4.2		MAE_02530	N	-8.7
	MAE_05150	0														MAE_54010	Y	-4.4		MAE_49650	N	-5.3
	MAE_05160	1	6	9	27	GUGA										MAE_59660	Y	-1.66		MAE_61590	N	-5.76
	MAE_05170	0														MAE_15200	Y	-8		MAE_01540	N	-1.3
	MAE_05180	1	3	8	25	GAGG										MAE_31260	Y	-2.2		MAE_24160	N	-1
	MAE_05190	0														MAE_13040	Y	-5		MAE_13670	N	-5.9
	MAE_05200	1	2	0	32	GGAG										MAE_17160	Y	0		MAE_35050	N	-4.6
	MAE_05210	0														MAE_56760	Y	-2.2		MAE_58190	N	-5.4
	MAE_05220	0														MAE_22610	Y	-2.4		MAE_48260	N	0
	MAE_05230	0														MAE_14170	Y	-9.6		MAE_05910	N	-10.3
	MAE_05240	0														MAE_26730	Y	-7.2		MAE_16970	N	-2.8
	MAE_05250	1	2	19	13	GGAGGUG										MAE_25750	Y	0		MAE_36410	N	-3.4
	MAE_05260	0														MAE_35930	Y	-3.92		MAE_13610	N	-2.8
	MAE_05270	1	0	10	20	AAGG										MAE_35950	Y	-3.92		MAE_20250	N	-2.5
	MAE_05280	0														MAE_01130	Y	-4.2		MAE_14660	N	-8.4
	MAE_05290	0														MAE_46510	Y	-2		MAE_49340	N	-3
	MAE_05300	1	4	14	20	AGGU										MAE_55710	Y	-3.9		MAE_36340	N	-12.4
	MAE_05310	0														MAE_38160	Y	-3.2		MAE_25600	N	-0.4
	MAE_05320	1	4	17	17	AGGUG										MAE_39000	Y	-4.6		MAE_50370	N	-13.3
	MAE_05330	1	0	4	26	AAGG										MAE_21960	Y	-3.1		MAE_39520	N	-3
	MAE_05340	0														MAE_21500	Y	-4		MAE_21920	N	-3
	MAE_05350	1	1	17	14	AGGAGG										MAE_49470	Y	-1.4		MAE_08200	N	-7
	MAE_05360	1	3	22	11	GAGGU										MAE_48370	Y	-1.9		MAE_20690	N	-1.8
	MAE_05370	0														MAE_26840	Y	-5.4		MAE_54400	N	-6.1
	MAE_05380	0														MAE_38850	Y	-2.1		MAE_18870	N	-4
	MAE_05390	1	5	14	21	GGUG										MAE_31190	Y	-4.9		MAE_37880	N	-4.1
	MAE_05400	0														MAE_01750	Y	-4.1		MAE_23230	N	0
	MAE_05410	0														MAE_31170	Y	-2.61		MAE_00180	N	-1.8
	MAE_05420	1	8	15	23	GAUC										MAE_46340	Y	-2.9		MAE_33610	N	0
	MAE_05430	1	3	22	11	GAGG										MAE_51890	Y	-3.3		MAE_16820	N	-10.8
	MAE_05440	0														MAE_10320	Y	-7.62		MAE_59900	N	-2.5
	MAE_05450	0														MAE_17280	Y	-3.6		MAE_06450	N	0
	MAE_05460	1	7	8	29	UGAU										MAE_38710	Y	-1		MAE_14010	N	-9
	MAE_05470	1	3	13	20	GAGG										MAE_34510	Y	-3.3		MAE_29020	N	-5
	MAE_05480	1	3	16	17	GAGGUG										MAE_54740	Y	-5.4		MAE_55440	N	-4.8
	MAE_05490	0														MAE_14930	Y	-3.32		MAE_16210	N	-2.7
	MAE_05500	0														MAE_24380	Y	-5.9		MAE_54460	N	-4.1
	MAE_05510	0														MAE_36840	Y	0		MAE_58070	N	-2.2
	MAE_05520	0														MAE_28300	Y	-0.8		MAE_18450	N	-2.4
	MAE_05530	1	7	15	22	UGAU										MAE_26850	Y	-2.8		MAE_58620	N	0
	MAE_05540	0														MAE_00750	Y	-16.1		MAE_02890	N	-5.9
	MAE_05550	2	1,2	17,15	14,17	AGGAG,GGAGG										MAE_33550	Y	-5		MAE_09360	N	-0.06
	MAE_05560	1	0	11	19	AAGGA										MAE_27840	Y	0		MAE_33470	N	-5.4
	MAE_05570	1	0	15	15	AAGG										MAE_20650	Y	-3		MAE_50230	N	-5.4
	MAE_05580	0														MAE_21520	Y	-6.4		MAE_61220	N	-1
	MAE_05590	0														MAE_36880	Y	-1.09		MAE_14540	N	-5.7
	MAE_05600	1	3	25	8	GAGGU										MAE_25900	Y	-7.42		MAE_62240	N	-0.5
	MAE_05610	1	1	4	27	AGGA										MAE_14130	Y	-3.5		MAE_08940	N	-2.9
	MAE_05620	1	7	26	11	UGAU										MAE_41280	Y	-1.9		MAE_17990	N	-5.2
	MAE_05630	1	7	17	20	UGAU										MAE_23520	Y	-3.6		MAE_06390	N	-2.1
	MAE_05640	2	0,0	8,15	22,15	AAGGA,AAGGA										MAE_01500	Y	-2.2		MAE_03640	N	-2.9
	MAE_05650	0														MAE_39220	Y	-2.7		MAE_55220	N	-6.6
	MAE_05660	1	0	16	14	AAGGAGG										MAE_52930	Y	0		MAE_35510	N	-1.05
	MAE_05670	0														MAE_16720	Y	-3.6		MAE_62550	N	-0.6
	MAE_05680	0														MAE_36900	Y	-6.1		MAE_07110	N	-4.7
	MAE_05690	0														MAE_60250	Y	-2.32		MAE_61900	N	0
	MAE_05700	1	7	5	32	UGAU										MAE_12990	Y	0		MAE_06670	N	-1.04
	MAE_05710	0														MAE_34370	Y	-3.4		MAE_24100	N	-4.1
	MAE_05720	1	8	22	16	GAUC										MAE_02460	Y	-1.3		MAE_52850	N	-4.8
	MAE_05730	1	4	4	30	AGGUGA										MAE_56540	Y	-0.6		MAE_05810	N	-4.1
	MAE_05740	0														MAE_60230	Y	-4.5		MAE_42730	N	0
	MAE_05750	0														MAE_53320	Y	-10.4		MAE_59680	N	-8.3
	MAE_05760	0														MAE_63110	Y	-3.9		MAE_43340	N	-1.5
	MAE_05770	1	0	1	29	AAGG										MAE_12950	Y	-1.61		MAE_00170	N	-5.6
	MAE_05780	0														MAE_51860	Y	-5.8		MAE_01250	N	-2.9
	MAE_05790	0														MAE_54080	Y	-3.8		MAE_44960	N	-1.8
	MAE_05800	2	1,3	19,18	12,15	AGGA,GAGG										MAE_45130	Y	-8		MAE_60830	N	-3.2
	MAE_05810	0														MAE_52100	Y	-3.8		MAE_49730	N	-3.2
	MAE_05820	0														MAE_04430	Y	-4.52		MAE_06610	N	-3.6
	MAE_05830	0														MAE_53970	Y	-4		MAE_61700	N	-0.5
	MAE_05840	1	4	22	12	AGGU										MAE_27740	Y	-6		MAE_04380	N	-4.5
	MAE_05850	2	0,1	4,20	26,11	AAGGA,AGGAG										MAE_25700	Y	-4.9		MAE_22400	N	-10.6
	MAE_05860	0														MAE_27870	Y	-3.99		MAE_33450	N	-2.8
	MAE_05870	0														MAE_46390	Y	-2.6		MAE_39930	N	-7.59
	MAE_05880	1	6	9	27	GUGA										MAE_45090	Y	-4		MAE_53220	N	-0.3
	MAE_05890	0														MAE_40260	Y	-4		MAE_17010	N	0
	MAE_05900	1	3	8	25	GAGGU										MAE_59830	Y	-7.1		MAE_04500	N	-0.5
	MAE_05910	0														MAE_35560	Y	-5.8		MAE_21280	N	-2.9
	MAE_05920	0														MAE_59200	Y	-1.1		MAE_28940	N	-6.9
	MAE_05930	0														MAE_21360	Y	-3.8		MAE_03280	N	-7.8
	MAE_05940	0														MAE_45120	Y	-4.3		MAE_17840	N	0
	MAE_05950	1	7	15	22	UGAU										MAE_38070	Y	-8.6		MAE_32930	N	-4.3
	MAE_05960	0														MAE_45060	Y	-8.5		MAE_17060	N	-5.2
	MAE_05970	1	7	3	34	UGAU										MAE_58110	Y	-5.4		MAE_43970	N	-0.6
	MAE_05980	0														MAE_42090	Y	-0.3		MAE_45000	N	-3.8
	MAE_05990	1	0	2	28	AAGGAG										MAE_03630	Y	-6.7		MAE_05000	N	-3.56
	MAE_06000	1	2	15	17	GGAG										MAE_19250	Y	-0.8		MAE_30210	N	-2
	MAE_06010	1	1	19	12	AGGAGG										MAE_12070	Y	-2.5		MAE_28000	N	-8.5
	MAE_06020	0														MAE_39050	Y	0		MAE_45360	N	-3.9
	MAE_06030	1	8	22	16	GAUC										MAE_59950	Y	-6.5		MAE_53310	N	-1.7
	MAE_06040	1	7	2	35	UGAUC										MAE_46290	Y	-2.2		MAE_54480	N	-0.22
	MAE_06050	0														MAE_48530	Y	-5.5		MAE_55210	N	-1.4
	MAE_06060	0														MAE_59060	Y	-2.9		MAE_47230	N	-2.76
	MAE_06070	0														MAE_10480	Y	-4.3		MAE_56220	N	-0.9
	MAE_06080	1	4	20	14	AGGUG										MAE_40560	Y	-6.2		MAE_04590	N	-2
	MAE_06090	1	4	0	34	AGGUG										MAE_55640	Y	-1.3		MAE_35100	N	-4
	MAE_06100	0														MAE_23880	Y	-4		MAE_05900	N	-1.5
	MAE_06110	0														MAE_14990	Y	-1.5		MAE_15210	N	-7.6
	MAE_06120	1	8	6	32	GAUC										MAE_08930	Y	-3.3		MAE_44120	N	-2.2
	MAE_06130	1	3	8	25	GAGG										MAE_50840	Y	-3		MAE_51720	N	-0.8
	MAE_06140	0														MAE_24520	Y	-5.8		MAE_58800	N	-4
	MAE_06150	1	1	4	27	AGGA										MAE_28150	Y	-0.3		MAE_06440	N	-4.5
	MAE_06160	1	8	24	14	GAUC										MAE_38970	Y	-2.1		MAE_31080	N	-5
	MAE_06170	0														MAE_16760	Y	-2.1		MAE_32960	N	-4.9
	MAE_06180	1	0	19	11	AAGG										MAE_43220	Y	-5		MAE_52260	N	-2.8
	MAE_06190	0														MAE_26110	Y	-2.9		MAE_31010	N	-7.2
	MAE_06200	1	0	4	26	AAGGA										MAE_48600	Y	-13.2		MAE_09760	N	-5.3
	MAE_06210	0														MAE_29930	Y	-3.4		MAE_25290	N	-0.2
	MAE_06220	1	3	10	23	GAGGU										MAE_46110	Y	-7.9		MAE_26130	N	-2.02
	MAE_06230	1	7	11	26	UGAU										MAE_13540	Y	-5		MAE_52660	N	-2.3
	MAE_06240	0														MAE_03040	Y	0		MAE_60240	N	0
	MAE_06250	1	2	15	17	GGAGGU										MAE_59560	Y	-6.6		MAE_46060	N	-10.3
	MAE_06260	1	6	9	27	GUGA										MAE_29950	Y	-3.4		MAE_42020	N	-1.4
	MAE_06270	0														MAE_53600	Y	-5.8		MAE_54070	N	-1.8
	MAE_06280	1	8	17	21	GAUC										MAE_14480	Y	-4.4		MAE_11850	N	-2.9
	MAE_06290	0														MAE_26270	Y	-0.1		MAE_00390	N	-4.3
	MAE_06300	2	0,4	18,19	12,15	AAGG,AGGU										MAE_29910	Y	-6.7		MAE_62390	N	-4.7
	MAE_06310	0														MAE_22960	Y	0		MAE_03480	N	-0.7
	MAE_06320	1	3	21	12	GAGGU										MAE_33840	Y	-5.5		MAE_22640	N	-6.2
	MAE_06330	1	3	21	12	GAGGU										MAE_62360	Y	0		MAE_01930	N	-1.2
	MAE_06340	0														MAE_22440	Y	-3.2		MAE_08780	N	-7
	MAE_06350	0														MAE_30650	Y	-8.52		MAE_09160	N	-3.4
	MAE_06360	0														MAE_55160	Y	-5.1		MAE_19940	N	-1.8
	MAE_06370	0														MAE_04110	Y	-1.1		MAE_16180	N	-0.4
	MAE_06380	0														MAE_61340	Y	-5.9		MAE_57140	N	-1.3
	MAE_06390	0														MAE_48030	Y	-4.2		MAE_19140	N	0
	MAE_06400	0														MAE_24370	Y	-5.4		MAE_19870	N	-1.77
	MAE_06410	1	6	7	29	GUGA										MAE_46590	Y	-3.8		MAE_16910	N	-2.82
	MAE_06420	1	5	3	32	GGUG										MAE_46600	Y	-3		MAE_26660	N	-0.8
	MAE_06430	1	2	21	11	GGAG										MAE_46580	Y	-2.9		MAE_52300	N	-0.9
	MAE_06440	1	0	4	26	AAGG										MAE_39880	Y	-7		MAE_51320	N	-5.02
	MAE_06450	0														MAE_31520	Y	-7.5		MAE_14520	N	-4.4
	MAE_06460	0														MAE_00380	Y	-3.9		MAE_31690	N	0
	MAE_06470	1	1	17	14	AGGAG										MAE_39540	Y	-3.8		MAE_34420	N	-7.8
	MAE_06480	0														MAE_55200	Y	-2.4		MAE_17310	N	-5.2
	MAE_06490	0														MAE_62810	Y	-3.5		MAE_40430	N	-4.1
	MAE_06500	1	1	17	14	AGGAG										MAE_07270	Y	-1.5		MAE_45910	N	-5.4
	MAE_06510	1	1	17	14	AGGAG										MAE_26810	Y	-3.32		MAE_15300	N	-1.7
	MAE_06520	0														MAE_08560	Y	-9.6		MAE_41770	N	-1.4
	MAE_06530	0														MAE_39980	Y	-0.94		MAE_47820	N	-2.9
	MAE_06540	1	7	17	20	UGAU										MAE_59700	Y	-4.4		MAE_62230	N	-3.6
	MAE_06550	1	7	7	30	UGAUC										MAE_43410	Y	-3.4		MAE_08120	N	-4.6
	MAE_06560	0														MAE_62380	Y	-6.3		MAE_33170	N	-2.3
	MAE_06570	0														MAE_11800	Y	-2.8		MAE_06260	N	-6.8
	MAE_06580	0														MAE_62540	Y	-5		MAE_11890	N	-0.1
	MAE_06590	1	8	25	13	GAUC										MAE_25690	Y	-3.3		MAE_57740	N	-1.04
	MAE_06600	1	1	15	16	AGGAG										MAE_48970	Y	-5.14		MAE_08500	N	-4.3
	MAE_06610	1	6	11	25	GUGAU										MAE_48810	Y	-1.7		MAE_34830	N	-3.9
	MAE_06620	0														MAE_30710	Y	-1.4		MAE_45940	N	-1.46
	MAE_06630	0														MAE_27690	Y	-4.4		MAE_38540	N	-3.3
	MAE_06640	0														MAE_06160	Y	-1.9		MAE_56830	N	-6.3
	MAE_06650	0														MAE_39080	Y	-3.7		MAE_37630	N	-3.3
	MAE_06660	0														MAE_14290	Y	-6.2		MAE_60150	N	-3.1
	MAE_06670	0														MAE_07160	Y	-3.9		MAE_21560	N	-5.4
	MAE_06680	0														MAE_23030	Y	-5.3		MAE_14160	N	-1.5
	MAE_06690	0														MAE_33460	Y	-8.6		MAE_22850	N	-1.1
	MAE_06700	1	6	22	14	GUGA										MAE_45780	Y	-5.9		MAE_17700	N	-11.6
	MAE_06710	1	7	16	21	UGAU										MAE_52690	Y	-1.2		MAE_05390	N	-9.7
	MAE_06720	1	6	3	33	GUGAU										MAE_15330	Y	0		MAE_50720	N	-6.6
	MAE_06730	0														MAE_47420	Y	-3.5		MAE_07990	N	-4
	MAE_06740	0														MAE_17220	Y	-6.7		MAE_59130	N	0
	MAE_06750	0														MAE_37200	Y	0		MAE_19610	N	-5.3
	MAE_06760	1	7	21	16	UGAU										MAE_38290	Y	-6.7		MAE_57150	N	-3.9
	MAE_06770	1	8	16	22	GAUC										MAE_22650	Y	-2.2		MAE_01390	N	-6.49
	MAE_06780	0														MAE_16900	Y	-1.4		MAE_16730	N	-0.1
	MAE_06790	1	7	17	20	UGAU										MAE_51360	Y	-2.5		MAE_24310	N	-3.2
	MAE_06805	3	1,3,8	14,13,19	17,20,19	AGGA,GAGG,GAUC										MAE_55290	Y	-0.5		MAE_33770	N	-6.9
	MAE_06810	1	3	11	22	GAGGUG										MAE_04490	Y	-10.7		MAE_10650	N	-3.5
	MAE_06820	1	1	17	14	AGGAG										MAE_49170	Y	-6.1		MAE_25970	N	-10
	MAE_06830	1	3	17	16	GAGGUGA										MAE_11030	Y	-2.2		MAE_58580	N	-6.1
	MAE_06840	1	4	3	31	AGGU										MAE_03420	Y	-2.2		MAE_10420	N	-4.1
	MAE_06850	1	1	16	15	AGGA										MAE_23370	Y	-0.41		MAE_17130	N	-0.7
	MAE_06860	0														MAE_03000	Y	-1.04		MAE_30780	N	0
	MAE_06870	1	3	18	15	GAGGU										MAE_20640	Y	-2.2		MAE_44360	N	-2.7
	MAE_06880	0														MAE_56420	Y	-1.59		MAE_05160	N	-6.1
	MAE_06890	0														MAE_60940	Y	-6.5		MAE_08740	N	-3.07
	MAE_06900	0														MAE_11440	Y	-4.2		MAE_41420	N	-0.2
	MAE_06915	1	2	23	9	GGAG										MAE_54540	Y	-5.7		MAE_10680	N	-11.7
	MAE_06920	2	0,4	13,14	17,20	AAGG,AGGU										MAE_42330	Y	0		MAE_31860	N	0
	MAE_06930	1	1	16	15	AGGAG										MAE_27530	Y	-3.2		MAE_01690	N	-1.6
	MAE_06940	1	4	25	9	AGGUG										MAE_11130	Y	-1.2		MAE_27050	N	-5.9
	MAE_06950	1	2	25	7	GGAG										MAE_25830	Y	-0.2		MAE_30190	N	-5.9
	MAE_06960	0														MAE_46280	Y	-5.9		MAE_04690	N	-5.6
	MAE_06970	0														MAE_02860	Y	-1.3		MAE_36810	N	-3.7
	MAE_06980	0														MAE_06080	Y	-4.2		MAE_04470	N	-2.3
	MAE_06990	0														MAE_33660	Y	-6.8		MAE_33790	N	-15.1
	MAE_07000	0														MAE_61210	Y	-1.3		MAE_06860	N	-0.9
	MAE_07010	2	1,3	19,18	12,15	AGGA,GAGG										MAE_39230	Y	-2.05		MAE_53980	N	-2.7
	MAE_07020	1	0	25	5	AAGG										MAE_19680	Y	-6.9		MAE_16630	N	-7.1
	MAE_07030	1	3	16	17	GAGG										MAE_14470	Y	-4.5		MAE_48930	N	-5.3
	MAE_07040	0														MAE_41480	Y	-1.53		MAE_02180	N	-2.9
	MAE_07050	0														MAE_03650	Y	-3.3		MAE_06350	N	-5.8
	MAE_07060	1	7	12	25	UGAUC										MAE_51900	Y	-3.4		MAE_05860	N	-4.7
	MAE_07070	0														MAE_62090	Y	-9.1		MAE_23600	N	-9.1
	MAE_07080	0														MAE_23730	Y	-4.2		MAE_32750	N	-1.2
	MAE_07090	0														MAE_36750	Y	-6		MAE_31140	N	-3.7
	MAE_07100	1	1	17	14	AGGAG										MAE_59100	Y	-10		MAE_49580	N	-2.81
	MAE_07110	1	5	12	23	GGUGA										MAE_47090	Y	-4.2		MAE_27660	N	-6.6
	MAE_07120	1	5	12	23	GGUGA										MAE_30760	Y	-4.3		MAE_53630	N	-1.1
	MAE_07130	1	8	10	28	GAUC										MAE_50350	Y	-3.74		MAE_27200	N	-8.1
	MAE_07140	1	7	4	33	UGAU										MAE_06790	Y	-3		MAE_35440	N	-0.2
	MAE_07150	1	7	20	17	UGAUC										MAE_42830	Y	-2.3		MAE_40880	N	-1.5
	MAE_07160	1	1	16	15	AGGAG										MAE_35720	Y	-8.84		MAE_51080	N	-5.9
	MAE_07170	0														MAE_06540	Y	-3.5		MAE_61330	N	-3.2
	MAE_07180	0														MAE_40740	Y	-6.8		MAE_53410	N	-0.7
	MAE_07190	0														MAE_42180	Y	-0.6		MAE_62650	N	-4.6
	MAE_07200	1	3	8	25	GAGG										MAE_48120	Y	-4.1		MAE_22940	N	-1.5
	MAE_07210	1	7	12	25	UGAU										MAE_54760	Y	-8.4		MAE_42400	N	-13.7
	MAE_07220	1	0	1	29	AAGG										MAE_62460	Y	-2.8		MAE_51340	N	-4.52
	MAE_07230	1	0	22	8	AAGGA										MAE_08920	Y	-2.2		MAE_62400	N	-2.3
	MAE_07240	1	1	18	13	AGGAGGU										MAE_04930	Y	-0.4		MAE_28350	N	-2.6
	MAE_07250	0														MAE_54950	Y	-2		MAE_28740	N	-4
	MAE_07260	1	7	14	23	UGAU										MAE_46810	Y	-6.9		MAE_01740	N	-2.7
	MAE_07270	1	0	13	17	AAGGA										MAE_14250	Y	-1.8		MAE_17400	N	-4.5
	MAE_07280	2	0,2	14,17	16,15	AAGG,GGAG										MAE_03310	Y	-1.9		MAE_49240	N	-1.25
	MAE_07290	0														MAE_58710	Y	0		MAE_32480	N	-1.5
	MAE_07300	2	1,3	15,14	16,19	AGGA,GAGG										MAE_03890	Y	-3.8		MAE_57530	N	-2.1
	MAE_07310	2	4,8	19,26	15,12	AGGU,GAUC										MAE_31540	Y	-1.9		MAE_00880	N	-5.3
	MAE_07320	0														MAE_48580	Y	-3.8		MAE_41890	N	-5.2
	MAE_07330	1	6	4	32	GUGA										MAE_55750	Y	-6		MAE_44600	N	-5.22
	MAE_07340	1	0	0	30	AAGG										MAE_36680	Y	-5.3		MAE_58310	N	-5.3
	MAE_07350	0														MAE_51590	Y	-2.4		MAE_30250	N	-5.7
	MAE_07360	1	0	18	12	AAGGAGG										MAE_37080	Y	-4.4		MAE_08690	N	-5.4
	MAE_07370	1	0	13	17	AAGGAG										MAE_13410	Y	-3.3		MAE_17040	N	-1.9
	MAE_07380	1	0	14	16	AAGGAG										MAE_02540	Y	-0.9		MAE_49840	N	-7
	MAE_07390	0														MAE_56870	Y	-10.3		MAE_09670	N	-4.2
	MAE_07400	1	2	16	16	GGAGG										MAE_07750	Y	-6.2		MAE_10470	N	-4.5
	MAE_07410	0														MAE_13160	Y	-2.9		MAE_19120	N	-2
	MAE_07420	0														MAE_23960	Y	-6.3		MAE_23070	N	0
	MAE_07430	0														MAE_49260	Y	0		MAE_52390	N	-1.9
	MAE_07440	1	2	14	18	GGAGGU										MAE_39840	Y	-0.5		MAE_05210	N	-4.1
	MAE_07450	0														MAE_08270	Y	-2.5		MAE_08610	N	-8.3
	MAE_07460	1	4	24	10	AGGU										MAE_57870	Y	-3.3		MAE_36120	N	-3.2
	MAE_07470	0														MAE_28140	Y	-2.7		MAE_47550	N	-6.6
	MAE_07480	0														MAE_52780	Y	-4.9		MAE_14330	N	-2
	MAE_07490	0														MAE_10290	Y	-5.7		MAE_30300	N	-4.9
	MAE_07500	0														MAE_03110	Y	0		MAE_50540	N	-0.5
	MAE_07510	2	7,7	11,24	26,13	UGAU,UGAU										MAE_31700	Y	-2.4		MAE_21950	N	0
	MAE_07520	1	8	14	24	GAUC										MAE_15590	Y	-4.6		MAE_22880	N	-0.3
	MAE_07530	1	4	25	9	AGGUG										MAE_18320	Y	-4.84		MAE_19900	N	-12.6
	MAE_07540	1	5	2	33	GGUG										MAE_19060	Y	-3.89		MAE_50910	N	-4.9
	MAE_07550	1	8	10	28	GAUC										MAE_42860	Y	-1.9		MAE_31530	N	-1.8
	MAE_07560	0														MAE_46540	Y	-5.7		MAE_48900	N	-9.44
	MAE_07570	0														MAE_29560	Y	-3.39		MAE_40150	N	-1.6
	MAE_07580	0														MAE_33890	Y	-4.5		MAE_47270	N	-3.4
	MAE_07590	0														MAE_48190	Y	-2.2		MAE_58960	N	-6.8
	MAE_07600	0														MAE_29180	Y	-3.1		MAE_62440	N	0
	MAE_07610	1	7	4	33	UGAU										MAE_62450	Y	-2.3		MAE_22600	N	-0.9
	MAE_07620	0														MAE_54750	Y	-4		MAE_10390	N	-1.5
	MAE_07630	0														MAE_28950	Y	-4.5		MAE_18170	N	-2.4
	MAE_07640	0														MAE_22900	Y	-3.6		MAE_58150	N	-1.5
	MAE_07650	0														MAE_19370	Y	-2.2		MAE_59760	N	-1.1
	MAE_07660	0														MAE_22990	Y	-8		MAE_15460	N	0
	MAE_07670	1	1	14	17	AGGAG										MAE_10110	Y	-4.5		MAE_49900	N	-3.6
	MAE_07680	1	7	23	14	UGAUC										MAE_55250	Y	-6		MAE_00070	N	0
	MAE_07690	0														MAE_12190	Y	-0.8		MAE_50520	N	-8.8
	MAE_07700	1	2	8	24	GGAG										MAE_35980	Y	-6.52		MAE_06560	N	-10.4
	MAE_07710	2	4,7	13,23	21,14	AGGU,UGAU										MAE_28070	Y	-14.6		MAE_55120	N	-3.9
	MAE_07720	1	3	14	19	GAGGU										MAE_19640	Y	-4.5		MAE_57600	N	-7.6
	MAE_07730	1	4	9	25	AGGUG										MAE_60080	Y	-0.8		MAE_30830	N	-3.1
	MAE_07740	2	1,7	16,25	15,12	AGGA,UGAU										MAE_26250	Y	-5.3		MAE_48980	N	-7.5
	MAE_07750	1	5	16	19	GGUG										MAE_12430	Y	-6.7		MAE_50310	N	0
	MAE_07760	1	7	10	27	UGAU										MAE_07280	Y	0		MAE_18630	N	-3.4
	MAE_07770	1	2	17	15	GGAG										MAE_30690	Y	-5.7		MAE_19010	N	0
	MAE_07780	0														MAE_42520	Y	-0.7		MAE_50430	N	0
	MAE_07790	0														MAE_03090	Y	-1.7		MAE_53680	N	-1.2
	MAE_07800	0														MAE_21200	Y	-3.6		MAE_11260	N	0
	MAE_07810	1	2	17	15	GGAG										MAE_45180	Y	-2.2		MAE_15410	N	-2.2
	MAE_07820	0														MAE_49220	Y	-13.1		MAE_62160	N	-5.6
	MAE_07830	1	1	7	24	AGGA										MAE_42620	Y	-3.8		MAE_28480	N	-5.84
	MAE_07840	0														MAE_20230	Y	-5.3		MAE_08170	N	-1.3
	MAE_07850	1	0	23	7	AAGGA										MAE_03330	Y	-3		MAE_08300	N	-2.8
	MAE_07860	0														MAE_21830	Y	-3.8		MAE_01720	N	-5.86
	MAE_07870	1	1	13	18	AGGAGG										MAE_54590	Y	-5.6		MAE_18930	N	-2.8
	MAE_07880	1	6	15	21	GUGA										MAE_60910	Y	-6.64		MAE_44030	N	-9.6
	MAE_07890	1	4	3	31	AGGU										MAE_58880	Y	-4.6		MAE_56910	N	-8
	MAE_07900	1	8	22	16	GAUC										MAE_18150	Y	-1.3		MAE_20950	N	-2.8
	MAE_07910	0														MAE_01300	Y	-4.6		MAE_00350	N	-0.2
	MAE_07920	0														MAE_14230	Y	-6.1		MAE_12310	N	0
	MAE_07930	1	7	9	28	UGAU										MAE_20010	Y	-2.2		MAE_44610	N	-2.4
	MAE_07940	0														MAE_26570	Y	-0.2		MAE_61630	N	-5.4
	MAE_07950	1	1	1	30	AGGAG										MAE_54320	Y	-1.6		MAE_37690	N	-4.9
	MAE_07960	1	4	25	9	AGGU										MAE_01070	Y	-5.5		MAE_17560	N	-4.7
	MAE_07970	1	0	12	18	AAGGA										MAE_04450	Y	-1		MAE_46300	N	-4.9
	MAE_07980	1	2	17	15	GGAG										MAE_00020	Y	-0.9		MAE_32460	N	-2.66
	MAE_07990	1	7	14	23	UGAU										MAE_59460	Y	-5.9		MAE_43460	N	0
	MAE_08000	0														MAE_57590	Y	-9.84		MAE_45610	N	-5.5
	MAE_08010	0														MAE_21180	Y	-2.2		MAE_53890	N	0
	MAE_08020	1	2	19	13	GGAG										MAE_41450	Y	-7.7		MAE_59330	N	-3.6
	MAE_08030	0														MAE_61930	Y	-5.9		MAE_25530	N	-1
	MAE_08040	0														MAE_62880	Y	-0.7		MAE_20020	N	0
	MAE_08050	1	7	24	13	UGAUC										MAE_05470	Y	-7.1		MAE_52420	N	-0.1
	MAE_08060	1	4	11	23	AGGU										MAE_49760	Y	-2.6		MAE_00660	N	0
	MAE_08070	0														MAE_35820	Y	-6.5		MAE_03900	N	-1.5
	MAE_08080	1	0	16	14	AAGGAGG										MAE_46350	Y	-3		MAE_41640	N	-5
	MAE_08090	1	7	21	16	UGAU										MAE_22970	Y	-2.6		MAE_54660	N	0
	MAE_08100	2	1,7	9,20	22,17	AGGA,UGAU										MAE_01980	Y	-1.7		MAE_50470	N	0
	MAE_08110	0														MAE_37830	Y	-4.6		MAE_15420	N	-1.82
	MAE_08120	0														MAE_61140	Y	-3.4		MAE_03940	N	0
	MAE_08130	0														MAE_18700	Y	-1		MAE_09660	N	0
	MAE_08140	0														MAE_51920	Y	-2.8		MAE_32240	N	-11.6
	MAE_08150	0														MAE_29960	Y	-2.32		MAE_43640	N	-4.92
	MAE_08160	1	1	17	14	AGGA										MAE_53860	Y	-4.6		MAE_22550	N	0
	MAE_08170	0														MAE_20140	Y	-2		MAE_16740	N	-0.06
	MAE_08180	0														MAE_34920	Y	-2.3		MAE_52080	N	-1
	MAE_08190	1	2	16	16	GGAG										MAE_37960	Y	-7.8		MAE_58340	N	-1.74
	MAE_08200	0														MAE_48130	Y	-1.5		MAE_26120	N	0
	MAE_08210	0														MAE_08240	Y	-7.1		MAE_27890	N	-1.2
	MAE_08220	1	8	17	21	GAUC										MAE_11070	Y	-2.1		MAE_37730	N	-2.4
	MAE_08230	0														MAE_01150	Y	-3.7		MAE_04410	N	-4.4
	MAE_08240	1	1	20	11	AGGAG										MAE_25840	Y	-3.7		MAE_09060	N	-4.5
	MAE_08250	2	0,1	17,14	13,17	AAGG,AGGA										MAE_05350	Y	-8.7		MAE_11080	N	-4.8
	MAE_08260	0														MAE_30500	Y	-5.3		MAE_06020	N	-4.6
	MAE_08270	1	2	20	12	GGAG										MAE_20450	Y	-3.4		MAE_06810	N	-8.2
	MAE_08280	1	7	20	17	UGAU										MAE_47310	Y	-8.5		MAE_16480	N	0
	MAE_08290	0														MAE_21690	Y	0		MAE_30080	N	-4.16
	MAE_08300	1	7	2	35	UGAU										MAE_61500	Y	-2.8		MAE_33980	N	-4.7
	MAE_08310	0														MAE_18490	Y	-10.6		MAE_35670	N	-4.9
	MAE_08320	1	3	8	25	GAGG										MAE_07680	Y	-3.5		MAE_35630	N	-2.4
	MAE_08330	1	0	4	26	AAGG										MAE_32150	Y	-5.9		MAE_07120	N	0
	MAE_08340	0														MAE_61580	Y	-7.12		MAE_37180	N	-4.9
	MAE_08350	1	7	0	37	UGAU										MAE_56990	Y	-3.7		MAE_59390	N	-0.1
	MAE_08360	1	3	2	31	GAGG										MAE_32370	Y	-4.8		MAE_31960	N	-0.7
	MAE_08375	0														MAE_50880	Y	-6.2		MAE_36770	N	-3.6
	MAE_08390	0														MAE_30320	Y	-5.5		MAE_00990	N	-7.4
	MAE_08400	1	6	2	34	GUGA										MAE_60280	Y	-6.6		MAE_28880	N	-3
	MAE_08410	0														MAE_12970	Y	-4.02		MAE_39020	N	-3
	MAE_08420	1	4	23	11	AGGUGA										MAE_28280	Y	-2.2		MAE_45810	N	-2.7
	MAE_08430	1	8	1	37	GAUC										MAE_22170	Y	-4		MAE_57790	N	-4.8
	MAE_08440	1	3	0	33	GAGGU										MAE_48720	Y	-1.5		MAE_17670	N	-3.1
	MAE_08450	1	8	24	14	GAUC										MAE_19410	Y	-5.7		MAE_24090	N	-0.5
	MAE_08460	1	7	22	15	UGAU										MAE_02420	Y	-2		MAE_19520	N	-3.8
	MAE_08470	0														MAE_57930	Y	0		MAE_49380	N	-3.6
	MAE_08480	1	8	3	35	GAUC										MAE_24200	Y	0		MAE_15070	N	-1.1
	MAE_08490	1	0	19	11	AAGGA										MAE_52000	Y	-6.6		MAE_15240	N	-7.4
	MAE_08500	1	1	10	21	AGGAG										MAE_44490	Y	-6.4		MAE_31600	N	-4.8
	MAE_08510	0														MAE_53090	Y	-3.4		MAE_56790	N	-3.4
	MAE_08520	0														MAE_46770	Y	0		MAE_06660	N	-2.7
	MAE_08530	1	0	19	11	AAGG										MAE_53150	Y	0		MAE_02470	N	-5.4
	MAE_08540	1	2	12	20	GGAGG										MAE_11550	Y	-1.41		MAE_14870	N	-2
	MAE_08550	1	8	3	35	GAUC										MAE_45590	Y	-2.91		MAE_20880	N	-0.6
	MAE_08560	1	4	20	14	AGGU										MAE_17230	Y	-5.8		MAE_01140	N	-3.6
	MAE_08570	1	4	25	9	AGGU										MAE_48690	Y	-4.6		MAE_07470	N	-2
	MAE_08580	2	7,7	17,24	20,13	UGAU,UGAU										MAE_62580	Y	-2.2		MAE_13830	N	-10
	MAE_08590	1	7	16	21	UGAUC										MAE_17170	Y	-1.4		MAE_14910	N	-2.3
	MAE_08600	0														MAE_42030	Y	-3.1		MAE_17190	N	-0.8
	MAE_08610	1	4	10	24	AGGU										MAE_54200	Y	-0.4		MAE_56190	N	0
	MAE_08620	0														MAE_04060	Y	-3.1		MAE_22830	N	-3.8
	MAE_08630	1	2	16	16	GGAGG										MAE_10940	Y	-0.1		MAE_57020	N	-8.2
	MAE_08640	0														MAE_15730	Y	-10.2		MAE_44580	N	-3.4
	MAE_08650	1	7	10	27	UGAU										MAE_47990	Y	-3.4		MAE_52670	N	-4
	MAE_08660	1	0	20	10	AAGG										MAE_18440	Y	-5.7		MAE_60760	N	-1.1
	MAE_08670	1	4	21	13	AGGU										MAE_60420	Y	-4.2		MAE_11190	N	-5.4
	MAE_08680	1	0	13	17	AAGGA										MAE_61320	Y	-3.1		MAE_51820	N	-11.6
	MAE_08690	0														MAE_60270	Y	-4.5		MAE_24360	N	-3.5
	MAE_08700	0														MAE_39580	Y	-9.26		MAE_32780	N	-4.36
	MAE_08710	2	1,3	12,11	19,22	AGGA,GAGG										MAE_58180	Y	-7		MAE_33630	N	-9.5
	MAE_08720	0														MAE_49330	Y	-8		MAE_12010	N	0
	MAE_08730	0														MAE_12250	Y	-0.2		MAE_54870	N	-1.84
	MAE_08740	1	0	20	10	AAGG										MAE_13560	Y	-4.1		MAE_09180	N	-1.9
	MAE_08750	1	4	19	15	AGGUGA										MAE_26670	Y	-6.9		MAE_14180	N	-1.5
	MAE_08760	1	3	14	19	GAGGU										MAE_56410	Y	-6		MAE_61920	N	0
	MAE_08770	1	1	2	29	AGGAG										MAE_37890	Y	-6		MAE_20870	N	-4.5
	MAE_08780	0														MAE_12240	Y	-6.65		MAE_38610	N	0
	MAE_08790	1	7	9	28	UGAUC										MAE_20540	Y	-6.44		MAE_58260	N	-1
	MAE_08800	1	0	22	8	AAGG										MAE_31230	Y	-2.6		MAE_10950	N	-0.6
	MAE_08810	0														MAE_00240	Y	-2.7		MAE_31670	N	-5.4
	MAE_08820	0														MAE_04660	Y	-4.3		MAE_51880	N	-3.6
	MAE_08830	0														MAE_43760	Y	-9.1		MAE_36700	N	-1.4
	MAE_08840	1	8	3	35	GAUC										MAE_41960	Y	-0.6		MAE_07910	N	-4.61
	MAE_08850	1	7	22	15	UGAU										MAE_26640	Y	-2.16		MAE_00120	N	-6.2
	MAE_08860	0														MAE_03700	Y	-2.5		MAE_04040	N	-3.3
	MAE_08870	1	7	12	25	UGAU										MAE_05560	Y	-2.5		MAE_55590	N	-1.2
	MAE_08880	0														MAE_07370	Y	-3.6		MAE_01440	N	-1.2
	MAE_08890	0														MAE_08090	Y	-0.17		MAE_04750	N	-4.6
	MAE_08900	1	0	19	11	AAGGA										MAE_49790	Y	-1.1		MAE_24020	N	-4.3
	MAE_08910	0														MAE_57490	Y	-17.2		MAE_62180	N	-3.9
	MAE_08920	1	7	17	20	UGAUC										MAE_22520	Y	-0.5		MAE_02020	N	-2.7
	MAE_08930	1	1	18	13	AGGA										MAE_34200	Y	-7.4		MAE_08590	N	-4.1
	MAE_08940	1	5	6	29	GGUGAUC										MAE_62070	Y	-4.9		MAE_09300	N	-2.3
	MAE_08950	0														MAE_14040	Y	-3.5		MAE_40180	N	-3.2
	MAE_08960	1	1	7	24	AGGA										MAE_11040	Y	-1.1		MAE_44320	N	0
	MAE_08970	0														MAE_44830	Y	-5.37		MAE_06880	N	-11
	MAE_08980	0														MAE_16240	Y	-0.63		MAE_50610	N	-2.5
	MAE_08990	0														MAE_34730	Y	-1.5		MAE_53660	N	-4.5
	MAE_09000	0														MAE_53570	Y	-4.7		MAE_27120	N	-8.8
	MAE_09010	0														MAE_11970	Y	-1.1		MAE_50650	N	-1.8
	MAE_09020	0														MAE_23460	Y	-11.6		MAE_46520	N	-9.6
	MAE_09030	1	7	13	24	UGAU										MAE_12810	Y	-0.3		MAE_12930	N	0
	MAE_09040	1	0	4	26	AAGGAGG										MAE_47410	Y	-3.4		MAE_15170	N	-1.69
	MAE_09050	1	1	17	14	AGGA										MAE_11680	Y	-0.5		MAE_32320	N	-2.1
	MAE_09060	0														MAE_30410	Y	-1.9		MAE_45830	N	0
	MAE_09070	1	5	6	29	GGUG										MAE_54690	Y	0		MAE_53750	N	-3.7
	MAE_09080	0														MAE_23350	Y	-2.3		MAE_19420	N	-0.37
	MAE_09090	1	1	18	13	AGGAG										MAE_18350	Y	-0.7		MAE_29810	N	-2.4
	MAE_09100	0														MAE_45070	Y	-1.6		MAE_44570	N	-4.7
	MAE_09110	0														MAE_10900	Y	-1.1		MAE_15100	N	-0.7
	MAE_09120	1	2	20	12	GGAG										MAE_17300	Y	-0.9		MAE_35420	N	-3.9
	MAE_09130	1	0	18	12	AAGGA										MAE_21940	Y	-1.2		MAE_42270	N	-4.6
	MAE_09140	1	3	19	14	GAGGU										MAE_55810	Y	0		MAE_51130	N	-1.8
	MAE_09150	0														MAE_44180	Y	-3.6		MAE_12130	N	-4.6
	MAE_09160	0														MAE_29750	Y	-4.84		MAE_20560	N	-1.9
	MAE_09170	0														MAE_00820	Y	-4.52		MAE_24120	N	-5.5
	MAE_09180	0														MAE_47180	Y	-7.2		MAE_48770	N	-8.8
	MAE_09190	0														MAE_18620	Y	-2.54		MAE_59870	N	0
	MAE_09200	1	4	19	15	AGGUG										MAE_49590	Y	-3.9		MAE_16220	N	-3.1
	MAE_09210	0														MAE_19330	Y	-18.4		MAE_36850	N	-1.4
	MAE_09220	1	7	11	26	UGAU										MAE_45030	Y	-13.2		MAE_02370	N	-2.5
	MAE_09230	1	0	17	13	AAGGA										MAE_24630	Y	-3.24		MAE_23870	N	-1.7
	MAE_09240	1	7	8	29	UGAUC										MAE_37430	Y	-5.5		MAE_32340	N	-3
	MAE_09250	1	1	15	16	AGGAG										MAE_25000	Y	-3.2		MAE_33260	N	-4
	MAE_09260	1	7	21	16	UGAU										MAE_19740	Y	0		MAE_33730	N	-2.1
	MAE_09270	1	0	12	18	AAGGA										MAE_00360	Y	-3.4		MAE_49440	N	-0.1
	MAE_09280	0														MAE_55660	Y	-4.1		MAE_30220	N	-3.2
	MAE_09290	1	1	7	24	AGGA										MAE_14710	Y	0		MAE_31750	N	-2.11
	MAE_09300	0														MAE_34130	Y	-5.5		MAE_45300	N	-1.8
	MAE_09310	1	3	18	15	GAGGUG										MAE_32940	Y	-2.6		MAE_59630	N	-4.5
	MAE_09320	0														MAE_03100	Y	-0.9		MAE_25380	N	-4.1
	MAE_09330	0														MAE_61060	Y	-2.8		MAE_42720	N	-8.2
	MAE_09340	0														MAE_40700	Y	-1.6		MAE_55920	N	0
	MAE_09350	0														MAE_13600	Y	-1.4		MAE_08010	N	-4.3
	MAE_09360	0														MAE_53550	Y	-1		MAE_15380	N	0
	MAE_09370	0														MAE_39740	Y	-1.2		MAE_18960	N	-0.9
	MAE_09380	0														MAE_35170	Y	-1.9		MAE_25080	N	-3.2
	MAE_09390	0														MAE_27820	Y	-0.9		MAE_42800	N	-2.3
	MAE_09400	0														MAE_02100	Y	-5.7		MAE_61450	N	-4.4
	MAE_09410	0														MAE_54140	Y	-5.8		MAE_15440	N	-8.34
	MAE_09420	1	3	19	14	GAGG										MAE_30440	Y	-2.4		MAE_28250	N	-7.1
	MAE_09430	1	6	19	17	GUGA										MAE_14530	Y	-5.9		MAE_40970	N	0
	MAE_09440	1	8	14	24	GAUC										MAE_01170	Y	-9.1		MAE_51040	N	-2.4
	MAE_09450	0														MAE_54490	Y	-8		MAE_05960	N	0
	MAE_09460	0														MAE_17650	Y	-5.9		MAE_14560	N	-1.74
	MAE_09470	1	8	26	12	GAUC										MAE_22540	Y	-1.2		MAE_21780	N	-2.1
	MAE_09480	1	7	0	37	UGAU										MAE_31560	Y	-3.9		MAE_37270	N	-1.7
	MAE_09490	1	1	15	16	AGGAG										MAE_03580	Y	-3.2		MAE_53590	N	-5.3
	MAE_09500	0														MAE_21340	Y	-3.6		MAE_05990	N	-5.3
	MAE_09510	0														MAE_18470	Y	-1.7		MAE_36230	N	-3.37
	MAE_09520	0														MAE_39620	Y	-1.6		MAE_46790	N	-2.2
	MAE_09530	2	7,7	12,19	25,18	UGAU,UGAU										MAE_57730	Y	-11.2		MAE_59510	N	0
	MAE_09540	1	1	6	25	AGGA										MAE_53870	Y	0		MAE_62290	N	-8.1
	MAE_09550	0														MAE_11170	Y	-3.6		MAE_34350	N	-0.5
	MAE_09560	1	2	0	32	GGAG										MAE_60000	Y	-3.5		MAE_53200	N	-1.6
	MAE_09570	0														MAE_01610	Y	-2.7		MAE_06230	N	-5
	MAE_09580	0														MAE_09530	Y	0		MAE_21110	N	-6.2
	MAE_09590	0														MAE_14790	Y	0		MAE_41760	N	-2
	MAE_09600	1	0	2	28	AAGG										MAE_03240	Y	-5.6		MAE_08520	N	-3.05
	MAE_09610	1	1	4	27	AGGAGGU										MAE_22910	Y	-1.3		MAE_12060	N	-2.5
	MAE_09620	0														MAE_46180	Y	-4.7		MAE_17770	N	-7.9
	MAE_09630	1	0	16	14	AAGGAG										MAE_62370	Y	-10.7		MAE_29240	N	-2
	MAE_09640	0														MAE_22860	Y	-4		MAE_34440	N	-0.8
	MAE_09650	0														MAE_46720	Y	-2.3		MAE_07950	N	-6.5
	MAE_09660	1	2	25	7	GGAGG										MAE_52130	Y	-4		MAE_55780	N	0
	MAE_09670	1	5	6	29	GGUG										MAE_10070	Y	-2.4		MAE_07330	N	-8.5
	MAE_09680	0														MAE_62950	Y	-6.2		MAE_14460	N	0
	MAE_09690	0														MAE_58770	Y	-0.4		MAE_29070	N	-1
	MAE_09700	1	0	16	14	AAGGAG										MAE_02780	Y	-4.7		MAE_55990	N	-2.8
	MAE_09710	0														MAE_28550	Y	-7.3		MAE_01230	N	-1.6
	MAE_09720	1	2	11	21	GGAGGU										MAE_20490	Y	0		MAE_60400	N	0
	MAE_09730	1	0	14	16	AAGGAG										MAE_24180	Y	-3.4		MAE_22710	N	-1.2
	MAE_09740	1	3	25	8	GAGG										MAE_32910	Y	-2.9		MAE_58730	N	0
	MAE_09750	0														MAE_18540	Y	-0.7		MAE_58870	N	-3.7
	MAE_09760	0														MAE_38630	Y	-2.9		MAE_01090	N	-5.9
	MAE_09770	1	7	17	20	UGAU										MAE_42910	Y	-0.9		MAE_10830	N	-0.75
	MAE_09780	1	1	0	31	AGGA										MAE_34560	Y	-3.7		MAE_34770	N	-4.7
	MAE_09790	1	6	2	34	GUGAU										MAE_07150	Y	-1.5		MAE_38860	N	-1.99
	MAE_09800	0														MAE_03200	Y	-6.54		MAE_59820	N	-2.3
	MAE_09810	0														MAE_53700	Y	-3.3		MAE_02190	N	-1
	MAE_09820	1	1	1	30	AGGA										MAE_30870	Y	-5.2		MAE_25120	N	-7.6
	MAE_09830	0														MAE_50410	Y	-1.4		MAE_28080	N	-4.67
	MAE_09840	1	1	15	16	AGGA										MAE_19150	Y	0		MAE_44010	N	-4.3
	MAE_09850	0														MAE_39800	Y	-1.82		MAE_51250	N	-0.6
	MAE_09860	0														MAE_08670	Y	-2.2		MAE_60960	N	-0.1
	MAE_09870	0														MAE_52630	Y	-6		MAE_61080	N	-7.2
	MAE_09880	1	6	7	29	GUGA										MAE_49830	Y	-6.9		MAE_62190	N	-3.9
	MAE_09890	0														MAE_48070	Y	-3		MAE_31280	N	-11.3
	MAE_09900	2	1,7	17,22	14,15	AGGA,UGAU										MAE_02810	Y	-8.5		MAE_51430	N	-1.8
	MAE_09910	1	1	7	24	AGGA										MAE_03780	Y	-3.4		MAE_22510	N	-2.1
	MAE_09920	1	7	21	16	UGAUC										MAE_04140	Y	-3.6		MAE_24990	N	-7
	MAE_09930	0														MAE_21170	Y	-5.7		MAE_61760	N	-2.1
	MAE_09940	0														MAE_30200	Y	-6.6		MAE_27310	N	-3.2
	MAE_09950	0														MAE_08460	Y	-0.42		MAE_04130	N	-0.36
	MAE_09960	0														MAE_25980	Y	-1.3		MAE_21770	N	-0.7
	MAE_09970	0														MAE_28910	Y	-0.6		MAE_29300	N	-9.2
	MAE_09980	0														MAE_32700	Y	-0.2		MAE_03660	N	-4.2
	MAE_09990	0														MAE_28220	Y	-5.2		MAE_10780	N	-3.4
	MAE_10000	0														MAE_15020	Y	-4.9		MAE_35070	N	0
	MAE_10010	1	4	13	21	AGGUG										MAE_32590	Y	-4.5		MAE_53670	N	-0.3
	MAE_10020	0														MAE_05250	Y	-3.7		MAE_50340	N	-2.6
	MAE_10030	1	7	12	25	UGAU										MAE_45760	Y	-2.7		MAE_50590	N	0
	MAE_10040	0														MAE_40340	Y	-2.9		MAE_51240	N	-4.4
	MAE_10050	1	7	25	12	UGAUC										MAE_26330	Y	-3.2		MAE_50000	N	-4.6
	MAE_10060	0														MAE_45110	Y	-7.4		MAE_02120	N	0
	MAE_10070	1	7	17	20	UGAU										MAE_30120	Y	-2.9		MAE_13100	N	-6.6
	MAE_10080	0														MAE_26040	Y	-1.1		MAE_15600	N	-3.76
	MAE_10090	0														MAE_03790	Y	-3.2		MAE_19980	N	-0.7
	MAE_10100	1	7	10	27	UGAU										MAE_42390	Y	-5.8		MAE_32040	N	-2.3
	MAE_10110	1	0	16	14	AAGGAG										MAE_29770	Y	-6.4		MAE_19910	N	-3.3
	MAE_10120	0														MAE_21320	Y	-1.3		MAE_26090	N	-0.3
	MAE_10130	1	0	13	17	AAGGAG										MAE_14210	Y	-6		MAE_31570	N	-10.7
	MAE_10140	1	6	7	29	GUGA										MAE_58360	Y	-1.5		MAE_45100	N	-4.32
	MAE_10150	0														MAE_43630	Y	-5.23		MAE_08480	N	-1.8
	MAE_10160	2	0,4	10,11	20,23	AAGG,AGGU										MAE_12110	Y	-3.8		MAE_15080	N	-6.9
	MAE_10170	0														MAE_54150	Y	-14.7		MAE_33860	N	-1.6
	MAE_10180	1	3	25	8	GAGGU										MAE_46550	Y	-3.1		MAE_37870	N	-0.8
	MAE_10190	1	1	11	20	AGGA										MAE_43150	Y	-1.8		MAE_12550	N	-3.7
	MAE_10200	0														MAE_28560	Y	-5.6		MAE_22500	N	-5.1
	MAE_10210	1	5	4	31	GGUG										MAE_27760	Y	-2.4		MAE_29530	N	-4.4
	MAE_10220	1	1	15	16	AGGA										MAE_17740	Y	-3.6		MAE_51120	N	-4.4
	MAE_10230	0														MAE_11140	Y	-3.8		MAE_00340	N	-6.5
	MAE_10240	1	1	15	16	AGGAG										MAE_53250	Y	-3.6		MAE_16790	N	-2.4
	MAE_10250	1	5	18	17	GGUG										MAE_62620	Y	-4.2		MAE_19650	N	-7.1
	MAE_10260	1	0	16	14	AAGGA										MAE_14060	Y	-3.4		MAE_13120	N	-7.2
	MAE_10270	1	2	16	16	GGAGG										MAE_34930	Y	-2		MAE_15060	N	-1.9
	MAE_10280	1	1	15	16	AGGAG										MAE_24070	Y	-4		MAE_21120	N	-5.5
	MAE_10290	1	2	16	16	GGAG										MAE_40320	Y	-6.9		MAE_23150	N	-4.8
	MAE_10300	0														MAE_52050	Y	-4.1		MAE_24570	N	-2.2
	MAE_10310	0														MAE_57250	Y	-0.55		MAE_31160	N	-0.8
	MAE_10320	1	0	13	17	AAGG										MAE_48820	Y	-1.1		MAE_01470	N	-5.7
	MAE_10330	1	2	13	19	GGAG										MAE_37140	Y	-3.3		MAE_06970	N	-6
	MAE_10340	0														MAE_11160	Y	-3.2		MAE_13050	N	0
	MAE_10350	1	1	16	15	AGGAGGU										MAE_29700	Y	-2.8		MAE_15830	N	-0.8
	MAE_10360	1	7	19	18	UGAUC										MAE_43590	Y	-3.7		MAE_53030	N	-0.2
	MAE_10370	0														MAE_41990	Y	-2.7		MAE_05520	N	-4.8
	MAE_10380	0														MAE_33400	Y	-0.9		MAE_18590	N	-1
	MAE_10390	0														MAE_14880	Y	-2.4		MAE_38820	N	-1.2
	MAE_10400	0														MAE_21720	Y	-3		MAE_45370	N	0
	MAE_10410	0														MAE_15110	Y	-5.5		MAE_15580	N	-3.7
	MAE_10420	1	8	15	23	GAUC										MAE_07240	Y	-3.04		MAE_17640	N	-0.6
	MAE_10430	1	5	19	16	GGUGA										MAE_30770	Y	-1.1		MAE_33520	N	-4.9
	MAE_10440	1	1	19	12	AGGA										MAE_40720	Y	-1.4		MAE_35850	N	-0.8
	MAE_10450	0														MAE_35960	Y	-2.92		MAE_37070	N	-2.2
	MAE_10460	1	6	7	29	GUGA										MAE_46820	Y	-8.4		MAE_41570	N	-1.6
	MAE_10470	1	4	11	23	AGGU										MAE_53710	Y	-3.6		MAE_06380	N	-2.4
	MAE_10480	1	0	15	15	AAGGA										MAE_48360	Y	-7.2		MAE_25740	N	-6.9
	MAE_10490	0														MAE_18520	Y	-2.89		MAE_44620	N	-5
	MAE_10500	0														MAE_62480	Y	-4.6		MAE_45010	N	-3.7
	MAE_10510	1	1	15	16	AGGA										MAE_11560	Y	-4.2		MAE_54210	N	-0.7
	MAE_10520	0														MAE_54930	Y	-6.1		MAE_57780	N	-1.7
	MAE_10530	1	3	22	11	GAGGU										MAE_55790	Y	-1.4		MAE_16600	N	-1.1
	MAE_10540	2	1,3	20,19	11,14	AGGA,GAGG										MAE_11710	Y	-1.7		MAE_26030	N	0
	MAE_10550	1	7	1	36	UGAU										MAE_54920	Y	-1.3		MAE_61390	N	-2.3
	MAE_10560	0														MAE_22950	Y	-4.7		MAE_61730	N	-7.7
	MAE_10570	0														MAE_07510	Y	-7.1		MAE_00080	N	-4.2
	MAE_10580	1	1	20	11	AGGA										MAE_47080	Y	-0.8		MAE_07170	N	-2.8
	MAE_10590	0														MAE_54980	Y	-2.1		MAE_08340	N	-6.5
	MAE_10600	0														MAE_30040	Y	-0.9		MAE_25310	N	-3.4
	MAE_10610	1	5	24	11	GGUG										MAE_06510	Y	-5.3		MAE_36910	N	-3.1
	MAE_10620	1	3	8	25	GAGG										MAE_59610	Y	-4.1		MAE_37780	N	-11.2
	MAE_10630	0														MAE_48710	Y	-3.3		MAE_49560	N	-4.64
	MAE_10640	0														MAE_31130	Y	-2.4		MAE_50510	N	0
	MAE_10650	1	5	7	28	GGUGAUC										MAE_59110	Y	-0.6		MAE_54650	N	-1.3
	MAE_10660	1	7	22	15	UGAU										MAE_40160	Y	-8.9		MAE_07390	N	-4.4
	MAE_10670	0														MAE_35860	Y	-2.9		MAE_45580	N	-3.1
	MAE_10680	1	4	24	10	AGGU										MAE_40840	Y	-1.1		MAE_02730	N	0
	MAE_10690	2	1,3	12,11	19,22	AGGA,GAGG										MAE_26140	Y	-5.96		MAE_23740	N	-4.8
	MAE_10700	0														MAE_32920	Y	-2.2		MAE_47040	N	-2.86
	MAE_10710	1	1	19	12	AGGA										MAE_38230	Y	-5.1		MAE_00200	N	0
	MAE_10720	0														MAE_24830	Y	-1.4		MAE_14300	N	-10
	MAE_10730	1	0	19	11	AAGGA										MAE_36020	Y	-3.5		MAE_19290	N	-2.4
	MAE_10740	1	6	23	13	GUGA										MAE_20080	Y	-6.3		MAE_46640	N	-7.4
	MAE_10750	0														MAE_49050	Y	-2.8		MAE_50680	N	-1.1
	MAE_10760	0														MAE_39550	Y	-6.6		MAE_10400	N	-3.8
	MAE_10770	1	5	7	28	GGUGAUC										MAE_25800	Y	-0.7		MAE_58160	N	-3.8
	MAE_10780	1	7	14	23	UGAU										MAE_14670	Y	-5.8		MAE_00550	N	-4
	MAE_10790	1	7	12	25	UGAUC										MAE_36430	Y	-5.8		MAE_04710	N	-3.3
	MAE_10800	1	1	15	16	AGGA										MAE_05270	Y	-8.2		MAE_12840	N	-1.2
	MAE_10810	1	1	9	22	AGGA										MAE_36830	Y	-4.8		MAE_30470	N	-5
	MAE_10820	0														MAE_27810	Y	-1.9		MAE_34960	N	-12
	MAE_10830	0														MAE_55910	Y	-1.8		MAE_36170	N	-1.3
	MAE_10840	1	1	24	7	AGGA										MAE_06500	Y	-5.1		MAE_44560	N	-6.1
	MAE_10850	0														MAE_37260	Y	-10		MAE_13370	N	-8.5
	MAE_10860	0														MAE_15190	Y	-7.6		MAE_23670	N	-1.6
	MAE_10870	1	1	7	24	AGGA										MAE_31120	Y	-1.17		MAE_38280	N	-5
	MAE_10880	1	3	6	27	GAGGU										MAE_30680	Y	-2.3		MAE_39870	N	-5.1
	MAE_10890	0														MAE_12720	Y	-1.3		MAE_42040	N	-1.04
	MAE_10900	1	1	12	19	AGGA										MAE_56980	Y	-3.4		MAE_58590	N	-1.9
	MAE_10910	0														MAE_50600	Y	-2.8		MAE_28030	N	-4.1
	MAE_10920	0														MAE_49800	Y	-7.4		MAE_28320	N	-0.76
	MAE_10930	0														MAE_49360	Y	-2		MAE_41740	N	-4
	MAE_10940	2	1,3	18,17	13,16	AGGA,GAGG										MAE_29890	Y	-6.5		MAE_60170	N	-4.42
	MAE_10950	1	0	7	23	AAGGA										MAE_11600	Y	-4.2		MAE_53000	N	-0.92
	MAE_10960	1	8	8	30	GAUC										MAE_49230	Y	-4.3		MAE_03180	N	-2.3
	MAE_10970	1	0	13	17	AAGGA										MAE_47610	Y	-1.4		MAE_13720	N	-1.6
	MAE_10980	1	0	13	17	AAGGA										MAE_21250	Y	-9.44		MAE_22080	N	-4.9
	MAE_10990	1	6	18	18	GUGA										MAE_62870	Y	0		MAE_24240	N	0
	MAE_11000	1	0	13	17	AAGGA										MAE_38210	Y	-2.3		MAE_40480	N	0
	MAE_11010	1	6	9	27	GUGA										MAE_31250	Y	0		MAE_61480	N	-3
	MAE_11020	1	7	14	23	UGAU										MAE_10660	Y	-3.4		MAE_04680	N	-7.2
	MAE_11030	1	1	17	14	AGGAG										MAE_40680	Y	-1.9		MAE_30240	N	-1.4
	MAE_11040	1	0	13	17	AAGGA										MAE_54330	Y	0		MAE_39190	N	-9
	MAE_11050	0														MAE_50850	Y	-1.6		MAE_54450	N	-6.7
	MAE_11060	1	0	20	10	AAGG										MAE_58930	Y	0		MAE_08650	N	-4.8
	MAE_11070	1	4	21	13	AGGU										MAE_50730	Y	-3.2		MAE_48570	N	-6.3
	MAE_11080	0														MAE_21230	Y	-1.4		MAE_08700	N	-3.66
	MAE_11090	0														MAE_04550	Y	-6.5		MAE_46450	N	-6.9
	MAE_11100	1	1	2	29	AGGA										MAE_59160	Y	-4.2		MAE_14770	N	-13.1
	MAE_11110	1	8	2	36	GAUC										MAE_63060	Y	-1.8		MAE_19170	N	-6.1
	MAE_11120	0														MAE_41730	Y	-1.7		MAE_10810	N	0
	MAE_11130	1	1	14	17	AGGAGG										MAE_48460	Y	-7.2		MAE_15040	N	-4.8
	MAE_11140	1	0	18	12	AAGGAG										MAE_18110	Y	-4.2		MAE_08950	N	-4.49
	MAE_11150	0														MAE_19830	Y	-0.6		MAE_37340	N	0
	MAE_11160	1	4	18	16	AGGU										MAE_33430	Y	-4		MAE_48840	N	0
	MAE_11170	1	2	16	16	GGAG										MAE_20800	Y	-1.9		MAE_49880	N	-9.2
	MAE_11180	1	5	20	15	GGUG										MAE_44850	Y	-0.4		MAE_57810	N	-2.4
	MAE_11190	1	0	20	10	AAGGAG										MAE_26760	Y	-0.2		MAE_04440	N	-1
	MAE_11200	0														MAE_50780	Y	-6.3		MAE_13850	N	0
	MAE_11210	1	1	3	28	AGGAG										MAE_48540	Y	-3.8		MAE_17250	N	-6.8
	MAE_11220	1	0	1	29	AAGG										MAE_12780	Y	-1.9		MAE_48250	N	-3.6
	MAE_11230	1	7	25	12	UGAU										MAE_12040	Y	-4.1		MAE_50200	N	-4.8
	MAE_11240	0														MAE_59030	Y	-8.5		MAE_55280	N	-6.4
	MAE_11250	1	7	16	21	UGAU										MAE_17460	Y	-5.5		MAE_12850	N	-4.7
	MAE_11260	0														MAE_09730	Y	-1.7		MAE_19100	N	-4.5
	MAE_11270	0														MAE_51990	Y	-4.5		MAE_26600	N	-3.9
	MAE_11280	0														MAE_09420	Y	-4.9		MAE_30990	N	-6.1
	MAE_11290	1	4	17	17	AGGU										MAE_38560	Y	-2.1		MAE_42350	N	-2.2
	MAE_11300	1	8	5	33	GAUC										MAE_54250	Y	-1.5		MAE_42850	N	-4.8
	MAE_11310	1	0	18	12	AAGGA										MAE_50770	Y	-2.12		MAE_57820	N	0
	MAE_11320	1	8	12	26	GAUC										MAE_33440	Y	-2.8		MAE_08410	N	0
	MAE_11330	1	1	15	16	AGGAGG										MAE_29680	Y	-7.8		MAE_06740	N	-0.42
	MAE_11340	0														MAE_10530	Y	-1.9		MAE_18940	N	-1.3
	MAE_11350	1	8	12	26	GAUC										MAE_03670	Y	-6.2		MAE_61610	N	-1.4
	MAE_11360	0														MAE_46920	Y	-2		MAE_07090	N	0
	MAE_11370	0														MAE_38470	Y	-2.6		MAE_11540	N	-1.9
	MAE_11380	1	0	13	17	AAGG										MAE_13250	Y	-1.52		MAE_21550	N	-3.06
	MAE_11390	0														MAE_59010	Y	-2.6		MAE_28100	N	0
	MAE_11400	1	8	12	26	GAUC										MAE_58760	Y	-3.7		MAE_37310	N	-2.6
	MAE_11410	0														MAE_39860	Y	-4.5		MAE_57070	N	-1.5
	MAE_11420	1	0	13	17	AAGGA										MAE_02130	Y	-5.1		MAE_16120	N	-5.5
	MAE_11430	2	2,6	18,24	14,12	GGAG,GUGA										MAE_59320	Y	-3.4		MAE_24400	N	-2.8
	MAE_11440	2	1,3	16,15	15,18	AGGA,GAGG										MAE_13170	Y	-6.9		MAE_27930	N	-0.7
	MAE_11450	2	5,5	13,20	22,15	GGUG,GGUG										MAE_48560	Y	-6.2		MAE_50700	N	-9
	MAE_11460	0														MAE_05360	Y	-2.4		MAE_62210	N	-5.6
	MAE_11470	0														MAE_46880	Y	0		MAE_10570	N	-3.4
	MAE_11480	0														MAE_28310	Y	-1.4		MAE_22730	N	-6.6
	MAE_11490	1	7	18	19	UGAU										MAE_58330	Y	-3.1		MAE_23500	N	-5.4
	MAE_11500	1	7	20	17	UGAUC										MAE_47110	Y	-2.8		MAE_62930	N	-1.1
	MAE_11510	1	1	6	25	AGGA										MAE_52190	Y	-1.29		MAE_20240	N	-4.9
	MAE_11520	0														MAE_42320	Y	-2.1		MAE_20900	N	0
	MAE_11530	1	7	13	24	UGAU										MAE_52340	Y	-7		MAE_21370	N	-8.5
	MAE_11540	0														MAE_11580	Y	-3		MAE_31850	N	-5.4
	MAE_11550	1	0	16	14	AAGGAG										MAE_29790	Y	-6.3		MAE_36890	N	-5.1
	MAE_11560	1	4	23	11	AGGUGA										MAE_02300	Y	-5.23		MAE_02680	N	-1.3
	MAE_11570	1	7	21	16	UGAU										MAE_42630	Y	-0.5		MAE_07620	N	-2.7
	MAE_11580	2	4,4	16,20	18,14	AGGU,AGGU										MAE_10360	Y	-4.8		MAE_18290	N	0
	MAE_11590	0														MAE_46170	Y	-3.5		MAE_62790	N	-2.4
	MAE_11600	1	4	23	11	AGGUGA										MAE_30010	Y	-3.6		MAE_18300	N	-2.1
	MAE_11610	1	0	18	12	AAGGAG										MAE_35660	Y	-0.8		MAE_40190	N	-4.5
	MAE_11620	0														MAE_00520	Y	-3.2		MAE_41270	N	-4.3
	MAE_11630	0														MAE_29460	Y	-5.8		MAE_46210	N	-1.3
	MAE_11640	0														MAE_40830	Y	-2.5		MAE_46910	N	-6.6
	MAE_11650	0														MAE_46980	Y	-3.3		MAE_58600	N	-2.92
	MAE_11660	1	2	16	16	GGAGG										MAE_42920	Y	-7.1		MAE_06100	N	-4.6
	MAE_11670	0														MAE_13110	Y	-0.9		MAE_38550	N	0
	MAE_11680	1	2	14	18	GGAGGU										MAE_12890	Y	-2.3		MAE_39650	N	-4.1
	MAE_11690	0														MAE_53110	Y	-1.7		MAE_52650	N	-5
	MAE_11700	1	3	9	24	GAGGU										MAE_36600	Y	-3.6		MAE_12270	N	-5.4
	MAE_11710	1	2	15	17	GGAG										MAE_01880	Y	-5.3		MAE_35770	N	-1.4
	MAE_11720	0														MAE_07870	Y	-3.7		MAE_49710	N	-2.4
	MAE_11730	0														MAE_00510	Y	-1.3		MAE_53610	N	-5.9
	MAE_11740	4	0,1,3,4	13,20,19,14	17,11,14,20	AAGG,AGGA,GAGG,AGGU										MAE_29710	Y	-2.97		MAE_59600	N	-2.5
	MAE_11750	0														MAE_25720	Y	-0.5		MAE_03130	N	-1
	MAE_11760	1	0	13	17	AAGGAG										MAE_02380	Y	0		MAE_21260	N	0
	MAE_11770	2	1,3	19,18	12,15	AGGA,GAGG										MAE_35520	Y	-2.34		MAE_23140	N	0
	MAE_11780	1	0	15	15	AAGGA										MAE_55020	Y	-4		MAE_48990	N	-6.36
	MAE_11790	1	3	4	29	GAGG										MAE_30790	Y	-5.7		MAE_13430	N	-2.2
	MAE_11800	1	2	20	12	GGAGGU										MAE_09250	Y	-2.9		MAE_27220	N	-6.7
	MAE_11810	0														MAE_39610	Y	-2.8		MAE_28680	N	-3.1
	MAE_11820	1	1	21	10	AGGAG										MAE_61050	Y	-2		MAE_35480	N	-4.5
	MAE_11830	2	5,5	13,17	22,18	GGUG,GGUG										MAE_44840	Y	0		MAE_42250	N	-0.6
	MAE_11840	1	0	7	23	AAGGA										MAE_44060	Y	-3.1		MAE_60430	N	-4.4
	MAE_11850	0														MAE_24580	Y	-7.1		MAE_18850	N	-1.6
	MAE_11860	0														MAE_23940	Y	-3.3		MAE_19480	N	-6.7
	MAE_11870	0														MAE_21970	Y	-1.5		MAE_31780	N	-3.3
	MAE_11880	1	0	3	27	AAGGA										MAE_25300	Y	-1.5		MAE_46480	N	-7.7
	MAE_11890	1	7	16	21	UGAU										MAE_13010	Y	-3.5		MAE_55450	N	-3.25
	MAE_11900	2	0,4	15,16	15,18	AAGG,AGGU										MAE_17450	Y	-2.9		MAE_17420	N	-4.2
	MAE_11910	1	8	22	16	GAUC										MAE_29590	Y	-5		MAE_25680	N	-2.7
	MAE_11920	1	8	22	16	GAUC										MAE_10280	Y	-5		MAE_40080	N	-1.6
	MAE_11930	0														MAE_56850	Y	-2		MAE_41580	N	-4.5
	MAE_11940	1	2	13	19	GGAGG										MAE_05550	Y	-12.1		MAE_39960	N	0
	MAE_11950	1	5	6	29	GGUG										MAE_41510	Y	-4.3		MAE_04570	N	-4.97
	MAE_11960	0														MAE_07810	Y	-2.4		MAE_34750	N	-4.5
	MAE_11970	1	3	20	13	GAGGU										MAE_36260	Y	-1.8		MAE_42080	N	-5.7
	MAE_11980	0														MAE_17820	Y	-2.2		MAE_48350	N	-1.2
	MAE_11990	0														MAE_15840	Y	-6.6		MAE_05460	N	-0.7
	MAE_12000	1	0	7	23	AAGG										MAE_61750	Y	-4.9		MAE_43230	N	-0.16
	MAE_12010	0														MAE_48160	Y	-1.7		MAE_61790	N	-2.06
	MAE_12020	2	0,4	12,13	18,21	AAGG,AGGU										MAE_29260	Y	-6		MAE_14090	N	-3.2
	MAE_12030	0														MAE_37170	Y	-0.3		MAE_47830	N	-1.64
	MAE_12040	1	0	17	13	AAGGAG										MAE_07740	Y	-1.4		MAE_60020	N	-1.4
	MAE_12050	0														MAE_49500	Y	-6.5		MAE_16880	N	-1.6
	MAE_12060	0														MAE_50560	Y	-4.7		MAE_24590	N	-1.7
	MAE_12070	1	7	17	20	UGAU										MAE_27080	Y	-4.1		MAE_33820	N	-8.1
	MAE_12080	0														MAE_58370	Y	-3.7		MAE_39890	N	-2
	MAE_12090	1	8	24	14	GAUC										MAE_12740	Y	-2.64		MAE_50580	N	-3.9
	MAE_12100	2	1,7	18,25	13,12	AGGAG,UGAUC										MAE_23220	Y	-3		MAE_57610	N	-0.3
	MAE_12110	1	0	19	11	AAGGA										MAE_22300	Y	-9.5		MAE_58250	N	-1.8
	MAE_12120	0														MAE_03230	Y	-3.3		MAE_60360	N	0
	MAE_12130	0														MAE_62430	Y	-2.1		MAE_60890	N	-2.8
	MAE_12140	0														MAE_02710	Y	0		MAE_05540	N	0
	MAE_12150	2	0,4	19,20	11,14	AAGG,AGGU										MAE_20170	Y	-7.9		MAE_07790	N	-2.9
	MAE_12160	0														MAE_43020	Y	-4.2		MAE_09600	N	-3.1
	MAE_12170	1	3	21	12	GAGGU										MAE_12020	Y	-4.1		MAE_28470	N	-5
	MAE_12180	0														MAE_47140	Y	-2.3		MAE_46620	N	-2.7
	MAE_12190	1	0	13	17	AAGGAG										MAE_34020	Y	-2.9		MAE_51560	N	-3.2
	MAE_12200	1	3	8	25	GAGGUG										MAE_04420	Y	-5.5		MAE_06840	N	-5
	MAE_12210	1	7	15	22	UGAU										MAE_58750	Y	-7.2		MAE_07890	N	-4.3
	MAE_12220	1	0	11	19	AAGGA										MAE_26470	Y	-5.6		MAE_17950	N	-17.7
	MAE_12230	1	6	3	33	GUGAU										MAE_28640	Y	-5.6		MAE_32260	N	-6.9
	MAE_12240	1	8	22	16	GAUC										MAE_40000	Y	-3.5		MAE_34220	N	-11.1
	MAE_12250	1	7	20	17	UGAU										MAE_61780	Y	-7.5		MAE_46660	N	0
	MAE_12260	1	1	16	15	AGGAGGUGA										MAE_09630	Y	-5.5		MAE_57160	N	-1
	MAE_12270	0														MAE_02170	Y	-2.7		MAE_59410	N	-3.6
	MAE_12280	2	1,3	17,16	14,17	AGGA,GAGG										MAE_13810	Y	-4.2		MAE_49870	N	-4.1
	MAE_12290	1	1	16	15	AGGAGG										MAE_12420	Y	-8.5		MAE_04290	N	-11.4
	MAE_12300	1	6	5	31	GUGAU										MAE_56840	Y	-4.4		MAE_05050	N	-4
	MAE_12310	0														MAE_45080	Y	-11.9		MAE_09220	N	-3.4
	MAE_12320	0														MAE_41690	Y	-0.4		MAE_32130	N	-9.4
	MAE_12330	1	7	12	25	UGAUC										MAE_56580	Y	-0.5		MAE_33480	N	-3
	MAE_12340	2	2,8	20,26	12,12	GGAG,GAUC										MAE_03300	Y	-6.1		MAE_41680	N	-11.6
	MAE_12350	0														MAE_42590	Y	-15.2		MAE_51260	N	-0.8
	MAE_12360	1	7	3	34	UGAU										MAE_11230	Y	-8.5		MAE_11730	N	-2
	MAE_12370	2	7,7	14,21	23,16	UGAU,UGAU										MAE_13920	Y	-4.66		MAE_30840	N	0
	MAE_12380	2	0,4	13,14	17,20	AAGG,AGGU										MAE_53170	Y	-1.9		MAE_38320	N	-0.5
	MAE_12390	0														MAE_55080	Y	-8.1		MAE_60010	N	-0.1
	MAE_12400	0														MAE_53020	Y	0		MAE_03540	N	-2.3
	MAE_12410	0														MAE_41490	Y	-3.1		MAE_03550	N	-4.2
	MAE_12420	1	5	18	17	GGUG										MAE_03810	Y	-8.3		MAE_39300	N	-4.6
	MAE_12430	1	5	17	18	GGUG										MAE_26150	Y	-7		MAE_52730	N	-2.1
	MAE_12440	0														MAE_54440	Y	0		MAE_53010	N	-6.1
	MAE_12450	1	1	8	23	AGGA										MAE_42660	Y	-3.6		MAE_54470	N	-9.2
	MAE_12460	0														MAE_35020	Y	-10.1		MAE_56150	N	0
	MAE_12470	0														MAE_50280	Y	-3.2		MAE_41370	N	0
	MAE_12480	0														MAE_24850	Y	-7.9		MAE_55030	N	-3.9
	MAE_12490	0														MAE_00530	Y	-0.4		MAE_31920	N	-1.23
	MAE_12500	0														MAE_60630	Y	-0.12		MAE_41260	N	-0.8
	MAE_12510	1	7	10	27	UGAU										MAE_30740	Y	-3.6		MAE_53130	N	-7.8
	MAE_12520	0														MAE_17080	Y	-0.5		MAE_23650	N	-3.5
	MAE_12530	1	1	17	14	AGGAG										MAE_62660	Y	0		MAE_25430	N	0
	MAE_12540	1	7	8	29	UGAU										MAE_36870	Y	-3.2		MAE_53470	N	-9.5
	MAE_12550	0														MAE_59740	Y	-4.5		MAE_22820	N	-1.2
	MAE_12560	1	1	17	14	AGGAG										MAE_23280	Y	-1.2		MAE_52350	N	-0.7
	MAE_12570	1	2	17	15	GGAG										MAE_37640	Y	-4.7		MAE_52920	N	0
	MAE_12580	0														MAE_54830	Y	-2.8		MAE_50220	N	-1.67
	MAE_12590	1	3	19	14	GAGG										MAE_40250	Y	0		MAE_51810	N	-6.9
	MAE_12600	1	8	21	17	GAUC										MAE_23690	Y	-4.7		MAE_53340	N	-1.4
	MAE_12610	0														MAE_43270	Y	-6.4		MAE_54670	N	-3.1
	MAE_12620	1	1	3	28	AGGA										MAE_02700	Y	0		MAE_62990	N	-17.7
	MAE_12630	1	7	7	30	UGAU										MAE_47400	Y	-4.8		MAE_05020	N	-5
	MAE_12640	0														MAE_00440	Y	-2.34		MAE_20830	N	-3
	MAE_12650	1	2	17	15	GGAG										MAE_08450	Y	-3.5		MAE_27570	N	-4
	MAE_12660	1	6	24	12	GUGA										MAE_18010	Y	-0.32		MAE_44170	N	-5.5
	MAE_12670	0														MAE_16460	Y	-2		MAE_00190	N	-1.8
	MAE_12680	1	7	7	30	UGAU										MAE_08750	Y	-5.1		MAE_14640	N	-2.4
	MAE_12690	0														MAE_63080	Y	-5		MAE_18510	N	-0.3
	MAE_12700	1	6	0	36	GUGA										MAE_35700	Y	-3.7		MAE_19710	N	-8.7
	MAE_12710	1	7	21	16	UGAU										MAE_40590	Y	-1.4		MAE_43960	N	0
	MAE_12720	1	7	18	19	UGAU										MAE_08850	Y	-1		MAE_11700	N	-6.1
	MAE_12730	0														MAE_33720	Y	-1.76		MAE_36470	N	-6.8
	MAE_12740	1	4	23	11	AGGU										MAE_62510	Y	-3		MAE_41530	N	-1
	MAE_12750	1	1	20	11	AGGAG										MAE_08490	Y	-1.5		MAE_45640	N	-2.5
	MAE_12760	0														MAE_10730	Y	-1.5		MAE_56750	N	-2.33
	MAE_12770	0														MAE_45140	Y	-1.5		MAE_25940	N	-14.7
	MAE_12780	1	7	18	19	UGAU										MAE_48060	Y	-1.5		MAE_33970	N	-6.7
	MAE_12790	1	3	22	11	GAGG										MAE_48410	Y	-1.5		MAE_42960	N	-0.39
	MAE_12800	1	4	8	26	AGGU										MAE_52620	Y	-1.5		MAE_11050	N	-1
	MAE_12810	1	4	17	17	AGGUG										MAE_02630	Y	-0.5		MAE_26620	N	-4.3
	MAE_12820	0														MAE_07440	Y	-0.5		MAE_39570	N	-4.8
	MAE_12830	1	1	16	15	AGGAG										MAE_49540	Y	-0.5		MAE_42490	N	-1.7
	MAE_12840	0														MAE_54990	Y	-0.57		MAE_44800	N	-1.7
	MAE_12850	0														MAE_58080	Y	-0.5		MAE_53960	N	-0.9
	MAE_12860	0														MAE_59350	Y	-0.5		MAE_59880	N	-0.3
	MAE_12870	0														MAE_26880	Y	-8.4		MAE_02740	N	-5.7
	MAE_12880	0														MAE_01120	Y	-1.7		MAE_34950	N	-3.9
	MAE_12890	2	1,3	20,19	11,14	AGGA,GAGG										MAE_53240	Y	-2.3		MAE_42560	N	-5.3
	MAE_12900	1	1	16	15	AGGAGGU										MAE_30560	Y	-8.3		MAE_43240	N	-1
	MAE_12910	1	2	14	18	GGAG										MAE_12910	Y	-4.4		MAE_49190	N	-6.4
	MAE_12920	0														MAE_49510	Y	-5.4		MAE_38350	N	0
	MAE_12930	1	1	22	9	AGGA										MAE_05430	Y	-4.6		MAE_55530	N	-6.8
	MAE_12940	0														MAE_12280	Y	-3.1		MAE_01860	N	-0.54
	MAE_12950	1	8	23	15	GAUC										MAE_48470	Y	-3.6		MAE_10210	N	-14.5
	MAE_12960	0														MAE_35760	Y	0		MAE_13420	N	-3.6
	MAE_12970	1	8	19	19	GAUC										MAE_39690	Y	-4.3		MAE_17830	N	-0.64
	MAE_12980	1	4	18	16	AGGU										MAE_37490	Y	-4.5		MAE_31950	N	-2.4
	MAE_12990	1	7	25	12	UGAU										MAE_60770	Y	-8		MAE_32870	N	-6.5
	MAE_13000	0														MAE_24000	Y	0		MAE_17370	N	-1.5
	MAE_13010	1	5	18	17	GGUG										MAE_40650	Y	-2.1		MAE_17610	N	-2.6
	MAE_13020	1	1	19	12	AGGAG										MAE_02210	Y	-3.1		MAE_39700	N	-6.6
	MAE_13030	1	7	3	34	UGAUC										MAE_46630	Y	-6.7		MAE_60590	N	-4.02
	MAE_13040	2	2,5	17,10	15,25	GGAG,GGUG										MAE_22680	Y	-3.8		MAE_12350	N	-2.1
	MAE_13050	0														MAE_22920	Y	-11.6		MAE_13070	N	0
	MAE_13060	0														MAE_44390	Y	0		MAE_27850	N	-10
	MAE_13070	0														MAE_20860	Y	-4.1		MAE_44970	N	0
	MAE_13080	0														MAE_14860	Y	-2.4		MAE_00230	N	-0.4
	MAE_13090	2	1,3	14,13	17,20	AGGA,GAGG										MAE_37440	Y	-4		MAE_13580	N	-8
	MAE_13100	1	0	2	28	AAGG										MAE_04510	Y	-0.8		MAE_21470	N	-1
	MAE_13110	1	7	18	19	UGAU										MAE_16280	Y	-0.8		MAE_30590	N	-3.6
	MAE_13120	0														MAE_37460	Y	-9.51		MAE_32120	N	-0.9
	MAE_13130	2	1,3	20,19	11,14	AGGA,GAGG										MAE_34550	Y	-9.3		MAE_04100	N	-3.9
	MAE_13140	2	1,3	16,15	15,18	AGGA,GAGG										MAE_03260	Y	-1.9		MAE_07340	N	-6.54
	MAE_13150	2	1,3	16,15	15,18	AGGA,GAGG										MAE_61470	Y	-0.2		MAE_11470	N	-6.3
	MAE_13160	2	1,3	16,15	15,18	AGGA,GAGG										MAE_24870	Y	-2		MAE_29620	N	-1.9
	MAE_13170	1	1	12	19	AGGAG										MAE_46420	Y	-0.8		MAE_34320	N	-8.6
	MAE_13180	0														MAE_42990	Y	-1.5		MAE_38030	N	0
	MAE_13190	1	3	1	32	GAGGU										MAE_62590	Y	-1.42		MAE_38600	N	0
	MAE_13200	0														MAE_23580	Y	-2.6		MAE_48650	N	-4.8
	MAE_13210	0														MAE_10990	Y	0		MAE_54630	N	-0.6
	MAE_13220	0														MAE_41540	Y	-1.3		MAE_01080	N	-1.8
	MAE_13230	0														MAE_03150	Y	0		MAE_16660	N	-8.4
	MAE_13240	0														MAE_18580	Y	-4.2		MAE_21300	N	-0.44
	MAE_13250	1	1	20	11	AGGA										MAE_46310	Y	-1.1		MAE_39680	N	-8.8
	MAE_13260	0														MAE_22140	Y	-2.86		MAE_52910	N	-1.1
	MAE_13270	1	2	20	12	GGAGGU										MAE_35530	Y	-6.2		MAE_54340	N	-4.6
	MAE_13280	0														MAE_31820	Y	-0.6		MAE_08890	N	0
	MAE_13290	0														MAE_47620	Y	-1.7		MAE_09960	N	-7.6
	MAE_13300	0														MAE_35460	Y	-2.9		MAE_11880	N	-5.3
	MAE_13310	1	7	18	19	UGAU										MAE_05030	Y	-3.9		MAE_31300	N	0
	MAE_13320	1	8	13	25	GAUC										MAE_32310	Y	-2.6		MAE_05890	N	-0.2
	MAE_13330	1	7	18	19	UGAU										MAE_01810	Y	-0.7		MAE_18610	N	-5.7
	MAE_13340	0														MAE_27270	Y	-1.9		MAE_32140	N	-3
	MAE_13350	1	5	20	15	GGUG										MAE_58900	Y	-4.2		MAE_42170	N	-3
	MAE_13360	0														MAE_58720	Y	-2.8		MAE_51020	N	-3.7
	MAE_13370	0														MAE_60390	Y	-6.6		MAE_09190	N	-1.44
	MAE_13380	0														MAE_33490	Y	-3.1		MAE_23790	N	-1.5
	MAE_13390	0														MAE_40040	Y	-3.4		MAE_60860	N	0
	MAE_13400	0														MAE_19700	Y	-6.2		MAE_28290	N	0
	MAE_13410	3	3,6,6	19,10,17	14,26,19	GAGG,GUGA,GUGA										MAE_12170	Y	-3.3		MAE_30130	N	-4.8
	MAE_13420	0														MAE_42970	Y	0		MAE_43840	N	-4
	MAE_13430	0														MAE_19190	Y	-1.7		MAE_49040	N	-3
	MAE_13440	1	7	4	33	UGAUC										MAE_27880	Y	-3.2		MAE_09070	N	-6.24
	MAE_13450	0														MAE_60050	Y	-7.2		MAE_09980	N	-2.7
	MAE_13460	0														MAE_10980	Y	-0.8		MAE_21680	N	-1
	MAE_13470	0														MAE_21310	Y	-2.7		MAE_31430	N	-0.7
	MAE_13480	1	3	3	30	GAGGUG										MAE_50030	Y	-1.9		MAE_38300	N	-10.1
	MAE_13490	0														MAE_40640	Y	-1.81		MAE_47030	N	0
	MAE_13500	0														MAE_40690	Y	0		MAE_00480	N	-5.2
	MAE_13510	0														MAE_54770	Y	-0.8		MAE_15310	N	-1
	MAE_13520	0														MAE_11000	Y	-0.8		MAE_19080	N	-4.3
	MAE_13530	2	5,7	24,13	11,24	GGUG,UGAU										MAE_13870	Y	-4.7		MAE_45820	N	-0.44
	MAE_13540	1	4	18	16	AGGU										MAE_33250	Y	-4.6		MAE_10040	N	-3.1
	MAE_13550	0														MAE_53840	Y	-1.2		MAE_10770	N	-3.5
	MAE_13560	1	0	12	18	AAGGA										MAE_48170	Y	-4.5		MAE_36240	N	-2
	MAE_13570	2	4,7	20,15	14,22	AGGUG,UGAUC										MAE_54840	Y	-2.7		MAE_01840	N	0
	MAE_13580	1	7	6	31	UGAU										MAE_54180	Y	-3.3		MAE_06400	N	-0.7
	MAE_13590	1	0	13	17	AAGG										MAE_23170	Y	-2		MAE_10960	N	-18.4
	MAE_13600	4	1,1,3,8	5,17,16,12	26,14,17,26	AGGA,AGGA,GAGG,GAUC										MAE_36250	Y	-6.3		MAE_12330	N	-10.72
	MAE_13610	1	7	11	26	UGAU										MAE_29080	Y	-4.6		MAE_14510	N	-0.1
	MAE_13620	1	2	13	19	GGAG										MAE_48180	Y	-4.42		MAE_17750	N	-3.5
	MAE_13630	1	2	10	22	GGAG										MAE_44870	Y	-0.7		MAE_33320	N	-7
	MAE_13640	1	0	14	16	AAGGA										MAE_27900	Y	0		MAE_10030	N	-0.1
	MAE_13650	0														MAE_49980	Y	-2.6		MAE_26770	N	-3.1
	MAE_13660	1	2	15	17	GGAG										MAE_60620	Y	-0.12		MAE_55980	N	-3.5
	MAE_13670	1	1	4	27	AGGAG										MAE_35470	Y	-2.6		MAE_18650	N	-3.2
	MAE_13680	1	0	1	29	AAGG										MAE_49950	Y	-4.2		MAE_18900	N	-0.4
	MAE_13690	1	0	10	20	AAGG										MAE_23360	Y	-2.5		MAE_19200	N	-1.8
	MAE_13700	0														MAE_25270	Y	0		MAE_20440	N	-3.6
	MAE_13710	0														MAE_28040	Y	-3		MAE_52220	N	0
	MAE_13720	1	5	11	24	GGUGA										MAE_07980	Y	-4.6		MAE_56380	N	-3.33
	MAE_13730	0														MAE_24050	Y	-4.3		MAE_02220	N	-3.9
	MAE_13740	0														MAE_58230	Y	-5		MAE_09020	N	-3.5
	MAE_13750	1	0	4	26	AAGG										MAE_49210	Y	-2.8		MAE_10100	N	-1.5
	MAE_13760	0														MAE_53830	Y	0		MAE_11720	N	-1.62
	MAE_13770	0														MAE_11610	Y	-2.7		MAE_24890	N	-3.7
	MAE_13780	1	7	4	33	UGAU										MAE_12600	Y	-6.4		MAE_36800	N	0
	MAE_13790	0														MAE_54780	Y	-2		MAE_02800	N	-4.5
	MAE_13800	0														MAE_16230	Y	-0.3		MAE_18340	N	0
	MAE_13810	1	4	23	11	AGGUGA										MAE_10970	Y	-1.6		MAE_42140	N	-2.23
	MAE_13820	1	2	14	18	GGAG										MAE_55410	Y	-5.3		MAE_51790	N	-5.5
	MAE_13830	0														MAE_37940	Y	-3.1		MAE_58830	N	0
	MAE_13840	0														MAE_39820	Y	-1.1		MAE_29860	N	-2.1
	MAE_13850	0														MAE_62980	Y	-2		MAE_37050	N	-5.7
	MAE_13860	1	8	0	38	GAUC										MAE_02430	Y	-6.5		MAE_42470	N	-11.6
	MAE_13870	1	0	13	17	AAGGA										MAE_53190	Y	-3.7		MAE_52310	N	-1.3
	MAE_13880	1	1	19	12	AGGA										MAE_43940	Y	-2.4		MAE_58530	N	-5.4
	MAE_13890	0														MAE_02570	Y	-6.3		MAE_23100	N	-3.8
	MAE_13900	1	7	1	36	UGAU										MAE_41610	Y	-2.5		MAE_23760	N	-2.13
	MAE_13910	1	2	15	17	GGAGG										MAE_06850	Y	-2.9		MAE_23780	N	-2.13
	MAE_13920	1	0	17	13	AAGG										MAE_12370	Y	0		MAE_44530	N	-1.5
	MAE_13930	1	2	16	16	GGAG										MAE_24080	Y	-3.6		MAE_55090	N	-4.1
	MAE_13940	0														MAE_38010	Y	-4.36		MAE_56660	N	-6.6
	MAE_13950	0														MAE_00600	Y	-6.1		MAE_57360	N	-7.8
	MAE_13960	1	6	23	13	GUGA										MAE_29830	Y	-7		MAE_59400	N	-4.3
	MAE_13970	0														MAE_47160	Y	-5.4		MAE_63070	N	-5.3
	MAE_13980	1	2	0	32	GGAGGU										MAE_24820	Y	-3.4		MAE_19430	N	-6.1
	MAE_13990	1	6	23	13	GUGA										MAE_60750	Y	-5		MAE_36460	N	-2.2
	MAE_14000	0														MAE_06470	Y	-4.8		MAE_48300	N	0
	MAE_14010	1	1	3	28	AGGA										MAE_48870	Y	-6.3		MAE_06710	N	-2.2
	MAE_14020	0														MAE_54360	Y	-6.1		MAE_12320	N	-1.6
	MAE_14030	0														MAE_51190	Y	-4		MAE_14920	N	-1.9
	MAE_14040	1	0	15	15	AAGGAG										MAE_55860	Y	-3.3		MAE_17590	N	-2.4
	MAE_14050	1	1	21	10	AGGA										MAE_02350	Y	-4.8		MAE_21290	N	-7.9
	MAE_14060	2	2,6	19,22	13,14	GGAG,GUGA										MAE_35810	Y	-3.7		MAE_23050	N	-9
	MAE_14070	0														MAE_16130	Y	-4.5		MAE_32070	N	-4.8
	MAE_14080	0														MAE_46710	Y	-0.4		MAE_33590	N	-7.8
	MAE_14090	0														MAE_20840	Y	-2.2		MAE_61540	N	-1.4
	MAE_14100	2	2,6	19,22	13,14	GGAG,GUGA										MAE_56860	Y	-6.31		MAE_09460	N	0
	MAE_14110	0														MAE_45770	Y	-4.4		MAE_19210	N	-0.4
	MAE_14120	1	0	13	17	AAGG										MAE_48730	Y	-5.4		MAE_23590	N	0
	MAE_14130	1	0	15	15	AAGGAG										MAE_38770	Y	-6.5		MAE_36080	N	0
	MAE_14140	1	3	15	18	GAGG										MAE_37810	Y	-2.9		MAE_43200	N	-5.3
	MAE_14150	1	7	26	11	UGAU										MAE_55420	Y	-3.8		MAE_54240	N	-5.2
	MAE_14160	0														MAE_29050	Y	-4.6		MAE_05110	N	-6.4
	MAE_14170	2	1,7	8,17	23,20	AGGA,UGAU										MAE_36100	Y	-0.6		MAE_06190	N	0
	MAE_14180	1	1	1	30	AGGA										MAE_25790	Y	-3.8		MAE_26900	N	-1.5
	MAE_14190	0														MAE_04890	Y	-1.14		MAE_28530	N	-8.6
	MAE_14200	1	3	18	15	GAGGU										MAE_31390	Y	-2.5		MAE_29040	N	-1
	MAE_14210	2	1,3	20,19	11,14	AGGA,GAGG										MAE_56610	Y	-3.8		MAE_29990	N	-1.5
	MAE_14220	1	1	8	23	AGGAG										MAE_22460	Y	-3.9		MAE_31400	N	0
	MAE_14230	1	0	10	20	AAGGAG										MAE_50550	Y	-2.8		MAE_43310	N	-1.5
	MAE_14240	0														MAE_14780	Y	0		MAE_60600	N	-1
	MAE_14250	1	0	15	15	AAGGAG										MAE_01050	Y	-0.3		MAE_19490	N	-2.7
	MAE_14260	1	8	15	23	GAUC										MAE_33280	Y	-5.2		MAE_28990	N	-0.4
	MAE_14270	2	0,4	19,20	11,14	AAGG,AGGU										MAE_14270	Y	-1.7		MAE_31240	N	-2.8
	MAE_14280	2	0,5	13,16	17,19	AAGG,GGUG										MAE_19850	Y	-3		MAE_31480	N	-2.3
	MAE_14290	1	7	25	12	UGAUC										MAE_38050	Y	-1.9		MAE_59040	N	-2.1
	MAE_14300	0														MAE_52330	Y	-1.4		MAE_00040	N	-1.1
	MAE_14310	0														MAE_29550	Y	-1.8		MAE_01580	N	0
	MAE_14320	0														MAE_15490	Y	-4.8		MAE_03390	N	-2.4
	MAE_14330	0														MAE_22660	Y	-4.8		MAE_03930	N	-6.4
	MAE_14340	1	1	14	17	AGGA										MAE_42880	Y	-4.8		MAE_07040	N	-1.22
	MAE_14350	1	0	13	17	AAGGAG										MAE_60480	Y	-4.8		MAE_09320	N	-5.5
	MAE_14360	0														MAE_29150	Y	-1.8		MAE_13710	N	0
	MAE_14370	0														MAE_58130	Y	0		MAE_17680	N	-2.2
	MAE_14380	0														MAE_57030	Y	-1.4		MAE_18790	N	-1.4
	MAE_14390	1	1	12	19	AGGA										MAE_39360	Y	-5.9		MAE_24230	N	-0.5
	MAE_14400	1	1	16	15	AGGAGGU										MAE_44790	Y	-3.3		MAE_26050	N	-0.8
	MAE_14410	1	7	3	34	UGAU										MAE_21040	Y	-4.6		MAE_30070	N	-3.6
	MAE_14420	0														MAE_55480	Y	-4.6		MAE_34980	N	-7
	MAE_14430	0														MAE_05850	Y	-7.5		MAE_39090	N	-6.2
	MAE_14440	1	0	18	12	AAGGAG										MAE_19960	Y	-7.5		MAE_12440	N	-3.2
	MAE_14450	0														MAE_34760	Y	-6.6		MAE_35780	N	-0.1
	MAE_14460	0														MAE_12530	Y	-1.2		MAE_37530	N	-4.4
	MAE_14470	1	5	23	12	GGUGA										MAE_56400	Y	-0.5		MAE_45840	N	-3.32
	MAE_14480	2	1,8	18,12	13,26	AGGA,GAUC										MAE_62050	Y	-7.5		MAE_55270	N	-3.9
	MAE_14490	1	4	0	34	AGGUGA										MAE_34400	Y	-1.3		MAE_55720	N	-4.9
	MAE_14500	1	4	15	19	AGGUGA										MAE_50830	Y	-2		MAE_13460	N	-1.6
	MAE_14510	0														MAE_56490	Y	-3.1		MAE_17810	N	-2.6
	MAE_14520	0														MAE_42280	Y	-3.7		MAE_18670	N	-1.7
	MAE_14530	2	1,1	6,17	25,14	AGGA,AGGA										MAE_16030	Y	-6.5		MAE_39790	N	-8.7
	MAE_14540	1	2	5	27	GGAG										MAE_33620	Y	-3.8		MAE_50190	N	-7.5
	MAE_14550	0														MAE_51450	Y	-7.5		MAE_51750	N	-2.7
	MAE_14560	0														MAE_22100	Y	-1.4		MAE_54700	N	-0.1
	MAE_14570	0														MAE_50320	Y	-6.8		MAE_59780	N	-7
	MAE_14580	1	7	3	34	UGAU										MAE_36950	Y	0		MAE_61770	N	-3.9
	MAE_14590	1	0	13	17	AAGGAG										MAE_05480	Y	-15		MAE_03080	N	-5.2
	MAE_14600	1	5	20	15	GGUG										MAE_12830	Y	-3.56		MAE_17660	N	-2
	MAE_14610	1	0	20	10	AAGGA										MAE_36940	Y	-3.5		MAE_20100	N	-5
	MAE_14620	0														MAE_38520	Y	-1.7		MAE_21380	N	-2.2
	MAE_14630	1	1	16	15	AGGAG										MAE_49630	Y	-2.5		MAE_22150	N	0
	MAE_14640	0														MAE_29610	Y	-5.4		MAE_37060	N	-3.7
	MAE_14650	1	2	3	29	GGAG										MAE_05300	Y	-6.6		MAE_38830	N	-4
	MAE_14660	0														MAE_41940	Y	-7.5		MAE_40210	N	-5.4
	MAE_14670	1	4	22	12	AGGU										MAE_06920	Y	-3.52		MAE_46760	N	0
	MAE_14680	1	8	13	25	GAUC										MAE_00310	Y	-0.3		MAE_16370	N	-4.4
	MAE_14690	0														MAE_16750	Y	-2.9		MAE_17860	N	-8
	MAE_14700	0														MAE_52470	Y	-5.2		MAE_60670	N	-0.67
	MAE_14710	1	8	23	15	GAUC										MAE_17260	Y	-4.2		MAE_01380	N	-0.91
	MAE_14720	1	1	18	13	AGGAGGU										MAE_56070	Y	-3.2		MAE_20910	N	-4.1
	MAE_14730	0														MAE_44880	Y	-6.6		MAE_30700	N	-3
	MAE_14740	1	6	13	23	GUGAUC										MAE_02960	Y	-2.8		MAE_44550	N	-2.3
	MAE_14750	1	0	0	30	AAGG										MAE_30350	Y	-2.2		MAE_46610	N	-4.9
	MAE_14760	0														MAE_55110	Y	-4.2		MAE_54310	N	-1.7
	MAE_14770	1	1	21	10	AGGA										MAE_52040	Y	-3.1		MAE_01800	N	-2.8
	MAE_14780	1	7	18	19	UGAU										MAE_33350	Y	-7.5		MAE_16430	N	-4.4
	MAE_14790	3	7,7,7	11,18,25	26,19,12	UGAU,UGAU,UGAU										MAE_03800	Y	-0.04		MAE_00100	N	-1
	MAE_14800	0														MAE_31380	Y	-4.9		MAE_22750	N	-10.3
	MAE_14810	0														MAE_57040	Y	-1.4		MAE_32580	N	-6.5
	MAE_14820	0														MAE_13150	Y	-2.1		MAE_35610	N	-6.6
	MAE_14830	0														MAE_08190	Y	-3		MAE_56940	N	-7.7
	MAE_14840	1	5	18	17	GGUGAUC										MAE_35710	Y	-2.6		MAE_08810	N	-1
	MAE_14850	1	4	24	10	AGGU										MAE_23990	Y	-3.4		MAE_10120	N	-5.8
	MAE_14860	2	7,7	11,18	26,19	UGAU,UGAU										MAE_43710	Y	0		MAE_12180	N	-12.3
	MAE_14870	0														MAE_58100	Y	0		MAE_31990	N	-2.6
	MAE_14880	1	1	20	11	AGGA										MAE_29780	Y	-5.14		MAE_41230	N	0
	MAE_14890	0														MAE_32860	Y	-2.3		MAE_60060	N	-1.5
	MAE_14900	0														MAE_27520	Y	-2.2		MAE_62970	N	-3.2
	MAE_14910	0														MAE_35060	Y	-3.14		MAE_02990	N	0
	MAE_14920	1	7	13	24	UGAU										MAE_22130	Y	-2.7		MAE_05790	N	-2.62
	MAE_14930	1	4	17	17	AGGUGAUC										MAE_14120	Y	-6.31		MAE_15740	N	-4.1
	MAE_14940	0														MAE_11500	Y	-7.2		MAE_30800	N	-0.9
	MAE_14950	0														MAE_48430	Y	-6.9		MAE_32610	N	-6.3
	MAE_14960	0														MAE_01870	Y	-4.1		MAE_47600	N	-5.24
	MAE_14970	0														MAE_20580	Y	-7.3		MAE_08550	N	0
	MAE_14980	0														MAE_13820	Y	-4.6		MAE_13220	N	-1.2
	MAE_14990	1	7	25	12	UGAU										MAE_20920	Y	-4.6		MAE_15780	N	-8.23
	MAE_15000	1	4	25	9	AGGU										MAE_62960	Y	-3.4		MAE_26720	N	-3.5
	MAE_15010	1	4	9	25	AGGU										MAE_53330	Y	-2.8		MAE_30490	N	-11
	MAE_15020	1	1	14	17	AGGAG										MAE_40870	Y	-2.3		MAE_30610	N	-5.6
	MAE_15030	0														MAE_20590	Y	-2.4		MAE_33200	N	-1.1
	MAE_15040	1	6	8	28	GUGA										MAE_01480	Y	-4.7		MAE_43570	N	-2.2
	MAE_15050	1	0	7	23	AAGG										MAE_10130	Y	-4.7		MAE_43850	N	-7.1
	MAE_15060	0														MAE_34090	Y	-4.7		MAE_52720	N	-4.8
	MAE_15070	2	0,2	5,8	25,24	AAGG,GGAG										MAE_35300	Y	-4.7		MAE_54790	N	-4.3
	MAE_15080	0														MAE_53420	Y	-3.9		MAE_08330	N	-0.5
	MAE_15090	0														MAE_11180	Y	-6.1		MAE_11090	N	-4.9
	MAE_15100	0														MAE_13350	Y	-6.1		MAE_35250	N	-1.2
	MAE_15110	1	0	16	14	AAGG										MAE_09230	Y	-3.4		MAE_36930	N	0
	MAE_15120	1	3	19	14	GAGGUG										MAE_40360	Y	-1.66		MAE_44330	N	-4.1
	MAE_15130	1	7	7	30	UGAU										MAE_42410	Y	-6.9		MAE_52250	N	-1.9
	MAE_15140	1	8	17	21	GAUC										MAE_42900	Y	-6.1		MAE_58560	N	-2
	MAE_15150	0														MAE_45350	Y	-7.9		MAE_04540	N	-2.6
	MAE_15160	0														MAE_23530	Y	-4.3		MAE_17690	N	-4.3
	MAE_15170	0														MAE_61100	Y	-1.7		MAE_23630	N	-0.82
	MAE_15185	1	7	23	14	UGAU										MAE_35110	Y	-4.2		MAE_51170	N	-1.7
	MAE_15190	2	4,5	15,10	19,25	AGGU,GGUG										MAE_03380	Y	-4		MAE_56890	N	-0.9
	MAE_15200	2	1,3	20,19	11,14	AGGA,GAGG										MAE_62280	Y	-3		MAE_58550	N	-6.1
	MAE_15210	0														MAE_35870	Y	-2.56		MAE_58840	N	-3.9
	MAE_15220	0														MAE_34880	Y	-3.7		MAE_03290	N	-1.3
	MAE_15230	0														MAE_37510	Y	-0.5		MAE_06240	N	-1.3
	MAE_15240	0														MAE_56820	Y	-9.2		MAE_07410	N	-10.9
	MAE_15250	0														MAE_57880	Y	0		MAE_12960	N	-4.1
	MAE_15260	0														MAE_47360	Y	-2.3		MAE_22890	N	0
	MAE_15270	0														MAE_44710	Y	-5.6		MAE_23160	N	-7.1
	MAE_15280	1	7	9	28	UGAU										MAE_33140	Y	-3.3		MAE_49920	N	-2.9
	MAE_15290	1	1	3	28	AGGAG										MAE_09430	Y	-3.5		MAE_52460	N	-4.4
	MAE_15300	0														MAE_21840	Y	-2.4		MAE_61030	N	-6.5
	MAE_15310	0														MAE_46010	Y	-8.6		MAE_14740	N	-9.1
	MAE_15320	1	7	3	34	UGAU										MAE_22470	Y	-2.3		MAE_30510	N	-1.6
	MAE_15330	2	7,7	11,25	26,12	UGAU,UGAU										MAE_38650	Y	-2.4		MAE_32100	N	-3.3
	MAE_15340	0														MAE_35990	Y	-2.5		MAE_45850	N	-3.7
	MAE_15350	1	6	23	13	GUGA										MAE_53400	Y	-11		MAE_49480	N	-0.9
	MAE_15360	0														MAE_51350	Y	-3.36		MAE_54810	N	-1.9
	MAE_15370	1	8	26	12	GAUC										MAE_42110	Y	-5.8		MAE_58670	N	-1.4
	MAE_15380	0														MAE_02520	Y	-4.1		MAE_60560	N	-7.2
	MAE_15390	0														MAE_14340	Y	-1.34		MAE_15810	N	-3.7
	MAE_15400	1	8	16	22	GAUC										MAE_19510	Y	-5.7		MAE_16710	N	-3.4
	MAE_15410	0														MAE_04120	Y	-5.2		MAE_24170	N	-3.2
	MAE_15420	0														MAE_59720	Y	-5.7		MAE_33780	N	-13.8
	MAE_15430	1	7	2	35	UGAU										MAE_46830	Y	-2.1		MAE_36130	N	0
	MAE_15440	1	0	2	28	AAGG										MAE_32850	Y	-6.3		MAE_38840	N	-0.09
	MAE_15450	1	0	14	16	AAGGAG										MAE_10610	Y	-5.6		MAE_42530	N	-5.9
	MAE_15460	0														MAE_28810	Y	-5.6		MAE_47960	N	-3.2
	MAE_15470	0														MAE_38500	Y	-4.5		MAE_55560	N	-8.7
	MAE_15480	1	1	4	27	AGGA										MAE_55130	Y	-2.7		MAE_59890	N	-1.3
	MAE_15490	2	1,3	18,17	13,16	AGGA,GAGG										MAE_05720	Y	-6.1		MAE_09560	N	-0.9
	MAE_15500	0														MAE_23380	Y	-10.3		MAE_17620	N	-5.4
	MAE_15510	0														MAE_26780	Y	-1.4		MAE_46970	N	-1.72
	MAE_15520	1	5	15	20	GGUG										MAE_45440	Y	-6.1		MAE_55960	N	-2.1
	MAE_15530	0														MAE_62830	Y	-11.8		MAE_06720	N	-1.9
	MAE_15540	1	2	3	29	GGAG										MAE_29800	Y	-1		MAE_08800	N	-2.3
	MAE_15550	1	1	9	22	AGGA										MAE_01420	Y	-1		MAE_09040	N	-2.83
	MAE_15560	1	7	25	12	UGAU										MAE_46850	Y	-1		MAE_11240	N	-2.1
	MAE_15570	0														MAE_43250	Y	-0.6		MAE_22570	N	-2.3
	MAE_15580	1	0	23	7	AAGGA										MAE_16250	Y	-1.1		MAE_28780	N	0
	MAE_15590	1	1	13	18	AGGAG										MAE_57640	Y	-1.2		MAE_51570	N	-5.7
	MAE_15600	0														MAE_49180	Y	-3.5		MAE_19320	N	-1.2
	MAE_15610	0														MAE_41910	Y	-2.4		MAE_20850	N	-6.5
	MAE_15620	0														MAE_16640	Y	-6.4		MAE_38440	N	-8.2
	MAE_15630	0														MAE_34140	Y	0		MAE_40370	N	-11.6
	MAE_15640	1	0	13	17	AAGGAGG										MAE_54820	Y	-2.1		MAE_62850	N	-2
	MAE_15650	0														MAE_21930	Y	-2.2		MAE_00910	N	-6.9
	MAE_15660	0														MAE_56560	Y	-3.4		MAE_03860	N	-2.55
	MAE_15670	1	8	22	16	GAUC										MAE_49270	Y	-5.6		MAE_15000	N	-2.1
	MAE_15680	1	6	20	16	GUGAUC										MAE_40140	Y	-2.74		MAE_30430	N	0
	MAE_15690	1	1	17	14	AGGAG										MAE_45390	Y	-2.74		MAE_38060	N	-6.06
	MAE_15700	0														MAE_45570	Y	-2.74		MAE_58380	N	-2
	MAE_15710	1	1	19	12	AGGA										MAE_47840	Y	-2.74		MAE_62350	N	-5.1
	MAE_15720	1	1	18	13	AGGAG										MAE_49610	Y	-2.74		MAE_07630	N	-5
	MAE_15730	1	7	25	12	UGAU										MAE_07670	Y	-1.2		MAE_41010	N	-0.8
	MAE_15740	1	6	10	26	GUGAU										MAE_59690	Y	0		MAE_42580	N	0
	MAE_15750	0														MAE_55840	Y	-4.6		MAE_57170	N	-3.9
	MAE_15760	1	6	23	13	GUGA										MAE_30850	Y	-3.4		MAE_03840	N	-4.8
	MAE_15770	0														MAE_50980	Y	-4.9		MAE_05530	N	-2.7
	MAE_15780	0														MAE_41670	Y	-4.2		MAE_06680	N	-1.72
	MAE_15790	1	6	9	27	GUGA										MAE_44130	Y	-0.04		MAE_20790	N	-1.4
	MAE_15800	1	1	9	22	AGGA										MAE_04010	Y	-0.8		MAE_31150	N	-0.5
	MAE_15810	0														MAE_54720	Y	-5.7		MAE_47970	N	-5.7
	MAE_15820	3	0,3,4	7,18,8	23,15,26	AAGG,GAGG,AGGU										MAE_01160	Y	-5		MAE_04150	N	-8.5
	MAE_15830	0														MAE_54640	Y	-6.1		MAE_06620	N	-2.9
	MAE_15840	1	3	21	12	GAGGU										MAE_04580	Y	-6.1		MAE_11590	N	0
	MAE_15850	1	3	14	19	GAGG										MAE_07900	Y	-6.1		MAE_24490	N	-5.1
	MAE_15860	0														MAE_11920	Y	-6.1		MAE_26080	N	-3.12
	MAE_15870	0														MAE_15670	Y	-6.1		MAE_28270	N	-1.5
	MAE_15880	0														MAE_16470	Y	-6.1		MAE_28960	N	0
	MAE_15890	0														MAE_21030	Y	-6.1		MAE_31200	N	-6.6
	MAE_15900	1	7	24	13	UGAU										MAE_22290	Y	-6.1		MAE_32890	N	-7.9
	MAE_15910	1	2	16	16	GGAG										MAE_27640	Y	-6.1		MAE_41340	N	-0.6
	MAE_15920	0														MAE_29410	Y	-6.1		MAE_44040	N	0
	MAE_15930	0														MAE_36420	Y	-6.1		MAE_44310	N	0
	MAE_15940	1	4	24	10	AGGU										MAE_55470	Y	-6.1		MAE_53520	N	-2.1
	MAE_15950	1	2	14	18	GGAG										MAE_55520	Y	-6.1		MAE_57560	N	-1.9
	MAE_15960	1	7	16	21	UGAU										MAE_60440	Y	-6.1		MAE_61640	N	-5.6
	MAE_15970	0														MAE_41250	Y	-0.2		MAE_30900	N	-0.1
	MAE_15980	0														MAE_04820	Y	-6.1		MAE_32190	N	-1.7
	MAE_15990	0														MAE_05070	Y	-6.1		MAE_52010	N	-2.8
	MAE_16000	0														MAE_10740	Y	-4.2		MAE_53640	N	-4.6
	MAE_16010	1	6	23	13	GUGA										MAE_20620	Y	-2.3		MAE_40630	N	0
	MAE_16020	0														MAE_29760	Y	-0.61		MAE_41800	N	-4
	MAE_16030	1	2	15	17	GGAGGU										MAE_12260	Y	-5.2		MAE_45250	N	0
	MAE_16040	1	1	3	28	AGGAG										MAE_29540	Y	-1.6		MAE_61570	N	-3.7
	MAE_16050	0														MAE_29510	Y	-2.5		MAE_31500	N	-2.4
	MAE_16060	0														MAE_12790	Y	-2.8		MAE_31650	N	-2.2
	MAE_16070	1	2	19	13	GGAG										MAE_35840	Y	-5.9		MAE_34710	N	-3.5
	MAE_16080	1	4	1	33	AGGU										MAE_14630	Y	-4.93		MAE_49200	N	0
	MAE_16090	1	3	18	15	GAGGU										MAE_15760	Y	-1.66		MAE_58020	N	-4
	MAE_16100	1	1	15	16	AGGAGG										MAE_03450	Y	-5.7		MAE_03950	N	-1.2
	MAE_16110	1	1	16	15	AGGAG										MAE_20500	Y	-6.3		MAE_05950	N	-7.5
	MAE_16120	0														MAE_37030	Y	-5.4		MAE_14890	N	-1.4
	MAE_16130	2	7,7	18,25	19,12	UGAU,UGAU										MAE_17360	Y	-6.3		MAE_17090	N	-1.2
	MAE_16140	1	0	21	9	AAGG										MAE_39330	Y	-6.1		MAE_18260	N	-1.6
	MAE_16150	1	1	14	17	AGGAG										MAE_56690	Y	-4.2		MAE_18890	N	-2.8
	MAE_16160	1	2	8	24	GGAGG										MAE_15350	Y	-3.9		MAE_27680	N	-1.5
	MAE_16170	0														MAE_23840	Y	-5.9		MAE_34040	N	-1.6
	MAE_16180	0														MAE_44230	Y	-10.3		MAE_34810	N	-2.22
	MAE_16190	0														MAE_12220	Y	-1.2		MAE_36290	N	-0.64
	MAE_16200	2	0,4	17,18	13,16	AAGG,AGGU										MAE_26170	Y	-3.64		MAE_36730	N	-1
	MAE_16210	2	1,3	9,8	22,25	AGGA,GAGG										MAE_36450	Y	-3.8		MAE_41350	N	-0.6
	MAE_16220	0														MAE_53360	Y	-3.8		MAE_41900	N	-4
	MAE_16230	1	1	18	13	AGGAG										MAE_44900	Y	-4.2		MAE_44340	N	-4.1
	MAE_16240	1	0	19	11	AAGG										MAE_37820	Y	-4.1		MAE_02650	N	-5
	MAE_16250	1	0	13	17	AAGGAG										MAE_32230	Y	-3.76		MAE_10550	N	0
	MAE_16260	0														MAE_51530	Y	-2.9		MAE_11150	N	-2.4
	MAE_16270	1	6	0	36	GUGAU										MAE_33680	Y	-2.4		MAE_20820	N	0
	MAE_16280	1	7	22	15	UGAU										MAE_13960	Y	-1.66		MAE_21590	N	-1.45
	MAE_16290	1	0	18	12	AAGGA										MAE_13020	Y	-3.33		MAE_24420	N	-5.7
	MAE_16300	0														MAE_32950	Y	-2		MAE_37350	N	-1.8
	MAE_16310	1	3	17	16	GAGGU										MAE_38510	Y	-0.2		MAE_56960	N	-4.1
	MAE_16320	0														MAE_29250	Y	-2.92		MAE_61410	N	-8.6
	MAE_16330	1	3	19	14	GAGGU										MAE_20670	Y	-0.8		MAE_01220	N	-2.4
	MAE_16340	1	1	8	23	AGGA										MAE_06030	Y	-6.1		MAE_01900	N	-4.9
	MAE_16350	1	0	26	4	AAGG										MAE_21080	Y	-6.1		MAE_05060	N	0
	MAE_16360	1	8	10	28	GAUC										MAE_24800	Y	-6.1		MAE_07880	N	-3.8
	MAE_16370	0														MAE_43110	Y	-6.1		MAE_50380	N	-5
	MAE_16380	0														MAE_00630	Y	-5.9		MAE_50900	N	-6.8
	MAE_16390	1	0	8	22	AAGGA										MAE_27350	Y	-5.9		MAE_52890	N	0
	MAE_16400	1	3	19	14	GAGGUG										MAE_48330	Y	-0.7		MAE_06770	N	-1.8
	MAE_16410	0														MAE_08710	Y	-5.9		MAE_12360	N	-4.7
	MAE_16420	0														MAE_35740	Y	-9		MAE_18230	N	-5.5
	MAE_16430	0														MAE_21140	Y	-1.34		MAE_25650	N	-7.8
	MAE_16440	0														MAE_61420	Y	-2.8		MAE_35570	N	0
	MAE_16450	0														MAE_10690	Y	-5.9		MAE_54430	N	-1.7
	MAE_16460	1	7	20	17	UGAUC										MAE_24700	Y	-5.6		MAE_00950	N	-1.9
	MAE_16470	1	8	22	16	GAUC										MAE_10580	Y	-5.6		MAE_12470	N	-1.3
	MAE_16480	0														MAE_11740	Y	-2		MAE_32680	N	-10.4
	MAE_16490	1	2	16	16	GGAGG										MAE_33270	Y	-1.8		MAE_39640	N	0
	MAE_16500	0														MAE_16490	Y	-4.7		MAE_41390	N	-2.5
	MAE_16510	0														MAE_48520	Y	-5.9		MAE_43540	N	-2.6
	MAE_16520	0														MAE_00870	Y	-11		MAE_45320	N	-0.2
	MAE_16530	0														MAE_02290	Y	-11		MAE_60070	N	-0.44
	MAE_16540	1	3	25	8	GAGGU										MAE_45650	Y	-11		MAE_06650	N	-2.1
	MAE_16550	1	8	8	30	GAUC										MAE_03320	Y	-0.6		MAE_08430	N	-0.64
	MAE_16560	0														MAE_21150	Y	-3.8		MAE_10910	N	-6.7
	MAE_16570	0														MAE_18000	Y	-6.2		MAE_12510	N	0
	MAE_16580	0														MAE_47460	Y	-11		MAE_15390	N	-0.4
	MAE_16590	0														MAE_52970	Y	-2.4		MAE_26580	N	-1.37
	MAE_16600	1	7	8	29	UGAUC										MAE_48740	Y	-5.1		MAE_31510	N	0
	MAE_16610	0														MAE_48750	Y	-1.5		MAE_32020	N	-2.7
	MAE_16620	1	7	9	28	UGAU										MAE_16010	Y	-1.66		MAE_37210	N	0
	MAE_16630	0														MAE_06320	Y	-3		MAE_45410	N	-4.1
	MAE_16640	1	0	18	12	AAGGAG										MAE_42010	Y	-3.9		MAE_52210	N	-4
	MAE_16650	1	6	12	24	GUGA										MAE_52160	Y	-5.3		MAE_56530	N	-0.2
	MAE_16660	0														MAE_27340	Y	-2.5		MAE_01270	N	-10.8
	MAE_16670	1	7	5	32	UGAU										MAE_02870	Y	-7.3		MAE_09110	N	-7.1
	MAE_16680	0														MAE_62630	Y	-4.2		MAE_09810	N	-3.4
	MAE_16690	2	1,3	16,15	15,18	AGGA,GAGG										MAE_36110	Y	-2.9		MAE_16450	N	-4.2
	MAE_16700	0														MAE_40730	Y	-3.4		MAE_17500	N	-1.3
	MAE_16710	1	7	12	25	UGAUC										MAE_42640	Y	-1.8		MAE_38700	N	-3.07
	MAE_16720	1	4	15	19	AGGU										MAE_27730	Y	-1.4		MAE_58410	N	-3.2
	MAE_16730	0														MAE_49020	Y	-4.4		MAE_02480	N	0
	MAE_16740	0														MAE_38750	Y	-1.4		MAE_03030	N	0
	MAE_16750	1	4	17	17	AGGU										MAE_35890	Y	-11		MAE_03620	N	-10.7
	MAE_16760	1	8	18	20	GAUC										MAE_05570	Y	-3		MAE_04200	N	-1
	MAE_16770	1	8	26	12	GAUC										MAE_48210	Y	-2.2		MAE_13280	N	-2.5
	MAE_16780	1	6	10	26	GUGAU										MAE_15520	Y	-11		MAE_28330	N	-0.6
	MAE_16790	0														MAE_33210	Y	-11		MAE_34940	N	-1.9
	MAE_16800	0														MAE_15710	Y	-0.4		MAE_43040	N	-1.2
	MAE_16810	0														MAE_52240	Y	-7.5		MAE_44080	N	-1.4
	MAE_16820	1	6	6	30	GUGA										MAE_13990	Y	-1.66		MAE_60530	N	-2.1
	MAE_16830	1	7	3	34	UGAU										MAE_16770	Y	0		MAE_26350	N	-0.7
	MAE_16840	0														MAE_03730	Y	-2.9		MAE_40760	N	-1.23
	MAE_16850	1	6	12	24	GUGAU										MAE_22110	Y	-1.4		MAE_50490	N	-2.6
	MAE_16860	1	6	13	23	GUGAU										MAE_36180	Y	-3.94		MAE_14820	N	-6.1
	MAE_16870	0														MAE_46190	Y	-1.2		MAE_37850	N	-8.4
	MAE_16880	0														MAE_48150	Y	-4.8		MAE_15530	N	-1
	MAE_16890	1	1	24	7	AGGAG										MAE_29420	Y	-5.7		MAE_17730	N	-0.9
	MAE_16900	1	1	18	13	AGGAGGUG										MAE_12650	Y	-8		MAE_59080	N	-2.9
	MAE_16910	1	1	7	24	AGGA										MAE_44210	Y	-8		MAE_21630	N	-5.3
	MAE_16920	1	0	21	9	AAGGA										MAE_48100	Y	-8		MAE_57850	N	0
	MAE_16930	0														MAE_19470	Y	0		MAE_09480	N	-3.1
	MAE_16940	0														MAE_39040	Y	-8		MAE_17930	N	-5.3
	MAE_16950	0														MAE_37860	Y	-2.4		MAE_25400	N	-0.1
	MAE_16960	0														MAE_60810	Y	-0.6		MAE_45960	N	-3.9
	MAE_16970	0														MAE_56360	Y	0		MAE_24340	N	-6.66
	MAE_16980	0														MAE_07770	Y	-8		MAE_37500	N	-2.1
	MAE_16990	1	7	10	27	UGAU										MAE_52410	Y	-3.2		MAE_17510	N	0
	MAE_17000	1	3	6	27	GAGGU										MAE_17920	Y	-1		MAE_40110	N	-7.3
	MAE_17010	0														MAE_13270	Y	-4.8		MAE_01370	N	-4.5
	MAE_17020	1	7	6	31	UGAU										MAE_12380	Y	-7.8		MAE_15960	N	0
	MAE_17030	0														MAE_21760	Y	0		MAE_06890	N	-0.5
	MAE_17040	0														MAE_39810	Y	-4.1		MAE_29000	N	0
	MAE_17050	1	7	22	15	UGAU										MAE_19340	Y	-4.2		MAE_56290	N	-7.1
	MAE_17060	1	1	21	10	AGGA										MAE_20630	Y	-1		MAE_56390	N	-8
	MAE_17070	0																		MAE_13500	N	-2.8
	MAE_17080	2	7,7	12,19	25,18	UGAU,UGAU														MAE_26590	N	-0.4
	MAE_17090	0																		MAE_63000	N	-17
	MAE_17100	0																		MAE_63010	N	-17
	MAE_17110	0																		MAE_63030	N	-17
	MAE_17120	0																		MAE_63040	N	-17
	MAE_17130	0																		MAE_03190	N	-2.2
	MAE_17140	0																		MAE_28210	N	-3.5
	MAE_17150	1	7	8	29	UGAU														MAE_21810	N	-2.1
	MAE_17160	1	7	22	15	UGAUC														MAE_59050	N	-4.6
	MAE_17170	1	1	12	19	AGGAG														MAE_26630	N	-3
	MAE_17180	1	0	2	28	AAGG														MAE_61040	N	-2.3
	MAE_17190	1	0	0	30	AAGG														MAE_62750	N	-5.3
	MAE_17200	2	1,7	17,25	14,12	AGGA,UGAU														MAE_33880	N	-1.8
	MAE_17210	1	5	3	32	GGUG														MAE_29720	N	-6
	MAE_17220	1	2	19	13	GGAGG														MAE_40520	N	0
	MAE_17230	1	1	19	12	AGGAG														MAE_03610	N	-1.9
	MAE_17240	0																		MAE_25090	N	-2.2
	MAE_17250	0																		MAE_43480	N	-4.59
	MAE_17260	1	7	22	15	UGAU														MAE_19440	N	-1.9
	MAE_17270	0																		MAE_26910	N	-6.3
	MAE_17280	1	5	19	16	GGUG														MAE_29980	N	-4.1
	MAE_17290	1	4	9	25	AGGU														MAE_43300	N	-4.1
	MAE_17300	1	8	18	20	GAUC														MAE_23250	N	-2.9
	MAE_17310	1	0	0	30	AAGG														MAE_02140	N	-14.6
	MAE_17320	1	7	12	25	UGAU														MAE_27670	N	0
	MAE_17330	1	0	21	9	AAGGA														MAE_59090	N	0
	MAE_17340	0																		MAE_29370	N	-0.2
	MAE_17350	0																		MAE_59500	N	-3.9
	MAE_17360	1	1	17	14	AGGA														MAE_61370	N	-2.7
	MAE_17370	0																		MAE_17210	N	-10.7
	MAE_17380	0																		MAE_29470	N	-9.1
	MAE_17390	1	6	8	28	GUGA														MAE_26940	N	0
	MAE_17400	0																		MAE_40860	N	-3.3
	MAE_17410	0																		MAE_57720	N	-3.9
	MAE_17420	0																		MAE_04480	N	-4.3
	MAE_17430	0																		MAE_30230	N	-5.92
	MAE_17440	0																		MAE_00810	N	-2.04
	MAE_17450	1	1	14	17	AGGA														MAE_30450	N	-9.8
	MAE_17460	1	3	21	12	GAGGUGA														MAE_53230	N	-1
	MAE_17470	1	7	8	29	UGAU														MAE_43210	N	0
	MAE_17480	1	6	5	31	GUGA														MAE_35310	N	-0.1
	MAE_17490	0																		MAE_05440	N	-1
	MAE_17500	0																		MAE_38240	N	-7.2
	MAE_17510	0																		MAE_49160	N	-6.4
	MAE_17520	1	4	24	10	AGGU														MAE_10790	N	-7.9
	MAE_17530	1	7	17	20	UGAU														MAE_32690	N	-0.2
	MAE_17540	3	1,3,3	11,10,18	20,23,15	AGGA,GAGG,GAGG														MAE_55340	N	-5.2
	MAE_17550	1	0	1	29	AAGG														MAE_01680	N	-5.3
	MAE_17560	1	8	12	26	GAUC														MAE_10860	N	-0.95
	MAE_17570	0																		MAE_53040	N	-6.3
	MAE_17580	0																		MAE_58740	N	-7.6
	MAE_17590	0																		MAE_03560	N	-2.9
	MAE_17600	1	8	20	18	GAUC														MAE_60880	N	-2
	MAE_17610	1	8	5	33	GAUC														MAE_19240	N	-12.4
	MAE_17620	0																		MAE_25330	N	-4.7
	MAE_17630	1	0	3	27	AAGGAG														MAE_44770	N	0
	MAE_17640	0																		MAE_08110	N	0
	MAE_17650	1	3	20	13	GAGGU														MAE_13060	N	-1.6
	MAE_17660	1	8	15	23	GAUC														MAE_37240	N	-6.3
	MAE_17670	0																		MAE_04520	N	-4.3
	MAE_17680	1	7	7	30	UGAU														MAE_63050	N	0
	MAE_17690	0																		MAE_07020	N	-6.4
	MAE_17700	0																		MAE_42510	N	-0.6
	MAE_17710	1	3	25	8	GAGGU														MAE_11790	N	-4.3
	MAE_17720	0																		MAE_44950	N	-3
	MAE_17730	1	0	2	28	AAGGA														MAE_08310	N	-4.7
	MAE_17740	1	0	16	14	AAGG														MAE_30550	N	-6.4
	MAE_17750	0																		MAE_50990	N	-5.9
	MAE_17760	2	1,8	18,20	13,18	AGGA,GAUC														MAE_61670	N	-1
	MAE_17770	0																		MAE_38040	N	-3.4
	MAE_17780	1	4	22	12	AGGU														MAE_62740	N	-3.7
	MAE_17790	0																		MAE_15550	N	-4
	MAE_17800	0																		MAE_18770	N	-1.7
	MAE_17810	1	7	4	33	UGAU														MAE_56670	N	0
	MAE_17820	1	0	15	15	AAGG														MAE_28130	N	0
	MAE_17830	1	8	1	37	GAUC														MAE_57220	N	-1.2
	MAE_17840	0																		MAE_23850	N	-1.2
	MAE_17850	1	2	16	16	GGAG														MAE_27280	N	-2.8
	MAE_17860	1	8	9	29	GAUC														MAE_31310	N	-9.8
	MAE_17870	1	1	21	10	AGGAGG														MAE_25390	N	-1.04
	MAE_17880	1	6	0	36	GUGAU														MAE_22020	N	-2.4
	MAE_17890	1	2	16	16	GGAG														MAE_46020	N	-1.9
	MAE_17900	0																		MAE_53930	N	-7.8
	MAE_17910	1	1	22	9	AGGA														MAE_03850	N	0
	MAE_17920	1	4	21	13	AGGU														MAE_19550	N	-1.2
	MAE_17930	0																		MAE_21870	N	0
	MAE_17940	1	2	9	23	GGAG														MAE_27230	N	-1
	MAE_17950	1	0	0	30	AAGG														MAE_43790	N	-4.8
	MAE_17960	0																		MAE_43800	N	-4.8
	MAE_17970	0																		MAE_10820	N	0
	MAE_17980	1	2	17	15	GGAG														MAE_12480	N	-3
	MAE_17990	0																		MAE_04940	N	0
	MAE_18000	1	4	23	11	AGGUGA														MAE_07600	N	-3
	MAE_18010	1	7	23	14	UGAU														MAE_56240	N	-21.1
	MAE_18020	0																		MAE_41040	N	-1.6
	MAE_18030	0																		MAE_17240	N	-1.8
	MAE_18040	1	1	3	28	AGGAG														MAE_17440	N	-3.2
	MAE_18050	0																		MAE_59490	N	0
	MAE_18060	0																		MAE_48320	N	-2
	MAE_18070	0																		MAE_26920	N	-8.9
	MAE_18080	0																		MAE_60540	N	0
	MAE_18090	1	2	18	14	GGAG														MAE_27790	N	-10
	MAE_18100	1	6	0	36	GUGA														MAE_49450	N	-3.2
	MAE_18110	2	1,3	10,19	21,14	AGGA,GAGG														MAE_17100	N	-3.5
	MAE_18120	1	0	16	14	AAGG														MAE_18640	N	0
	MAE_18130	0																		MAE_11410	N	0
	MAE_18140	0																		MAE_04190	N	-5
	MAE_18150	1	2	18	14	GGAG														MAE_09780	N	-3.9
	MAE_18160	0																		MAE_47900	N	-5.6
	MAE_18170	1	4	0	34	AGGU														MAE_13030	N	-3.6
	MAE_18180	2	0,4	18,19	12,15	AAGG,AGGU														MAE_21650	N	-2.1
	MAE_18190	2	6,7	25,13	11,24	GUGA,UGAU														MAE_41520	N	-3
	MAE_18200	0																		MAE_26460	N	-6.3
	MAE_18210	0																		MAE_28650	N	-6.3
	MAE_18220	0																		MAE_60660	N	-2.8
	MAE_18230	1	8	2	36	GAUC														MAE_17480	N	0
	MAE_18240	1	7	8	29	UGAU														MAE_03490	N	-1.3
	MAE_18250	1	7	16	21	UGAU														MAE_37470	N	-5.8
	MAE_18260	0																		MAE_34010	N	-1.3
	MAE_18270	0																		MAE_60330	N	-2.1
	MAE_18280	0																		MAE_03460	N	-6.1
	MAE_18290	0																		MAE_56520	N	-0.3
	MAE_18300	1	7	3	34	UGAU														MAE_20060	N	-1.67
	MAE_18310	1	1	7	24	AGGA														MAE_29630	N	-4.7
	MAE_18320	1	0	15	15	AAGG														MAE_55950	N	0
	MAE_18330	0																		MAE_19460	N	-0.2
	MAE_18340	0																		MAE_43350	N	-1.1
	MAE_18350	2	0,4	16,17	14,17	AAGG,AGGU														MAE_19050	N	-0.62
	MAE_18360	2	7,7	19,26	18,11	UGAU,UGAU														MAE_40030	N	-0.8
	MAE_18370	0																		MAE_36780	N	-0.9
	MAE_18380	1	8	14	24	GAUC														MAE_46330	N	-2.4
	MAE_18390	0																		MAE_13450	N	-2.7
	MAE_18400	1	4	16	18	AGGU														MAE_15270	N	0
	MAE_18410	1	0	16	14	AAGGAG														MAE_16800	N	-0.7
	MAE_18420	1	1	17	14	AGGAG														MAE_46650	N	-5.3
	MAE_18430	1	8	6	32	GAUC														MAE_41120	N	-4.4
	MAE_18440	2	1,7	15,25	16,12	AGGAG,UGAUC														MAE_54350	N	-6.6
	MAE_18450	0																		MAE_35490	N	-1.4
	MAE_18460	0																		MAE_37390	N	-1.6
	MAE_18470	1	0	15	15	AAGGAG														MAE_51850	N	0
	MAE_18485	0																		MAE_59940	N	0
	MAE_18490	1	2	20	12	GGAGG														MAE_39160	N	0
	MAE_18500	0																		MAE_37220	N	-4.1
	MAE_18510	0																		MAE_02060	N	0
	MAE_18520	2	0,4	16,17	14,17	AAGG,AGGU														MAE_24610	N	-7.5
	MAE_18530	1	4	19	15	AGGU														MAE_05380	N	0
	MAE_18540	1	0	16	14	AAGGA														MAE_46780	N	-3.7
	MAE_18550	0																		MAE_08840	N	-4
	MAE_18560	0																		MAE_15280	N	-3
	MAE_18570	0																		MAE_11020	N	-4.9
	MAE_18580	1	6	19	17	GUGA														MAE_20710	N	-0.2
	MAE_18590	0																		MAE_15700	N	-11.9
	MAE_18600	1	0	0	30	AAGGA														MAE_41020	N	0
	MAE_18610	0																		MAE_58270	N	-9.7
	MAE_18620	1	1	13	18	AGGAG														MAE_52640	N	-0.6
	MAE_18630	0																		MAE_41550	N	-1.66
	MAE_18640	0																		MAE_15090	N	0
	MAE_18650	0																		MAE_21510	N	-4
	MAE_18660	1	7	25	12	UGAU														MAE_15340	N	-3.9
	MAE_18670	0																		MAE_11280	N	-0.3
	MAE_18680	0																		MAE_43810	N	-5.8
	MAE_18690	0																		MAE_16560	N	-2.32
	MAE_18700	1	3	20	13	GAGG														MAE_40310	N	-2.7
	MAE_18710	0																		MAE_18690	N	-1.1
	MAE_18720	0																		MAE_50530	N	0
	MAE_18730	0																		MAE_12540	N	-3.1
	MAE_18740	0																		MAE_01200	N	0
	MAE_18750	0																		MAE_15470	N	-3.03
	MAE_18760	0																		MAE_30630	N	-4.4
	MAE_18770	0																		MAE_20090	N	-3.1
	MAE_18780	1	0	1	29	AAGG														MAE_55180	N	-2.1
	MAE_18790	0																		MAE_55650	N	-1
	MAE_18800	1	8	13	25	GAUC														MAE_51090	N	-2.9
	MAE_18810	1	3	16	17	GAGG														MAE_01010	N	-3.9
	MAE_18820	2	7,7	13,20	24,17	UGAU,UGAU														MAE_13080	N	-0.6
	MAE_18830	0																		MAE_20130	N	-1.7
	MAE_18840	1	3	19	14	GAGGUGA														MAE_43820	N	-7.6
	MAE_18850	1	3	2	31	GAGGU														MAE_57770	N	-0.34
	MAE_18860	1	0	6	24	AAGGAG														MAE_36270	N	-6.9
	MAE_18870	1	7	4	33	UGAUC														MAE_50070	N	-2.7
	MAE_18880	1	0	17	13	AAGG														MAE_03210	N	-8.7
	MAE_18890	0																		MAE_13210	N	-3.1
	MAE_18900	1	7	11	26	UGAU														MAE_14070	N	-2.8
	MAE_18910	1	4	20	14	AGGUGA														MAE_18760	N	-5.9
	MAE_18920	0																		MAE_21860	N	-4.4
	MAE_18930	0																		MAE_03140	N	-4.4
	MAE_18940	1	1	10	21	AGGA														MAE_23710	N	-2.3
	MAE_18950	0																		MAE_38740	N	-2.1
	MAE_18960	1	7	4	33	UGAU														MAE_26020	N	-0.5
	MAE_18970	1	0	16	14	AAGGA														MAE_59670	N	-0.1
	MAE_18980	0																		MAE_13550	N	-9.3
	MAE_18990	0																		MAE_29500	N	-6.6
	MAE_19000	1	4	6	28	AGGU														MAE_31730	N	-8
	MAE_19010	0																		MAE_18280	N	-1.8
	MAE_19020	0																		MAE_10890	N	-0.9
	MAE_19030	0																		MAE_00300	N	0
	MAE_19040	1	0	14	16	AAGGA														MAE_27800	N	-1.9
	MAE_19050	0																		MAE_48850	N	-6.4
	MAE_19060	1	1	16	15	AGGA														MAE_48960	N	-3.2
	MAE_19070	0																		MAE_44860	N	0
	MAE_19080	0																		MAE_30820	N	-4.7
	MAE_19090	1	8	2	36	GAUC														MAE_62470	N	-0.8
	MAE_19100	1	3	7	26	GAGG														MAE_05490	N	-3.1
	MAE_19110	1	7	0	37	UGAU														MAE_56500	N	0
	MAE_19120	0																		MAE_33640	N	-11.3
	MAE_19130	2	3,4	15,22	18,12	GAGG,AGGU														MAE_62030	N	-1.09
	MAE_19140	0																		MAE_15790	N	-7.5
	MAE_19150	2	7,7	14,21	23,16	UGAU,UGAU														MAE_28360	N	-5.2
	MAE_19160	1	0	14	16	AAGG														MAE_38870	N	-2.1
	MAE_19170	0																		MAE_05450	N	-0.2
	MAE_19180	1	6	2	34	GUGAU														MAE_61180	N	-1.1
	MAE_19190	1	0	16	14	AAGGA														MAE_29970	N	-1.7
	MAE_19200	1	6	13	23	GUGAU														MAE_38370	N	0
	MAE_19210	1	0	20	10	AAGG														MAE_36160	N	0
	MAE_19220	1	0	22	8	AAGGAG														MAE_37760	N	-0.7
	MAE_19230	0																		MAE_55570	N	-3.04
	MAE_19240	0																		MAE_07800	N	-2.1
	MAE_19250	2	7,7	13,20	24,17	UGAU,UGAU														MAE_12400	N	-1.6
	MAE_19260	0																		MAE_58420	N	-4.4
	MAE_19270	1	0	18	12	AAGGAG														MAE_06690	N	-2.8
	MAE_19280	0																		MAE_45150	N	-0.8
	MAE_19290	0																		MAE_03370	N	0
	MAE_19300	1	2	25	7	GGAGG														MAE_27970	N	0
	MAE_19310	0																		MAE_16190	N	-1.7
	MAE_19320	0																		MAE_02200	N	-6.8
	MAE_19330	1	5	21	14	GGUG														MAE_29660	N	-1.86
	MAE_19340	1	0	18	12	AAGGA														MAE_14190	N	-6.1
	MAE_19350	1	5	10	25	GGUGAU														MAE_48080	N	-5.1
	MAE_19360	2	2,8	16,19	16,19	GGAG,GAUC														MAE_58050	N	-2.2
	MAE_19370	1	3	20	13	GAGG														MAE_25590	N	-5.3
	MAE_19380	0																		MAE_49660	N	-4.5
	MAE_19390	0																		MAE_24680	N	-1.19
	MAE_19400	1	3	17	16	GAGG														MAE_62250	N	-5.4
	MAE_19410	1	0	15	15	AAGGA														MAE_36320	N	-1.5
	MAE_19420	0																		MAE_02410	N	-3.9
	MAE_19430	1	0	6	24	AAGG														MAE_53350	N	-7.1
	MAE_19440	0																		MAE_13360	N	-2.9
	MAE_19450	1	1	7	24	AGGA														MAE_23950	N	-7.8
	MAE_19460	0																		MAE_04000	N	-3.62
	MAE_19470	1	0	17	13	AAGG														MAE_58700	N	0
	MAE_19480	0																		MAE_59140	N	-3.8
	MAE_19490	1	0	21	9	AAGGA														MAE_60340	N	-0.06
	MAE_19500	2	0,4	18,19	12,15	AAGG,AGGU														MAE_06550	N	0
	MAE_19510	1	0	14	16	AAGGAG														MAE_11520	N	-0.9
	MAE_19520	0																		MAE_15160	N	0
	MAE_19530	1	1	17	14	AGGA														MAE_44220	N	-1.72
	MAE_19540	0																		MAE_10670	N	-7.13
	MAE_19550	0																		MAE_11360	N	0
	MAE_19560	0																		MAE_37840	N	-5.2
	MAE_19570	0																		MAE_42070	N	-6.4
	MAE_19580	0																		MAE_20320	N	-2.1
	MAE_19590	0																		MAE_24430	N	-2.9
	MAE_19600	2	1,3	16,15	15,18	AGGA,GAGG														MAE_47130	N	-5.5
	MAE_19610	1	6	4	32	GUGA														MAE_21160	N	-1.5
	MAE_19620	0																		MAE_61440	N	-3.56
	MAE_19630	1	1	8	23	AGGAG														MAE_28510	N	-1.3
	MAE_19640	1	3	20	13	GAGGUGA														MAE_48790	N	-0.4
	MAE_19650	1	5	7	28	GGUG														MAE_42200	N	-17.9
	MAE_19660	1	6	8	28	GUGAU														MAE_04630	N	-7.7
	MAE_19670	0																		MAE_23560	N	-3.8
	MAE_19680	1	0	13	17	AAGGAG														MAE_41240	N	-0.43
	MAE_19690	0																		MAE_14450	N	-2.9
	MAE_19700	1	5	16	19	GGUG														MAE_19880	N	0
	MAE_19710	0																		MAE_24500	N	-3.4
	MAE_19720	1	7	25	12	UGAUC														MAE_28370	N	0
	MAE_19730	1	6	3	33	GUGAU														MAE_30150	N	0
	MAE_19740	2	7,7	11,18	26,19	UGAU,UGAU														MAE_45730	N	-1.2
	MAE_19750	2	1,8	16,26	15,12	AGGA,GAUC														MAE_37280	N	-4.6
	MAE_19760	1	3	22	11	GAGGU														MAE_22770	N	0
	MAE_19770	0																		MAE_01000	N	-4.3
	MAE_19780	0																		MAE_09930	N	-3.3
	MAE_19790	0																		MAE_40120	N	-3.9
	MAE_19800	1	1	19	12	AGGA														MAE_55370	N	-1.04
	MAE_19810	0																		MAE_00030	N	-3.1
	MAE_19820	1	4	18	16	AGGUG														MAE_20290	N	-3.06
	MAE_19830	1	1	18	13	AGGAG														MAE_30960	N	-5.4
	MAE_19840	0																		MAE_41930	N	0
	MAE_19850	2	1,3	11,10	20,23	AGGA,GAGG														MAE_49530	N	-2.3
	MAE_19860	0																		MAE_57090	N	-6
	MAE_19870	0																		MAE_41850	N	-0.7
	MAE_19880	0																		MAE_56370	N	-3.1
	MAE_19890	1	0	10	20	AAGGAG														MAE_62520	N	-1.24
	MAE_19900	0																		MAE_40070	N	-3.5
	MAE_19910	0																		MAE_33870	N	-4.7
	MAE_19920	0																		MAE_06980	N	-3.8
	MAE_19930	0																		MAE_52380	N	-6.2
	MAE_19940	1	0	4	26	AAGG														MAE_01780	N	-2.5
	MAE_19950	0																		MAE_02660	N	-2.54
	MAE_19960	2	0,1	4,20	26,11	AAGGA,AGGAG														MAE_31460	N	-3.9
	MAE_19970	1	4	22	12	AGGU														MAE_01850	N	-4.2
	MAE_19980	1	0	26	4	AAGG														MAE_16260	N	-4.6
	MAE_19990	1	1	20	11	AGGAG														MAE_41500	N	-4.9
	MAE_20000	1	0	15	15	AAGGA														MAE_07180	N	-2.54
	MAE_20010	1	0	16	14	AAGGAG														MAE_02360	N	-0.7
[truncated: 4,311 more rows]

## Sheet: A.t._chloroplast_SD_MFE
3' tail: GAUCACCUCC	Plastid genes retrieved from Ferro et al. (2010) curated by Zybailov et al. (2008)							aSD site	N_used	N_expected	O:E	p	p_hat	Z		Gene ID	SD facilitated	MFE (5' UTR)		Gene ID	SD facilitated	MFE (5' UTR)		alternative 3' tail: GAUCACCUCCUUUUCAG	A. thaliana chloroplast alternative peak
	SeqName	NumMatch	rRNAMatchAt	mRNAMatchAt	DtoStart	MatchStr		G	16	11.014	1.4527	0.0509554	0.0350764	1.52944		AT3G53130	Y	-5.4		AT3G53460	N	-12.2			SeqName	NumMatch	rRNAMatchAt	mRNAMatchAt	DtoStart	MatchStr
	AT1G01790	1	5	19	16	UGAU		A	29	22.029	1.31645	0.0923567	0.0701561	1.54026		AT5G40950	Y	-3.6		AT2G39730	N	-11.5			AT1G01790	1	12	19	23	UGAU
	AT1G02560	1	5	17	18	UGAU		U	51	33.043	1.54344	0.16242	0.105232	3.30247		AT5G35170	Y	-4.3		AT1G12230	N	-10.5			AT1G02560	1	12	17	25	UGAU
	AT1G03475	1	6	22	14	GAUC		C	56	44.057	1.27108	0.178344	0.140309	1.94059		AT3G54210	Y	-5.6		AT5G35630	N	-8.6			AT1G03475	1	13	22	21	GAUC
	AT1G05190	0						A	49	46.857	1.04573	0.156051	0.149226	0.339413		AT5G14910	Y	-4.9		AT1G05190	N	-8.5			AT1G05190	0
	AT1G07320	1	4	4	30	GUGAU		C	40	46.857	0.853661	0.127389	0.149226	-1.08603		AT1G31800	Y	-8		AT5G13630	N	-8.4			AT1G06820	1	10	2	38	GGUG
	AT1G08640	0						C	26	44.057	0.590145	0.0828025	0.140309	-2.93405		AT4G25130	Y	-1.2		AT1G35680	N	-7.9			AT1G06820	1	5	10	25	AAGGA
	AT1G09130	0						U	22	33.043	0.665799	0.0700637	0.105232	-2.03092		AT3G04870	Y	-6		AT5G47190	N	-7.8			AT1G07320	1	11	4	37	GUGAU
	AT1G10760	2	4,5	17,10	17,25	GUGA,UGAU		C	17	22.029	0.77171	0.0541401	0.0701561	-1.11117		AT2G27680	Y	-6		AT1G09130	N	-7.8			AT1G08640	0
	AT1G11750	0						C	8	11.014	0.726348	0.0254777	0.0350764	-0.924537		AT5G24300	Y	-5.7		AT1G49970	N	-7.5			AT1G09130	0
	AT1G12230	1	6	10	26	GAUC										AT1G48350	Y	-0.9		AT4G18810	N	-7.3			AT1G09340	0
	AT1G12410	0														AT1G02560	Y	-2.9		AT4G25370	N	-7.1			AT1G09340	2	0,12	17,18	13,24	CUGA,UGAU
	AT1G16880	0														AT3G25860	Y	-3.3		AT3G11630	N	-6.7			AT1G10760	1	11	17	24	GUGA
	AT1G24360	0														AT1G01790	Y	-7.1		AT2G25080	N	-6.3			AT1G11750	1	0	10	20	CUGAAA
	AT1G29700	1	2	11	21	AGGUG										AT1G32990	Y	-3.29		AT3G04340	N	-6.3			AT1G12230	1	2	23	9	GAAAA
	AT1G31800	1	3	19	14	GGUG										AT3G25920	Y	-3.1		AT3G09580	N	-6.2			AT1G12410	0
	AT1G32990	1	4	22	12	GUGA										AT3G27830	Y	-1.76		AT1G29700	N	-5.8			AT1G12900	1	3	12	21	AAAA
	AT1G35680	0														AT2G40490	Y	-7.3		AT4G18480	N	-5.6			AT1G12900	0
	AT1G42970	1	4	14	20	GUGAUC										AT5G51070	Y	-3.5		AT1G08640	N	-5.4			AT1G12900	0
	AT1G48350	1	4	16	18	GUGA										AT5G46290	Y	-0.12		AT4G31990	N	-5.3			AT1G12900	1	8	19	19	GAGGUG
	AT1G49970	0														AT1G03475	Y	-2.8		AT2G38140	N	-5			AT1G16880	0
	AT2G05990	1	2	19	13	AGGU										AT2G05990	Y	-0.6		AT1G12410	N	-5			AT1G17745	1	3	21	12	AAAAG
	AT2G21330	0														AT2G43030	Y	-6.4		AT1G11750	N	-4.9			AT1G24360	0
	AT2G25080	0														AT1G10760	Y	-1.3		AT3G44890	N	-4.6			AT1G26230	1	12	21	21	UGAU
	AT2G28190	0														AT3G47520	Y	-3.2		AT2G44650	N	-4.52			AT1G26230	2	9,10	20,11	19,29	AGGUG,GGUGA
	AT2G30200	0														AT4G01310	Y	-5.7		AT5G14320	N	-4.4			AT1G26230	0
	AT2G33450	0														AT5G30510	Y	-7.9		AT4G25050	N	-4.3			AT1G29700	1	9	11	28	AGGUG
	AT2G37660	0														AT3G13470	Y	-3.1		AT4G17560	N	-4.1			AT1G31800	1	10	19	21	GGUG
	AT2G38140	0														AT3G12780	Y	-0.2		AT5G13510	N	-3.94			AT1G32060	1	6	2	34	AGGAG
	AT2G39290	1	6	7	29	GAUC														AT1G07320	N	-3.67			AT1G32990	1	11	22	19	GUGA
	AT2G39730	1	4	1	33	GUGA														AT5G24490	N	-3.6			AT1G35680	1	2	23	9	GAAAA
	AT2G40490	1	6	20	16	GAUC														AT5G45930	N	-3.6			AT1G42970	1	11	14	27	GUGAUC
	AT2G43030	1	4	16	18	GUGA														AT3G55800	N	-3.6			AT1G48350	1	11	16	25	GUGA
	AT2G43630	0																		AT1G42970	N	-3.5			AT1G49970	0
	AT2G43750	0																		AT2G47940	N	-3.4			AT1G50450	1	8	4	34	GAGGUGA
	AT2G44650	0																		AT1G16880	N	-3.4			AT1G52510	1	2	0	32	GAAA
	AT2G47940	0																		AT4G29060	N	-3.4			AT1G52510	0
	AT3G04340	1	5	2	33	UGAU														AT2G21330	N	-3.4			AT2G05990	2	2,4	6,17	26,17	GAAAA,AAAGG
	AT3G04870	1	5	21	14	UGAU														AT2G33450	N	-3.1			AT2G15620	0
	AT3G09580	0																		AT2G43750	N	-3			AT2G21170	0
	AT3G11630	0																		AT5G20720	N	-2.9			AT2G21330	0
	AT3G12780	1	5	22	13	UGAUC														AT5G19940	N	-2.6			AT2G24020	0
	AT3G13470	1	4	24	10	GUGA														AT2G39290	N	-2.56			AT2G25080	1	3	26	7	AAAA
	AT3G15190	1	1	10	21	GAGG														AT5G16710	N	-2.5			AT2G27680	2	8,11	24,22	14,19	GAGG,GUGA
	AT3G25760	0																		AT5G49910	N	-2.5			AT2G28000	1	3	5	28	AAAAG
	AT3G25860	1	4	19	15	GUGAU														AT3G29320	N	-2.47			AT2G28190	0
	AT3G25920	1	4	24	10	GUGA														AT3G52380	N	-2.4			AT2G30200	1	3	1	32	AAAAGGA
	AT3G26650	0																		AT2G37660	N	-2.3			AT2G33450	1	3	26	7	AAAA
	AT3G27160	0																		AT5G09650	N	-2.22			AT2G33800	1	3	12	21	AAAAG
	AT3G27830	1	4	19	15	GUGA														AT5G08280	N	-2.2			AT2G37220	1	3	5	28	AAAAG
	AT3G29320	0																		AT3G15190	N	-2.1			AT2G37660	1	0	8	22	CUGA
	AT3G43520	0																		AT4G17040	N	-2			AT2G38140	1	2	13	19	GAAAA
	AT3G44890	1	4	12	22	GUGA														AT1G24360	N	-1.92			AT2G39290	1	13	7	36	GAUC
	AT3G47520	1	4	18	16	GUGA														AT4G34200	N	-1.9			AT2G39730	1	11	1	40	GUGA
	AT3G52380	0																		AT3G43520	N	-1.86			AT2G40490	1	0	23	7	CUGAAAA
	AT3G53130	1	1	20	11	GAGGU														AT5G04590	N	-1.5			AT2G43030	2	1,11	17,16	14,25	UGAA,GUGA
	AT3G53460	0																		AT3G25760	N	-1.44			AT2G43630	1	3	25	8	AAAAG
	AT3G54050	0																		AT4G01690	N	-1.4			AT2G43750	2	0,3	10,17	20,16	CUGAA,AAAAG
	AT3G54210	2	1,6	15,18	16,18	GAGG,GAUC														AT3G26650	N	-1.4			AT2G44650	1	3	12	21	AAAA
	AT3G55250	0																		AT3G54050	N	-1.3			AT2G47940	0
	AT3G55800	1	6	4	32	GAUC														AT4G35250	N	-1.29			AT3G01500	1	12	4	38	UGAUC
	AT4G01310	1	0	18	12	GGAG														AT3G27160	N	-0.8			AT3G01500	1	11	22	19	GUGA
	AT4G01690	0																		AT4G24620	N	-0.7			AT3G04340	1	12	2	40	UGAU
	AT4G12060	0																		AT5G45390	N	-0.6			AT3G04790	0
	AT4G17040	0																		AT2G30200	N	-0.5			AT3G04870	1	12	21	21	UGAU
	AT4G17560	0																		AT2G43630	N	-0.42			AT3G09580	1	2	5	27	GAAAA
	AT4G18480	0																		AT3G55250	N	-0.4			AT3G11630	1	4	12	22	AAAG
	AT4G18810	0																		AT4G12060	N	-0.4			AT3G12780	1	12	22	20	UGAUC
	AT4G24620	0																		AT2G28190	N	-0.3			AT3G13470	1	1	25	6	UGAAA
	AT4G25050	0																							AT3G15190	2	6,8	11,10	25,28	AGGA,GAGG
	AT4G25130	1	5	25	10	UGAU																			AT3G15360	1	3	5	28	AAAA
	AT4G25370	1	5	11	24	UGAU																			AT3G16290	1	1	19	12	UGAA
	AT4G29060	1	2	12	20	AGGUGA																			AT3G20390	1	3	7	26	AAAA
	AT4G31990	0																							AT3G20390	2	7,11	18,25	19,16	GGAG,GUGA
	AT4G34200	0																							AT3G25760	0
	AT4G35250	0																							AT3G25860	1	11	19	22	GUGAU
	AT5G04590	0																							AT3G25920	1	11	24	17	GUGA
	AT5G08280	0																							AT3G26060	1	2	17	15	GAAAAG
	AT5G09650	0																							AT3G26060	2	1,11	12,11	19,30	UGAA,GUGA
	AT5G13510	0																							AT3G26650	0
	AT5G13630	1	0	9	21	GGAG																			AT3G27160	0
	AT5G14320	0																							AT3G27830	1	2	6	26	GAAAAG
	AT5G14910	1	4	23	11	GUGA																			AT3G29320	0
	AT5G16710	0																							AT3G43520	1	3	1	32	AAAAG
	AT5G19940	0																							AT3G44890	1	1	13	18	UGAAA
	AT5G20720	1	0	24	6	GGAG																			AT3G45140	1	2	20	12	GAAAA
	AT5G24300	1	5	24	11	UGAUC																			AT3G45140	1	0	1	29	CUGA
	AT5G24490	1	6	2	34	GAUC																			AT3G47520	1	1	19	12	UGAAAA
	AT5G30510	3	4,4,4	9,13,17	25,21,17	GUGA,GUGA,GUGA																			AT3G48730	1	2	9	23	GAAA
	AT5G35170	2	0,1	7,18	23,13	GGAG,GAGG																			AT3G48870	0
	AT5G35630	1	5	9	26	UGAUC																			AT3G48870	2	8,10	19,22	19,18	GAGG,GGUG
	AT5G35790	0																							AT3G52150	0
	AT5G40950	1	3	17	16	GGUGAU																			AT3G52380	1	4	6	28	AAAGG
	AT5G45390	0																							AT3G52960	0
	AT5G45930	0																							AT3G53130	1	2	15	17	GAAAAG
	AT5G46290	1	6	22	14	GAUC																			AT3G53460	1	3	8	25	AAAA
	AT5G47190	0																							AT3G53560	1	8	14	24	GAGGUGA
	AT5G49910	1	2	2	30	AGGU																			AT3G53560	0
	AT5G51070	1	6	26	10	GAUC																			AT3G54050	1	2	24	8	GAAAA
																									AT3G54210	3	6,8,13	16,15,18	20,23,25	AGGA,GAGG,GAUC
																									AT3G54660	1	7	26	11	GGAG
																									AT3G54900	1	3	16	17	AAAAG
																									AT3G55250	1	4	3	31	AAAG
																									AT3G55800	1	3	8	25	AAAA
																									AT4G01310	1	7	18	19	GGAG
																									AT4G01690	1	3	4	29	AAAA
																									AT4G01800	1	2	4	28	GAAA
																									AT4G01800	1	2	1	31	GAAA
																									AT4G12060	1	2	26	6	GAAA
																									AT4G16155	1	13	3	40	GAUC
																									AT4G17040	1	4	21	13	AAAG
																									AT4G17560	1	0	11	19	CUGA
																									AT4G18480	1	0	3	27	CUGA
																									AT4G18810	1	1	19	12	UGAA
																									AT4G20360	0
																									AT4G24280	1	2	25	7	GAAAA
																									AT4G24620	1	4	26	8	AAAG
																									AT4G24770	0
																									AT4G25050	0
																									AT4G25080	2	2,11	1,12	31,29	GAAA,GUGA
																									AT4G25080	0
																									AT4G25080	1	7	3	34	GGAGG
																									AT4G25130	1	12	25	17	UGAU
																									AT4G25370	1	3	2	31	AAAAG
																									AT4G29060	1	9	12	27	AGGUGA
																									AT4G31990	0
																									AT4G34200	1	3	17	16	AAAAG
																									AT4G35250	0
																									AT4G38970	1	2	3	29	GAAAAG
																									AT5G04140	0
																									AT5G04590	1	0	22	8	CUGAA
																									AT5G06290	0
																									AT5G08280	1	0	22	8	CUGAA
																									AT5G09650	1	5	0	35	AAGG
																									AT5G13510	1	0	18	12	CUGA
																									AT5G13630	1	7	9	28	GGAG
																									AT5G14320	2	2,6	4,13	28,23	GAAA,AGGA
																									AT5G14740	0
																									AT5G14740	1	0	21	9	CUGA
																									AT5G14910	1	1	24	7	UGAAAA
																									AT5G16710	1	2	23	9	GAAAA
																									AT5G18660	1	2	1	31	GAAA
																									AT5G19940	0
																									AT5G20720	1	6	23	13	AGGAG
																									AT5G24300	1	12	24	18	UGAUC
																									AT5G24490	1	13	2	41	GAUC
																									AT5G26742	0
																									AT5G26742	1	0	15	15	CUGA
																									AT5G30510	2	11,11	13,17	28,24	GUGA,GUGA
																									AT5G35170	1	5	5	30	AAGGAG
																									AT5G35630	1	12	9	33	UGAUC
																									AT5G35790	1	2	20	12	GAAAA
																									AT5G36700	2	2,3	15,17	17,16	GAAAA,AAAAG
																									AT5G38410	1	2	11	21	GAAA
																									AT5G38430	1	3	8	25	AAAAG
																									AT5G40950	1	10	17	23	GGUGAU
																									AT5G45390	0
																									AT5G45930	1	3	0	33	AAAA
																									AT5G46290	1	13	22	21	GAUC
																									AT5G47190	0
																									AT5G48300	1	12	15	27	UGAUC
																									AT5G49910	1	9	2	37	AGGU
																									AT5G51070	1	13	26	17	GAUC

## Sheet: N.t._chloroplast_SD_MFE
3' tail: GAUCACCUCC	SeqName	NumMatch	rRNAMatchAt	mRNAMatchAt	DtoStart	MatchStr		aSD site	N_used	N_expected	O:E	p	p_hat	Z		Gene ID	SD facilitated	MFE (5' UTR)		Gene ID	SD facilitated	MFE (5' UTR)
	accD	0						G	7	9.833	0.711889	0.024735	0.0347456	-0.919565		rpl33	Y	-2.4		accD	N	-1.1
	atpA	0						A	24	19.667	1.22032	0.0848057	0.0694947	1.01289		atpF	Y	-4.1		clpP1	N	-4.2
	atpB	0						U	26	29.5	0.881356	0.0918728	0.10424	-0.680865		psbF	Y	-3		matK	N	-1.4
	atpE	1	0	12	18	GGAG		C	29	39.333	0.737294	0.102473	0.138986	-1.77559		rpl22	Y	-4.2		ndhI	N	-2
	atpF	3	0,1,6	21,19,24	9,12,12	GGAG,GAGG,GAUC		A	33	43.167	0.764473	0.116608	0.152534	-1.68095		rps2	Y	0		petD	N	-0.2
	atpH	1	1	18	13	GAGG		C	30	43.167	0.694975	0.106007	0.152534	-2.17696		rps4	Y	0		rpl16	N	-4.1
	atpI	1	1	16	15	GAGG		C	38	39.333	0.96611	0.134276	0.138986	-0.229059		psbE	Y	-6.4		rpl16	N	-4.1
	clpP1	0						U	35	29.5	1.18644	0.123675	0.10424	1.06993		psbD	Y	-3.3		rpl32	N	0
	matK	0						C	34	19.667	1.72878	0.120141	0.0694947	3.35049		petA	Y	-7.1		rpoC2	N	-4.2
	ndhA	1	5	19	16	UGAUC		C	27	9.833	2.74586	0.0954064	0.0347456	5.57225		psaA	Y	-9.2		ndhH	N	-4.5
	ndhB	0														psbC	Y	-6.5		ndhK	N	-4
	ndhB'	0														rbcL	Y	-4.9		petB	N	-3.33
	ndhC	1	0	19	11	GGAG														rpoA	N	-1.8
	ndhE	3	0,0,5	2,19,13	28,11,22	GGAG,GGAG,UGAU														rps14	N	-3.7
	ndhF	0																		rps8	N	-2.5
	ndhG	2	5,5	14,21	21,14	UGAU,UGAU														psaC	N	-0.8
	ndhH	0																		rpl14	N	-6.6
	ndhI	0																		psbA	N	-5.5
	ndhJ	1	0	15	15	GGAG														rps18	N	0
	ndhK	1	5	3	32	UGAU														psaB	N	-0.84
	petA	2	5,6	20,14	15,22	UGAU,GAUC														atpA	N	-5.4
	petB	1	0	25	5	GGAG														atpB	N	0
	petD	1	4	12	22	GUGA														psbB	N	-3.7
	petG	0
	petL	0
	psaA	1	0	20	10	GGAGG
	psaB	1	0	11	19	GGAGG
	psaC	0
	psaI	1	1	16	15	GAGGU
	psaJ	1	0	18	12	GGAGGU
	psbA	1	5	2	33	UGAU
	psbB	1	5	11	24	UGAU
	psbC	1	0	16	14	GGAGGU
	psbD	1	0	19	11	GGAGG
	psbE	1	0	20	10	GGAG
	psbF	1	0	20	10	GGAGG
	psbH	1	6	5	31	GAUC
	psbI	1	0	18	12	GGAG
	psbJ	1	0	13	17	GGAGG
	psbK	0
	psbK	0
	psbM	0
	psbN	1	5	22	13	UGAU
	psbT	1	6	20	16	GAUC
	rbcL	1	0	20	10	GGAGG
	rpl14	0
	rpl16	1	5	17	18	UGAU
	rpl16	0
	rpl2	0
	rpl2	0
	rpl20	0
	rpl22	1	0	17	13	GGAGG
	rpl23	0
	rpl23	0
	rpl32	0
	rpl33	1	0	22	8	GGAGGU
	rpl36	1	2	12	20	AGGU
	rpoA	1	5	7	28	UGAUC
	rpoB	1	5	10	25	UGAU
	rpoC1	0
	rpoC2	0
	rps11	1	5	21	14	UGAU
	rps12	0
	rps12	0
	rps12	0
	rps12	0
	rps12	2	6,6	0,6	36,30	GAUC,GAUC
	rps12	0
	rps12	1	1	15	16	GAGGU
	rps12	0
	rps12	1	5	15	20	UGAU
	rps12	0
	rps14	0
	rps15	0
	rps16	1	1	20	11	GAGG
	rps18	0
	rps19	1	0	19	11	GGAG
	rps2	2	0,3	22,17	8,16	GGAG,GGUG
	rps3	1	4	5	29	GUGAU
	rps4	1	0	21	9	GGAG
	rps7	1	5	5	30	UGAU
	rps7	1	5	5	30	UGAU
	rps8	1	0	4	26	GGAGG
	trnI	0
	trnI	0
	ycf1	1	0	19	11	GGAGGU
	ycf10	1	5	5	30	UGAU
	ycf15	1	3	18	15	GGUG
	ycf15'	1	3	18	15	GGUG
	ycf2	1	0	20	10	GGAGG
	ycf2'	1	0	20	10	GGAGG
	ycf3	0
	ycf4	0
	ycf5	0
	ycf6	0
	ycf9	1	0	16	14	GGAGG

## Sheet: Cyanophage_SD
Using S. sp. 3' tail GAUCACCUCCUUU	S-SSM6a							S-SSM6b							S-SSM6a GeneID	SD facilitated		S-SSM6a GeneID	SD facilitated		S-SSM6b GeneID	SD facilitated		S-SSM6b GeneID	SD facilitated		Using M. aeruginosa 3' tail GAUCACCUCCUU	S-SSM6a							S-SSM6b
	SeqName	NumMatch	rRNAMatchAt	mRNAMatchAt	DtoStart	MatchStr		SeqName	NumMatch	rRNAMatchAt	mRNAMatchAt	DtoStart	MatchStr		CYVG_00290	Y		CYVG_00002	N		CYWG_00124	Y		CYWG_00002	N			SeqName	NumMatch	rRNAMatchAt	mRNAMatchAt	DtoStart	MatchStr		SeqName	NumMatch	rRNAMatchAt	mRNAMatchAt	DtoStart	MatchStr
	CYVG_00002	0						CYWG_00001	1	3	18	15	GGAGG		CYVG_00279	Y		CYVG_00003	N		CYWG_00191	Y		CYWG_00004	N			CYVG_00002	0						CYWG_00001	1	2	18	14	GGAGG
	CYVG_00003	0						CYWG_00002	0						CYVG_00023	Y		CYVG_00004	N		CYWG_00200	Y		CYWG_00005	N			CYVG_00003	0						CYWG_00002	0
	CYVG_00004	2	3,4	8,24	25,10	GGAG,GAGG		CYWG_00003	1	0	14	16	AAAGGA		CYVG_00066	Y		CYVG_00005	N		CYWG_00020	Y		CYWG_00007	N			CYVG_00004	1	2	8	24	GGAG		CYWG_00003	1	0	15	15	AAGGA
	CYVG_00005	0						CYWG_00004	1	8	15	23	UGAU		CYVG_00072	Y		CYVG_00009	N		CYWG_00052	Y		CYWG_00008	N			CYVG_00005	0						CYWG_00004	1	7	15	22	UGAU
	CYVG_00006	1	5	17	18	AGGUG		CYWG_00005	2	2,9	22,14	10,25	AGGA,GAUC		CYVG_00252	Y		CYVG_00010	N		CYWG_00129	Y		CYWG_00009	N			CYVG_00006	1	4	17	17	AGGUG		CYWG_00005	1	8	14	24	GAUC
	CYVG_00007	2	4,7	15,2	19,35	GAGG,GUGA		CYWG_00006	1	8	21	17	UGAU		CYVG_00047	Y		CYVG_00014	N		CYWG_00132	Y		CYWG_00010	N			CYVG_00007	1	3	15	18	GAGG		CYWG_00006	1	7	21	16	UGAU
	CYVG_00008	1	0	18	12	AAAGGA		CYWG_00007	0						CYVG_00160	Y		CYVG_00017	N		CYWG_00202	Y		CYWG_00011	N			CYVG_00008	1	0	19	11	AAGGA		CYWG_00007	0
	CYVG_00009	0						CYWG_00008	0						CYVG_00167	Y		CYVG_00020	N		CYWG_00217	Y		CYWG_00012	N			CYVG_00009	0						CYWG_00008	0
	CYVG_00010	1	9	5	34	GAUC		CYWG_00009	0						CYVG_00215	Y		CYVG_00021	N		CYWG_00019	Y		CYWG_00013	N			CYVG_00010	1	8	5	33	GAUC		CYWG_00009	0
	CYVG_00011	3	2,4,9	18,17,10	14,17,29	AGGA,GAGG,GAUC		CYWG_00010	0						CYVG_00225	Y		CYVG_00025	N		CYWG_00058	Y		CYWG_00015	N			CYVG_00011	2	1,3	18,17	13,16	AGGA,GAGG		CYWG_00010	0
	CYVG_00012	2	2,4	18,17	14,17	AGGA,GAGG		CYWG_00011	1	1	9	22	AAGGAGG		CYVG_00232	Y		CYVG_00028	N		CYWG_00145	Y		CYWG_00017	N			CYVG_00012	2	1,3	18,17	13,16	AGGA,GAGG		CYWG_00011	1	0	9	21	AAGGAGG
	CYVG_00013	1	7	23	14	GUGAU		CYWG_00012	0						CYVG_00235	Y		CYVG_00029	N		CYWG_00188	Y		CYWG_00021	N			CYVG_00013	1	6	23	13	GUGAU		CYWG_00012	0
	CYVG_00014	0						CYWG_00013	0						CYVG_00265	Y		CYVG_00031	N		CYWG_00206	Y		CYWG_00022	N			CYVG_00014	0						CYWG_00013	0
	CYVG_00015	1	4	20	14	GAGG		CYWG_00014	1	0	15	15	AAAG		CYVG_00008	Y		CYVG_00032	N		CYWG_00024	Y		CYWG_00023	N			CYVG_00015	1	3	20	13	GAGG		CYWG_00014	0
	CYVG_00016	1	3	15	18	GGAG		CYWG_00015	1	8	10	28	UGAUC		CYVG_00037	Y		CYVG_00034	N		CYWG_00032	Y		CYWG_00025	N			CYVG_00016	1	2	15	17	GGAG		CYWG_00015	1	7	10	27	UGAUC
	CYVG_00017	0						CYWG_00016	1	0	15	15	AAAG		CYVG_00051	Y		CYVG_00035	N		CYWG_00037	Y		CYWG_00028	N			CYVG_00017	0						CYWG_00016	0
	CYVG_00018	1	7	22	15	GUGA		CYWG_00017	1	8	0	38	UGAU		CYVG_00082	Y		CYVG_00036	N		CYWG_00187	Y		CYWG_00029	N			CYVG_00018	1	6	22	14	GUGA		CYWG_00017	1	7	0	37	UGAU
	CYVG_00019	1	0	17	13	AAAG		CYWG_00018	2	5,8	17,13	18,25	AGGU,UGAU		CYVG_00198	Y		CYVG_00038	N		CYWG_00203	Y		CYWG_00030	N			CYVG_00019	0						CYWG_00018	2	4,7	17,13	17,24	AGGU,UGAU
	CYVG_00020	1	0	25	5	AAAGG		CYWG_00019	1	1	19	12	AAGGAG		CYVG_00216	Y		CYVG_00040	N		CYWG_00045	Y		CYWG_00034	N			CYVG_00020	1	2	13	19	GGAG		CYWG_00019	1	0	19	11	AAGGAG
	CYVG_00021	0						CYWG_00020	2	1,5	20,21	11,14	AAGG,AGGU		CYVG_00220	Y		CYVG_00044	N		CYWG_00083	Y		CYWG_00038	N			CYVG_00021	0						CYWG_00020	1	4	21	13	AGGU
	CYVG_00022	1	0	15	15	AAAGG		CYWG_00021	0						CYVG_00229	Y		CYVG_00052	N		CYWG_00087	Y		CYWG_00041	N			CYVG_00022	2	0,4	16,17	14,17	AAGG,AGGU		CYWG_00021	0
	CYVG_00023	2	0,5	21,17	9,18	AAAG,AGGU		CYWG_00022	0						CYVG_00238	Y		CYVG_00053	N		CYWG_00089	Y		CYWG_00043	N			CYVG_00023	1	4	17	17	AGGU		CYWG_00022	0
	CYVG_00024	1	4	17	17	GAGGU		CYWG_00023	1	8	0	38	UGAU		CYVG_00246	Y		CYVG_00054	N		CYWG_00094	Y		CYWG_00044	N			CYVG_00024	1	3	17	16	GAGGU		CYWG_00023	1	7	0	37	UGAU
	CYVG_00025	1	0	0	30	AAAGGA		CYWG_00024	1	0	17	13	AAAGGA		CYVG_00287	Y		CYVG_00056	N		CYWG_00101	Y		CYWG_00046	N			CYVG_00025	1	0	1	29	AAGGA		CYWG_00024	1	0	18	12	AAGGA
	CYVG_00026	1	1	16	15	AAGGAG		CYWG_00025	0						CYVG_00288	Y		CYVG_00058	N		CYWG_00106	Y		CYWG_00049	N			CYVG_00026	1	0	16	14	AAGGAG		CYWG_00025	0
	CYVG_00027	2	0,1	13,17	17,14	AAAG,AAGG		CYWG_00026	1	1	11	20	AAGGAGGU		CYVG_00019	Y		CYVG_00059	N		CYWG_00134	Y		CYWG_00050	N			CYVG_00027	1	0	17	13	AAGG		CYWG_00026	1	0	11	19	AAGGAGGU
	CYVG_00028	0						CYWG_00027	1	1	12	19	AAGGAG		CYVG_00050	Y		CYVG_00061	N		CYWG_00154	Y		CYWG_00051	N			CYVG_00028	0						CYWG_00027	1	0	12	18	AAGGAG
	CYVG_00029	1	7	11	26	GUGAU		CYWG_00028	1	8	12	26	UGAU		CYVG_00055	Y		CYVG_00062	N		CYWG_00161	Y		CYWG_00053	N			CYVG_00029	1	6	11	25	GUGAU		CYWG_00028	1	7	12	25	UGAU
	CYVG_00030	1	5	14	21	AGGU		CYWG_00029	1	8	12	26	UGAU		CYVG_00083	Y		CYVG_00063	N		CYWG_00171	Y		CYWG_00054	N			CYVG_00030	1	4	14	20	AGGU		CYWG_00029	1	7	12	25	UGAU
	CYVG_00031	0						CYWG_00030	0						CYVG_00099	Y		CYVG_00067	N		CYWG_00204	Y		CYWG_00055	N			CYVG_00031	0						CYWG_00030	0
	CYVG_00032	0						CYWG_00031	1	4	16	18	GAGGUG		CYVG_00129	Y		CYVG_00069	N		CYWG_00208	Y		CYWG_00056	N			CYVG_00032	0						CYWG_00031	1	3	16	17	GAGGUG
	CYVG_00033	1	3	11	22	GGAGGUGA		CYWG_00032	1	4	21	13	GAGGU		CYVG_00139	Y		CYVG_00070	N		CYWG_00210	Y		CYWG_00060	N			CYVG_00033	1	2	11	21	GGAGGUGA		CYWG_00032	1	3	21	12	GAGGU
	CYVG_00034	0						CYWG_00033	3	0,2,4	8,17,16	22,15,18	AAAG,AGGA,GAGG		CYVG_00173	Y		CYVG_00071	N		CYWG_00014	Y		CYWG_00063	N			CYVG_00034	0						CYWG_00033	2	1,3	17,16	14,17	AGGA,GAGG
	CYVG_00035	1	0	21	9	AAAG		CYWG_00034	2	2,4	5,4	27,30	AGGA,GAGG		CYVG_00182	Y		CYVG_00073	N		CYWG_00016	Y		CYWG_00064	N			CYVG_00035	0						CYWG_00034	1	1	5	26	AGGA
	CYVG_00036	0						CYWG_00035	1	1	14	17	AAGGAGG		CYVG_00188	Y		CYVG_00074	N		CYWG_00042	Y		CYWG_00065	N			CYVG_00036	0						CYWG_00035	1	0	14	16	AAGGAGG
	CYVG_00037	1	3	21	12	GGAGG		CYWG_00036	1	1	15	16	AAGGA		CYVG_00240	Y		CYVG_00075	N		CYWG_00067	Y		CYWG_00066	N			CYVG_00037	1	2	21	11	GGAGG		CYWG_00036	1	0	15	15	AAGGA
	CYVG_00038	1	8	9	29	UGAU		CYWG_00037	1	7	24	13	GUGAUC		CYVG_00255	Y		CYVG_00076	N		CYWG_00105	Y		CYWG_00069	N			CYVG_00038	1	7	9	28	UGAU		CYWG_00037	1	6	24	12	GUGAUC
	CYVG_00039	1	3	17	16	GGAGGU		CYWG_00038	0						CYVG_00270	Y		CYVG_00077	N		CYWG_00122	Y		CYWG_00070	N			CYVG_00039	1	2	17	15	GGAGGU		CYWG_00038	0
	CYVG_00040	1	7	2	35	GUGA		CYWG_00039	1	0	9	21	AAAG		CYVG_00011	Y		CYVG_00078	N		CYWG_00131	Y		CYWG_00071	N			CYVG_00040	1	6	2	34	GUGA		CYWG_00039	0
	CYVG_00041	1	0	13	17	AAAGGA		CYWG_00040	1	0	14	16	AAAG		CYVG_00012	Y		CYVG_00084	N		CYWG_00133	Y		CYWG_00072	N			CYVG_00041	1	0	14	16	AAGGA		CYWG_00040	0
	CYVG_00042	1	4	19	15	GAGG		CYWG_00041	0						CYVG_00013	Y		CYVG_00088	N		CYWG_00144	Y		CYWG_00073	N			CYVG_00042	1	3	19	14	GAGG		CYWG_00041	0
	CYVG_00043	2	3,7	13,20	20,17	GGAG,GUGA		CYWG_00042	1	8	23	15	UGAU		CYVG_00015	Y		CYVG_00089	N		CYWG_00181	Y		CYWG_00076	N			CYVG_00043	2	2,6	13,20	19,16	GGAG,GUGA		CYWG_00042	1	7	23	14	UGAU
	CYVG_00044	1	8	1	37	UGAU		CYWG_00043	0						CYVG_00046	Y		CYVG_00093	N		CYWG_00194	Y		CYWG_00080	N			CYVG_00044	1	7	1	36	UGAU		CYWG_00043	0
	CYVG_00045	1	8	18	20	UGAU		CYWG_00044	1	0	1	29	AAAG		CYVG_00064	Y		CYVG_00094	N		CYWG_00003	Y		CYWG_00082	N			CYVG_00045	1	7	18	19	UGAU		CYWG_00044	0
	CYVG_00046	1	3	19	14	GGAGGU		CYWG_00045	2	2,4	18,17	14,17	AGGA,GAGG		CYVG_00068	Y		CYVG_00096	N		CYWG_00036	Y		CYWG_00084	N			CYVG_00046	1	2	19	13	GGAGGU		CYWG_00045	2	1,3	18,17	13,16	AGGA,GAGG
	CYVG_00047	1	0	19	11	AAAGGAG		CYWG_00046	1	0	22	8	AAAG		CYVG_00080	Y		CYVG_00097	N		CYWG_00040	Y		CYWG_00085	N			CYVG_00047	1	0	20	10	AAGGAG		CYWG_00046	0
	CYVG_00048	1	3	15	18	GGAGG		CYWG_00047	1	4	16	18	GAGGU		CYVG_00085	Y		CYVG_00098	N		CYWG_00077	Y		CYWG_00088	N			CYVG_00048	1	2	15	17	GGAGG		CYWG_00047	1	3	16	17	GAGGU
	CYVG_00049	1	2	16	16	AGGAGGU		CYWG_00048	1	3	16	17	GGAGGU		CYVG_00092	Y		CYVG_00100	N		CYWG_00079	Y		CYWG_00090	N			CYVG_00049	1	1	16	15	AGGAGGU		CYWG_00048	1	2	16	16	GGAGGU
	CYVG_00050	1	8	25	13	UGAU		CYWG_00049	0						CYVG_00108	Y		CYVG_00101	N		CYWG_00095	Y		CYWG_00091	N			CYVG_00050	1	7	25	12	UGAU		CYWG_00049	0
	CYVG_00051	1	6	24	12	GGUG		CYWG_00050	1	4	4	30	GAGGU		CYVG_00115	Y		CYVG_00102	N		CYWG_00136	Y		CYWG_00092	N			CYVG_00051	1	5	24	11	GGUG		CYWG_00050	1	3	4	29	GAGGU
	CYVG_00052	0						CYWG_00051	0						CYVG_00122	Y		CYVG_00105	N		CYWG_00163	Y		CYWG_00096	N			CYVG_00052	0						CYWG_00051	0
	CYVG_00053	1	8	3	35	UGAU		CYWG_00052	1	1	20	11	AAGGA		CYVG_00140	Y		CYVG_00107	N		CYWG_00176	Y		CYWG_00097	N			CYVG_00053	1	7	3	34	UGAU		CYWG_00052	1	0	20	10	AAGGA
	CYVG_00054	0						CYWG_00053	0						CYVG_00149	Y		CYVG_00109	N		CYWG_00198	Y		CYWG_00098	N			CYVG_00054	0						CYWG_00053	0
	CYVG_00055	1	0	17	13	AAAGGAG		CYWG_00054	1	9	0	39	GAUC		CYVG_00187	Y		CYVG_00110	N		CYWG_00006	Y		CYWG_00099	N			CYVG_00055	1	0	18	12	AAGGAG		CYWG_00054	1	8	0	38	GAUC
	CYVG_00056	2	0,0	22,26	8,4	AAAG,AAAG		CYWG_00055	1	2	0	32	AGGA		CYVG_00207	Y		CYVG_00111	N		CYWG_00035	Y		CYWG_00100	N			CYVG_00056	0						CYWG_00055	1	1	0	31	AGGA
	CYVG_00057	1	7	20	17	GUGA		CYWG_00056	0						CYVG_00271	Y		CYVG_00112	N		CYWG_00048	Y		CYWG_00102	N			CYVG_00057	1	6	20	16	GUGA		CYWG_00056	0
	CYVG_00058	2	2,3	3,1	29,32	AGGAG,GGAGG		CYWG_00057	1	0	9	21	AAAGG		CYVG_00018	Y		CYVG_00113	N		CYWG_00074	Y		CYWG_00103	N			CYVG_00058	1	1	3	28	AGGAG		CYWG_00057	1	0	10	20	AAGG
	CYVG_00059	0						CYWG_00058	1	1	19	12	AAGGAGG		CYVG_00022	Y		CYVG_00114	N		CYWG_00078	Y		CYWG_00104	N			CYVG_00059	0						CYWG_00058	1	0	19	11	AAGGAGG
	CYVG_00060	1	0	15	15	AAAG		CYWG_00059	1	1	12	19	AAGGA		CYVG_00026	Y		CYVG_00117	N		CYWG_00086	Y		CYWG_00108	N			CYVG_00060	0						CYWG_00059	1	0	12	18	AAGGA
	CYVG_00061	1	3	2	31	GGAG		CYWG_00060	0						CYVG_00042	Y		CYVG_00119	N		CYWG_00123	Y		CYWG_00109	N			CYVG_00061	1	2	2	30	GGAG		CYWG_00060	0
	CYVG_00062	1	0	23	7	AAAGG		CYWG_00061	2	0,8	8,23	22,15	AAAG,UGAU		CYVG_00060	Y		CYVG_00120	N		CYWG_00135	Y		CYWG_00110	N			CYVG_00062	1	0	24	6	AAGG		CYWG_00061	1	7	23	14	UGAU
	CYVG_00063	2	0,9	4,0	26,39	AAAG,GAUC		CYWG_00062	3	0,3,8	1,19,12	29,14,26	AAAG,GGAG,UGAU		CYVG_00136	Y		CYVG_00121	N		CYWG_00138	Y		CYWG_00111	N			CYVG_00063	1	8	0	38	GAUC		CYWG_00062	1	2	19	13	GGAG
	CYVG_00064	2	0,2	16,21	14,11	AAAG,AGGA		CYWG_00063	1	1	5	26	AAGGA		CYVG_00170	Y		CYVG_00123	N		CYWG_00155	Y		CYWG_00112	N			CYVG_00064	1	1	21	10	AGGA		CYWG_00063	1	0	5	25	AAGGA
	CYVG_00065	2	0,5	9,11	21,24	AAAGG,AGGUG		CYWG_00064	0						CYVG_00234	Y		CYVG_00124	N		CYWG_00169	Y		CYWG_00113	N			CYVG_00065	1	4	11	23	AGGUG		CYWG_00064	0
	CYVG_00066	2	1,4	22,13	9,21	AAGGA,GAGGU		CYWG_00065	0						CYVG_00254	Y		CYVG_00125	N		CYWG_00190	Y		CYWG_00114	N			CYVG_00066	1	3	13	20	GAGGU		CYWG_00065	0
	CYVG_00067	1	5	3	32	AGGU		CYWG_00066	0						CYVG_00257	Y		CYVG_00126	N		CYWG_00211	Y		CYWG_00115	N			CYVG_00067	1	4	3	31	AGGU		CYWG_00066	0
	CYVG_00068	1	1	17	14	AAGGA		CYWG_00067	2	0,7	15,18	15,19	AAAG,GUGA		CYVG_00272	Y		CYVG_00130	N		CYWG_00212	Y		CYWG_00116	N			CYVG_00068	1	0	17	13	AAGGA		CYWG_00067	1	6	18	18	GUGA
	CYVG_00069	0						CYWG_00068	2	2,4	14,13	18,21	AGGA,GAGG		CYVG_00303	Y		CYVG_00131	N		CYWG_00018	Y		CYWG_00117	N			CYVG_00069	0						CYWG_00068	2	1,3	14,13	17,20	AGGA,GAGG
	CYVG_00070	1	8	5	33	UGAU		CYWG_00069	1	8	10	28	UGAUC		CYVG_00039	Y		CYVG_00133	N		CYWG_00031	Y		CYWG_00118	N			CYVG_00070	1	7	5	32	UGAU		CYWG_00069	1	7	10	27	UGAUC
	CYVG_00071	0						CYWG_00070	1	8	6	32	UGAUC		CYVG_00049	Y		CYVG_00134	N		CYWG_00047	Y		CYWG_00119	N			CYVG_00071	0						CYWG_00070	1	7	6	31	UGAUC
	CYVG_00072	2	0,9	21,24	9,15	AAAG,GAUC		CYWG_00071	0						CYVG_00128	Y		CYVG_00135	N		CYWG_00068	Y		CYWG_00120	N			CYVG_00072	1	8	24	14	GAUC		CYWG_00071	0
	CYVG_00073	0						CYWG_00072	0						CYVG_00190	Y		CYVG_00137	N		CYWG_00093	Y		CYWG_00121	N			CYVG_00073	0						CYWG_00072	0
	CYVG_00074	0						CYWG_00073	2	0,2	21,10	9,22	AAAG,AGGA		CYVG_00201	Y		CYVG_00138	N		CYWG_00107	Y		CYWG_00125	N			CYVG_00074	0						CYWG_00073	1	1	10	21	AGGA
	CYVG_00075	1	9	12	27	GAUC		CYWG_00074	1	3	16	17	GGAGGU		CYVG_00218	Y		CYVG_00141	N		CYWG_00174	Y		CYWG_00128	N			CYVG_00075	1	8	12	26	GAUC		CYWG_00074	1	2	16	16	GGAGGU
	CYVG_00076	0						CYWG_00075	3	1,2,8	1,6,21	30,26,17	AAGG,AGGA,UGAU		CYVG_00239	Y		CYVG_00144	N		CYWG_00183	Y		CYWG_00130	N			CYVG_00076	0						CYWG_00075	1	7	21	16	UGAU
	CYVG_00077	0						CYWG_00076	2	0,4	4,9	26,25	AAAG,GAGG		CYVG_00241	Y		CYVG_00145	N		CYWG_00027	Y		CYWG_00137	N			CYVG_00077	0						CYWG_00076	1	3	9	24	GAGG
	CYVG_00078	0						CYWG_00077	1	7	21	16	GUGA		CYVG_00251	Y		CYVG_00146	N		CYWG_00059	Y		CYWG_00139	N			CYVG_00078	0						CYWG_00077	1	6	21	15	GUGA
	CYVG_00079	3	0,0,3	2,23,18	28,7,15	AAAG,AAAG,GGAG		CYWG_00078	2	0,0	13,22	17,8	AAAG,AAAG		CYVG_00260	Y		CYVG_00148	N		CYWG_00201	Y		CYWG_00141	N			CYVG_00079	1	2	18	14	GGAG		CYWG_00078	0
	CYVG_00080	1	8	24	14	UGAU		CYWG_00079	1	3	17	16	GGAG		CYVG_00262	Y		CYVG_00151	N		CYWG_00026	Y		CYWG_00142	N			CYVG_00080	1	7	24	13	UGAU		CYWG_00079	1	2	17	15	GGAG
	CYVG_00081	3	0,0,8	12,22,0	18,8,38	AAAG,AAAG,UGAU		CYWG_00080	0						CYVG_00277	Y		CYVG_00152	N		CYWG_00081	Y		CYWG_00143	N			CYVG_00081	1	7	0	37	UGAU		CYWG_00080	0
	CYVG_00082	3	0,0,0	18,22,26	12,8,4	AAAG,AAAG,AAAG		CYWG_00081	1	0	10	20	AAAG		CYVG_00024	Y		CYVG_00153	N		CYWG_00127	Y		CYWG_00146	N			CYVG_00082	0						CYWG_00081	0
	CYVG_00083	1	9	26	13	GAUC		CYWG_00082	0						CYVG_00027	Y		CYVG_00154	N		CYWG_00193	Y		CYWG_00148	N			CYVG_00083	1	8	26	12	GAUC		CYWG_00082	0
	CYVG_00084	0						CYWG_00083	1	3	19	14	GGAG		CYVG_00041	Y		CYVG_00155	N		CYWG_00199	Y		CYWG_00149	N			CYVG_00084	0						CYWG_00083	1	2	19	13	GGAG
	CYVG_00085	1	2	18	14	AGGAG		CYWG_00084	1	8	6	32	UGAU		CYVG_00057	Y		CYVG_00156	N		CYWG_00039	Y		CYWG_00150	N			CYVG_00085	1	1	18	13	AGGAG		CYWG_00084	1	7	6	31	UGAU
	CYVG_00086	2	0,0	12,25	18,5	AAAG,AAAG		CYWG_00085	0						CYVG_00199	Y		CYVG_00157	N		CYWG_00057	Y		CYWG_00151	N			CYVG_00086	0						CYWG_00085	0
	CYVG_00087	1	3	15	18	GGAGGU		CYWG_00086	1	0	13	17	AAAGG		CYVG_00200	Y		CYVG_00158	N		CYWG_00152	Y		CYWG_00153	N			CYVG_00087	1	2	15	17	GGAGGU		CYWG_00086	2	0,4	14,15	16,19	AAGG,AGGU
	CYVG_00088	0						CYWG_00087	1	1	17	14	AAGGA		CYVG_00203	Y		CYVG_00159	N		CYWG_00033	Y		CYWG_00156	N			CYVG_00088	0						CYWG_00087	1	0	17	13	AAGGA
	CYVG_00089	1	8	16	22	UGAUC		CYWG_00088	0						CYVG_00210	Y		CYVG_00161	N		CYWG_00061	Y		CYWG_00157	N			CYVG_00089	1	7	16	21	UGAUC		CYWG_00088	0
	CYVG_00090	1	8	17	21	UGAU		CYWG_00089	1	5	21	14	AGGU		CYVG_00219	Y		CYVG_00162	N		CYWG_00147	Y		CYWG_00158	N			CYVG_00090	1	7	17	20	UGAU		CYWG_00089	1	4	21	13	AGGU
	CYVG_00091	1	7	19	18	GUGA		CYWG_00090	0						CYVG_00221	Y		CYVG_00164	N		CYWG_00160	Y		CYWG_00159	N			CYVG_00091	1	6	19	17	GUGA		CYWG_00090	0
	CYVG_00092	1	0	16	14	AAAG		CYWG_00091	1	6	3	33	GGUG		CYVG_00224	Y		CYVG_00165	N		CYWG_00177	Y		CYWG_00162	N			CYVG_00092	0						CYWG_00091	1	5	3	32	GGUG
	CYVG_00093	1	1	5	26	AAGG		CYWG_00092	2	0,9	0,3	30,36	AAAG,GAUC		CYVG_00242	Y		CYVG_00168	N		CYWG_00140	Y		CYWG_00164	N			CYVG_00093	1	0	5	25	AAGG		CYWG_00092	1	8	3	35	GAUC
	CYVG_00094	4	2,2,4,9	2,9,1,4	30,23,33,35	AGGA,AGGA,GAGG,GAUC		CYWG_00093	1	8	20	18	UGAUC		CYVG_00243	Y		CYVG_00169	N		CYWG_00178	Y		CYWG_00165	N			CYVG_00094	1	1	9	22	AGGA		CYWG_00093	1	7	20	17	UGAUC
	CYVG_00095	3	0,3,9	6,16,9	24,17,30	AAAG,GGAG,GAUC		CYWG_00094	1	0	16	14	AAAG		CYVG_00283	Y		CYVG_00171	N		CYWG_00062	Y		CYWG_00166	N			CYVG_00095	1	2	16	16	GGAG		CYWG_00094	0
	CYVG_00096	0						CYWG_00095	1	1	15	16	AAGGA		CYVG_00294	Y		CYVG_00172	N		CYWG_00075	Y		CYWG_00167	N			CYVG_00096	0						CYWG_00095	1	0	15	15	AAGGA
	CYVG_00097	1	0	1	29	AAAG		CYWG_00096	0						CYVG_00304	Y		CYVG_00175	N		CYWG_00126	Y		CYWG_00168	N			CYVG_00097	0						CYWG_00096	0
	CYVG_00098	0						CYWG_00097	0						CYVG_00006	Y		CYVG_00176	N					CYWG_00170	N			CYVG_00098	0						CYWG_00097	0
	CYVG_00099	1	0	17	13	AAAG		CYWG_00098	0						CYVG_00016	Y		CYVG_00178	N					CYWG_00172	N			CYVG_00099	0						CYWG_00098	0
	CYVG_00100	1	1	23	8	AAGGA		CYWG_00099	0						CYVG_00048	Y		CYVG_00179	N					CYWG_00173	N			CYVG_00100	1	0	23	7	AAGGA		CYWG_00099	0
	CYVG_00101	0						CYWG_00100	0						CYVG_00081	Y		CYVG_00180	N					CYWG_00175	N			CYVG_00101	0						CYWG_00100	0
	CYVG_00102	1	8	12	26	UGAU		CYWG_00101	1	5	21	14	AGGUGA		CYVG_00086	Y		CYVG_00183	N					CYWG_00179	N			CYVG_00102	1	7	12	25	UGAU		CYWG_00101	1	4	21	13	AGGUGA
	CYVG_00103	5	0,0,2,5,9	10,24,0,18,2	20,6,32,17,37	AAAG,AAAG,AGGA,AGGU,GAUC		CYWG_00102	0						CYVG_00087	Y		CYVG_00184	N					CYWG_00180	N			CYVG_00103	1	4	18	16	AGGU		CYWG_00102	0
	CYVG_00104	4	2,2,4,5	13,19,12,7	19,13,22,28	AGGA,AGGA,GAGG,AGGU		CYWG_00103	4	0,2,4,9	22,7,6,1	8,25,28,38	AAAG,AGGA,GAGG,GAUC		CYVG_00091	Y		CYVG_00185	N					CYWG_00182	N			CYVG_00104	3	1,1,3	13,19,12	18,12,21	AGGA,AGGA,GAGG		CYWG_00103	1	1	7	24	AGGA
	CYVG_00105	0						CYWG_00104	2	0,0	1,25	29,5	AAAG,AAAG		CYVG_00106	Y		CYVG_00186	N					CYWG_00184	N			CYVG_00105	0						CYWG_00104	0
	CYVG_00106	1	1	13	18	AAGGA		CYWG_00105	1	3	18	15	GGAG		CYVG_00150	Y		CYVG_00189	N					CYWG_00185	N			CYVG_00106	1	0	13	17	AAGGA		CYWG_00105	1	2	18	14	GGAG
	CYVG_00107	1	7	8	29	GUGA		CYWG_00106	1	8	24	14	UGAU		CYVG_00174	Y		CYVG_00191	N					CYWG_00186	N			CYVG_00107	1	6	8	28	GUGA		CYWG_00106	1	7	24	13	UGAU
	CYVG_00108	1	1	17	14	AAGGA		CYWG_00107	1	3	15	18	GGAG		CYVG_00236	Y		CYVG_00192	N					CYWG_00189	N			CYVG_00108	1	0	17	13	AAGGA		CYWG_00107	1	2	15	17	GGAG
	CYVG_00109	2	1,3	0,3	31,30	AAGG,GGAG		CYWG_00108	1	7	14	23	GUGA		CYVG_00266	Y		CYVG_00193	N					CYWG_00192	N			CYVG_00109	1	0	0	30	AAGG		CYWG_00108	1	6	14	22	GUGA
	CYVG_00110	0						CYWG_00109	0						CYVG_00289	Y		CYVG_00194	N					CYWG_00195	N			CYVG_00110	0						CYWG_00109	0
	CYVG_00111	1	3	23	10	GGAG		CYWG_00110	1	0	7	23	AAAGG		CYVG_00293	Y		CYVG_00195	N					CYWG_00196	N			CYVG_00111	1	2	23	9	GGAG		CYWG_00110	1	0	8	22	AAGG
	CYVG_00112	0						CYWG_00111	0						CYVG_00007	Y		CYVG_00196	N					CYWG_00197	N			CYVG_00112	0						CYWG_00111	0
	CYVG_00113	0						CYWG_00112	0						CYVG_00104	Y		CYVG_00197	N					CYWG_00205	N			CYVG_00113	0						CYWG_00112	0
	CYVG_00114	0						CYWG_00113	2	5,8	7,16	28,22	AGGU,UGAU		CYVG_00116	Y		CYVG_00204	N					CYWG_00207	N			CYVG_00114	0						CYWG_00113	1	7	16	21	UGAU
	CYVG_00115	1	2	18	14	AGGAG		CYWG_00114	0						CYVG_00118	Y		CYVG_00205	N					CYWG_00209	N			CYVG_00115	1	1	18	13	AGGAG		CYWG_00114	0
	CYVG_00116	2	0,0	11,26	19,4	AAAG,AAAG		CYWG_00115	0						CYVG_00142	Y		CYVG_00206	N					CYWG_00213	N			CYVG_00116	0						CYWG_00115	0
	CYVG_00117	0						CYWG_00116	0						CYVG_00211	Y		CYVG_00208	N					CYWG_00214	N			CYVG_00117	0						CYWG_00116	0
	CYVG_00118	1	0	11	19	AAAG		CYWG_00117	1	9	1	38	GAUC		CYVG_00248	Y		CYVG_00209	N					CYWG_00215	N			CYVG_00118	0						CYWG_00117	1	8	1	37	GAUC
	CYVG_00119	0						CYWG_00118	1	8	13	25	UGAUC		CYVG_00278	Y		CYVG_00213	N					CYWG_00216	N			CYVG_00119	0						CYWG_00118	1	7	13	24	UGAUC
	CYVG_00120	1	0	20	10	AAAGGAG		CYWG_00119	2	0,2	22,3	8,29	AAAG,AGGA		CYVG_00292	Y		CYVG_00214	N					CYWG_00218	N			CYVG_00120	1	0	21	9	AAGGAG		CYWG_00119	1	1	3	28	AGGA
	CYVG_00121	0						CYWG_00120	0						CYVG_00103	Y		CYVG_00217	N									CYVG_00121	0						CYWG_00120	0
	CYVG_00122	1	0	16	14	AAAGGA		CYWG_00121	1	7	14	23	GUGAU		CYVG_00043	Y		CYVG_00222	N									CYVG_00122	1	0	17	13	AAGGA		CYWG_00121	1	6	14	22	GUGAU
	CYVG_00123	1	8	0	38	UGAU		CYWG_00122	1	3	18	15	GGAGG		CYVG_00045	Y		CYVG_00223	N									CYVG_00123	1	7	0	37	UGAU		CYWG_00122	1	2	18	14	GGAGG
	CYVG_00124	1	0	22	8	AAAGGA		CYWG_00123	1	0	13	17	AAAGGA		CYVG_00127	Y		CYVG_00227	N									CYVG_00124	1	1	12	19	AGGAG		CYWG_00123	1	0	14	16	AAGGA
	CYVG_00125	0						CYWG_00124	3	1,5,5	22,18,23	9,17,12	AAGG,AGGU,AGGU		CYVG_00147	Y		CYVG_00228	N									CYVG_00125	0						CYWG_00124	2	4,4	18,23	16,11	AGGU,AGGU
	CYVG_00126	0						CYWG_00125	1	2	9	23	AGGA		CYVG_00177	Y		CYVG_00230	N									CYVG_00126	0						CYWG_00125	1	1	9	22	AGGA
	CYVG_00127	1	4	14	20	GAGGU		CYWG_00126	3	2,3,4	1,13,0	31,20,34	AGGA,GGAG,GAGG		CYVG_00247	Y		CYVG_00231	N									CYVG_00127	1	3	14	19	GAGGU		CYWG_00126	1	2	13	19	GGAG
	CYVG_00128	2	3,8	17,24	16,14	GGAGG,UGAUC		CYWG_00127	1	3	13	20	GGAGG		CYVG_00301	Y		CYVG_00233	N									CYVG_00128	2	2,7	17,24	15,13	GGAGG,UGAUC		CYWG_00127	1	2	13	19	GGAGG
	CYVG_00129	1	3	20	13	GGAG		CYWG_00128	0						CYVG_00030	Y		CYVG_00237	N									CYVG_00129	1	2	20	12	GGAG		CYWG_00128	0
	CYVG_00130	0						CYWG_00129	1	1	20	11	AAGGA		CYVG_00065	Y		CYVG_00244	N									CYVG_00130	0						CYWG_00129	1	0	20	10	AAGGA
	CYVG_00131	1	0	20	10	AAAG		CYWG_00130	0						CYVG_00090	Y		CYVG_00249	N									CYVG_00131	0						CYWG_00130	0
	CYVG_00132	1	0	9	21	AAAGGA		CYWG_00131	1	9	24	15	GAUC		CYVG_00132	Y		CYVG_00256	N									CYVG_00132	1	0	10	20	AAGGA		CYWG_00131	1	8	24	14	GAUC
	CYVG_00133	0						CYWG_00132	1	2	21	11	AGGAG		CYVG_00202	Y		CYVG_00258	N									CYVG_00133	0						CYWG_00132	1	1	21	10	AGGAG
	CYVG_00134	0						CYWG_00133	1	3	18	15	GGAGG		CYVG_00212	Y		CYVG_00259	N									CYVG_00134	0						CYWG_00133	1	2	18	14	GGAGG
	CYVG_00135	0						CYWG_00134	1	2	18	14	AGGAG		CYVG_00250	Y		CYVG_00261	N									CYVG_00135	0						CYWG_00134	1	1	18	13	AGGAG
	CYVG_00136	2	2,4	17,16	15,18	AGGA,GAGG		CYWG_00135	1	3	16	17	GGAG		CYVG_00253	Y		CYVG_00263	N									CYVG_00136	2	1,3	17,16	14,17	AGGA,GAGG		CYWG_00135	1	2	16	16	GGAG
	CYVG_00137	0						CYWG_00136	1	6	20	16	GGUG		CYVG_00276	Y		CYVG_00264	N									CYVG_00137	0						CYWG_00136	1	5	20	15	GGUG
	CYVG_00138	2	2,9	1,7	31,32	AGGA,GAUC		CYWG_00137	0						CYVG_00033	Y		CYVG_00267	N									CYVG_00138	1	1	1	30	AGGA		CYWG_00137	0
	CYVG_00139	1	0	17	13	AAAGG		CYWG_00138	1	3	16	17	GGAGG		CYVG_00095	Y		CYVG_00268	N									CYVG_00139	1	0	18	12	AAGG		CYWG_00138	1	2	16	16	GGAGG
	CYVG_00140	2	5,9	21,3	14,36	AGGU,GAUC		CYWG_00139	1	0	1	29	AAAG		CYVG_00273	Y		CYVG_00269	N									CYVG_00140	1	4	21	13	AGGU		CYWG_00139	0
	CYVG_00141	1	9	16	23	GAUC		CYWG_00140	3	1,2,4	6,14,13	25,18,21	AAGG,AGGA,GAGG		CYVG_00245	Y		CYVG_00274	N									CYVG_00141	1	8	16	22	GAUC		CYWG_00140	3	0,1,3	6,14,13	24,17,20	AAGG,AGGA,GAGG
	CYVG_00142	2	2,8	13,19	19,19	AGGAG,UGAUC		CYWG_00141	0						CYVG_00079	Y		CYVG_00275	N									CYVG_00142	2	1,7	13,19	18,18	AGGAG,UGAUC		CYWG_00141	0
	CYVG_00143	2	3,3	1,21	32,12	GGAG,GGAG		CYWG_00142	0						CYVG_00166	Y		CYVG_00280	N									CYVG_00143	1	2	21	11	GGAG		CYWG_00142	0
	CYVG_00144	0						CYWG_00143	0						CYVG_00181	Y		CYVG_00281	N									CYVG_00144	0						CYWG_00143	0
	CYVG_00145	3	0,8,8	1,11,15	29,27,23	AAAG,UGAU,UGAU		CYWG_00144	1	1	16	15	AAGGAG		CYVG_00226	Y		CYVG_00282	N									CYVG_00145	1	7	15	22	UGAU		CYWG_00144	1	0	16	14	AAGGAG
	CYVG_00146	0						CYWG_00145	1	3	21	12	GGAG		CYVG_00143	Y		CYVG_00284	N									CYVG_00146	0						CYWG_00145	1	2	21	11	GGAG
	CYVG_00147	1	0	10	20	AAAG		CYWG_00146	1	0	1	29	AAAG		CYVG_00285	Y		CYVG_00286	N									CYVG_00147	0						CYWG_00146	0
	CYVG_00148	0						CYWG_00147	3	0,1,5	8,16,17	22,15,18	AAAG,AAGG,AGGU		CYVG_00296	Y		CYVG_00291	N									CYVG_00148	0						CYWG_00147	2	0,4	16,17	14,17	AAGG,AGGU
	CYVG_00149	1	3	19	14	GGAGGU		CYWG_00148	0									CYVG_00295	N									CYVG_00149	1	2	19	13	GGAGGU		CYWG_00148	0
	CYVG_00150	2	2,9	14,21	18,18	AGGA,GAUC		CYWG_00149	0									CYVG_00297	N									CYVG_00150	2	1,8	14,21	17,17	AGGA,GAUC		CYWG_00149	0
	CYVG_00151	0						CYWG_00150	2	3,4	11,8	22,26	GGAG,GAGG					CYVG_00298	N									CYVG_00151	0						CYWG_00150	1	2	11	21	GGAG
	CYVG_00152	1	9	17	22	GAUC		CYWG_00151	0									CYVG_00299	N									CYVG_00152	1	8	17	21	GAUC		CYWG_00151	0
	CYVG_00153	0						CYWG_00152	2	1,5	10,11	21,24	AAGG,AGGU					CYVG_00300	N									CYVG_00153	0						CYWG_00152	2	0,4	10,11	20,23	AAGG,AGGU
	CYVG_00154	1	0	8	22	AAAGG		CYWG_00153	1	7	12	25	GUGA					CYVG_00302	N									CYVG_00154	2	0,4	9,10	21,24	AAGG,AGGU		CYWG_00153	1	6	12	24	GUGA
	CYVG_00155	0						CYWG_00154	1	0	16	14	AAAGGA															CYVG_00155	0						CYWG_00154	1	0	17	13	AAGGA
	CYVG_00156	1	7	11	26	GUGA		CYWG_00155	1	3	16	17	GGAG															CYVG_00156	1	6	11	25	GUGA		CYWG_00155	1	2	16	16	GGAG
	CYVG_00157	1	0	8	22	AAAGG		CYWG_00156	0																			CYVG_00157	1	0	9	21	AAGG		CYWG_00156	0
	CYVG_00158	1	6	4	32	GGUG		CYWG_00157	1	1	4	27	AAGGA															CYVG_00158	1	5	4	31	GGUG		CYWG_00157	1	0	4	26	AAGGA
	CYVG_00159	0						CYWG_00158	0																			CYVG_00159	0						CYWG_00158	0
	CYVG_00160	1	1	20	11	AAGG		CYWG_00159	1	8	8	30	UGAUC															CYVG_00160	1	0	20	10	AAGG		CYWG_00159	1	7	8	29	UGAUC
	CYVG_00161	1	5	6	29	AGGUGA		CYWG_00160	3	0,2,4	7,23,22	23,9,12	AAAG,AGGA,GAGG															CYVG_00161	1	4	6	28	AGGUGA		CYWG_00160	1	3	22	11	GAGG
	CYVG_00162	1	1	9	22	AAGGA		CYWG_00161	1	2	18	14	AGGAG															CYVG_00162	1	0	9	21	AAGGA		CYWG_00161	1	1	18	13	AGGAG
	CYVG_00164	1	0	1	29	AAAGGA		CYWG_00162	0																			CYVG_00164	1	0	2	28	AAGGA		CYWG_00162	0
	CYVG_00165	1	3	8	25	GGAG		CYWG_00163	2	0,2	14,1	16,31	AAAGG,AGGAG															CYVG_00165	1	2	8	24	GGAG		CYWG_00163	1	1	1	30	AGGAG
	CYVG_00166	4	0,0,2,4	2,23,14,13	28,7,18,21	AAAG,AAAG,AGGA,GAGG		CYWG_00164	3	0,0,3	6,10,25	24,20,8	AAAG,AAAG,GGAG															CYVG_00166	2	1,3	14,13	17,20	AGGA,GAGG		CYWG_00164	1	2	25	7	GGAG
	CYVG_00167	2	0,3	19,8	11,25	AAAG,GGAG		CYWG_00165	0																			CYVG_00167	1	2	8	24	GGAG		CYWG_00165	0
	CYVG_00168	1	0	1	29	AAAG		CYWG_00166	0																			CYVG_00168	0						CYWG_00166	0
	CYVG_00169	1	0	1	29	AAAG		CYWG_00167	0																			CYVG_00169	0						CYWG_00167	0
	CYVG_00170	1	1	16	15	AAGGA		CYWG_00168	0																			CYVG_00170	1	0	16	14	AAGGA		CYWG_00168	0
	CYVG_00171	1	0	3	27	AAAG		CYWG_00169	1	0	13	17	AAAGG															CYVG_00171	0						CYWG_00169	2	0,4	14,15	16,19	AAGG,AGGU
	CYVG_00172	1	0	8	22	AAAG		CYWG_00170	1	8	7	31	UGAUC															CYVG_00172	0						CYWG_00170	1	7	7	30	UGAUC
	CYVG_00173	1	2	19	13	AGGAGGU		CYWG_00171	1	1	17	14	AAGGAG															CYVG_00173	1	1	19	12	AGGAGGU		CYWG_00171	1	0	17	13	AAGGAG
	CYVG_00174	1	4	16	18	GAGGU		CYWG_00172	1	0	21	9	AAAG															CYVG_00174	1	3	16	17	GAGGU		CYWG_00172	0
	CYVG_00175	0						CYWG_00173	0																			CYVG_00175	0						CYWG_00173	0
	CYVG_00176	0						CYWG_00174	1	6	18	18	GGUGA															CYVG_00176	0						CYWG_00174	1	5	18	17	GGUGA
	CYVG_00177	2	4,8	14,3	20,35	GAGG,UGAU		CYWG_00175	1	8	15	23	UGAU															CYVG_00177	1	3	14	19	GAGG		CYWG_00175	1	7	15	22	UGAU
	CYVG_00178	1	0	20	10	AAAG		CYWG_00176	1	0	14	16	AAAGG															CYVG_00178	0						CYWG_00176	1	0	15	15	AAGG
	CYVG_00179	0						CYWG_00177	2	0,0	7,13	23,17	AAAG,AAAG															CYVG_00179	0						CYWG_00177	0
	CYVG_00180	2	7,9	1,13	36,26	GUGA,GAUC		CYWG_00178	2	2,8	4,26	28,12	AGGA,UGAU															CYVG_00180	1	8	13	25	GAUC		CYWG_00178	1	7	26	11	UGAU
	CYVG_00181	2	0,3	1,16	29,17	AAAG,GGAG		CYWG_00179	1	2	4	28	AGGA															CYVG_00181	1	2	16	16	GGAG		CYWG_00179	1	1	4	27	AGGA
	CYVG_00182	1	4	21	13	GAGGU		CYWG_00180	1	9	17	22	GAUC															CYVG_00182	1	3	21	12	GAGGU		CYWG_00180	1	8	17	21	GAUC
	CYVG_00183	0						CYWG_00181	2	2,4	17,16	15,18	AGGA,GAGG															CYVG_00183	0						CYWG_00181	2	1,3	17,16	14,17	AGGA,GAGG
	CYVG_00184	1	3	25	8	GGAG		CYWG_00182	0																			CYVG_00184	1	2	25	7	GGAG		CYWG_00182	0
	CYVG_00185	1	9	14	25	GAUC		CYWG_00183	3	3,7,8	15,20,11	18,17,27	GGAG,GUGA,UGAU															CYVG_00185	1	8	14	24	GAUC		CYWG_00183	2	2,6	15,20	17,16	GGAG,GUGA
	CYVG_00186	0						CYWG_00184	0																			CYVG_00186	0						CYWG_00184	0
	CYVG_00187	1	3	19	14	GGAG		CYWG_00185	0																			CYVG_00187	1	2	19	13	GGAG		CYWG_00185	0
	CYVG_00188	1	2	19	13	AGGA		CYWG_00186	1	7	11	26	GUGA															CYVG_00188	1	1	19	12	AGGA		CYWG_00186	1	6	11	25	GUGA
	CYVG_00189	2	0,3	3,23	27,10	AAAG,GGAG		CYWG_00187	1	8	25	13	UGAU															CYVG_00189	1	2	23	9	GGAG		CYWG_00187	1	7	25	12	UGAU
	CYVG_00190	1	5	19	16	AGGU		CYWG_00188	1	2	20	12	AGGA															CYVG_00190	1	4	19	15	AGGU		CYWG_00188	1	1	20	11	AGGA
	CYVG_00191	0						CYWG_00189	1	2	22	10	AGGAG															CYVG_00191	0						CYWG_00189	1	1	22	9	AGGAG
	CYVG_00192	0						CYWG_00190	2	0,1	13,22	17,9	AAAG,AAGG															CYVG_00192	0						CYWG_00190	1	0	22	8	AAGG
	CYVG_00193	0						CYWG_00191	2	0,3	20,14	10,19	AAAG,GGAG															CYVG_00193	0						CYWG_00191	1	2	14	18	GGAG
	CYVG_00194	1	4	1	33	GAGG		CYWG_00192	1	8	7	31	UGAU															CYVG_00194	1	3	1	32	GAGG		CYWG_00192	1	7	7	30	UGAU
	CYVG_00195	1	0	5	25	AAAG		CYWG_00193	1	0	10	20	AAAG															CYVG_00195	0						CYWG_00193	0
	CYVG_00196	0						CYWG_00194	1	3	18	15	GGAG															CYVG_00196	0						CYWG_00194	1	2	18	14	GGAG
	CYVG_00197	0						CYWG_00195	1	3	23	10	GGAG															CYVG_00197	0						CYWG_00195	1	2	23	9	GGAG
	CYVG_00198	1	1	19	12	AAGGAGG		CYWG_00196	1	9	10	29	GAUC															CYVG_00198	1	0	19	11	AAGGAGG		CYWG_00196	1	8	10	28	GAUC
	CYVG_00199	1	8	21	17	UGAU		CYWG_00197	0																			CYVG_00199	1	7	21	16	UGAU		CYWG_00197	0
	CYVG_00200	2	3,5	16,6	17,29	GGAGG,AGGUG		CYWG_00198	1	4	18	16	GAGGU															CYVG_00200	1	2	16	16	GGAGG		CYWG_00198	1	3	18	15	GAGGU
	CYVG_00201	1	1	15	16	AAGGA		CYWG_00199	1	8	18	20	UGAU															CYVG_00201	1	0	15	15	AAGGA		CYWG_00199	1	7	18	19	UGAU
	CYVG_00202	1	4	13	21	GAGG		CYWG_00200	2	1,5	21,22	10,13	AAGG,AGGU															CYVG_00202	1	3	13	20	GAGG		CYWG_00200	1	4	22	12	AGGU
	CYVG_00203	1	5	18	17	AGGU		CYWG_00201	3	1,3,5	12,2,17	19,31,18	AAGG,GGAG,AGGU															CYVG_00203	1	4	18	16	AGGU		CYWG_00201	2	0,4	12,17	18,17	AAGG,AGGU
	CYVG_00204	2	0,7	5,8	25,29	AAAG,GUGA		CYWG_00202	1	1	20	11	AAGGAG															CYVG_00204	1	6	8	28	GUGA		CYWG_00202	1	0	20	10	AAGGAG
	CYVG_00205	0						CYWG_00203	1	2	19	13	AGGAG															CYVG_00205	0						CYWG_00203	1	1	19	12	AGGAG
	CYVG_00206	0						CYWG_00204	2	0,5	16,22	14,13	AAAG,AGGU															CYVG_00206	0						CYWG_00204	1	4	22	12	AGGU
	CYVG_00207	2	0,5	16,18	14,17	AAAGG,AGGUG		CYWG_00205	0																			CYVG_00207	1	4	18	16	AGGUG		CYWG_00205	0
	CYVG_00208	0						CYWG_00206	1	2	20	12	AGGAG															CYVG_00208	0						CYWG_00206	1	1	20	11	AGGAG
	CYVG_00209	0						CYWG_00207	1	0	1	29	AAAG															CYVG_00209	0						CYWG_00207	0
	CYVG_00210	2	2,4	15,14	17,20	AGGA,GAGG		CYWG_00208	2	2,4	18,17	14,17	AGGA,GAGG															CYVG_00210	2	1,3	15,14	16,19	AGGA,GAGG		CYWG_00208	2	1,3	18,17	13,16	AGGA,GAGG
	CYVG_00211	2	5,6	16,24	19,12	AGGU,GGUG		CYWG_00209	0																			CYVG_00211	2	4,5	16,24	18,11	AGGU,GGUG		CYWG_00209	0
	CYVG_00212	2	0,6	9,23	21,13	AAAG,GGUG		CYWG_00210	1	2	18	14	AGGA															CYVG_00212	1	5	23	12	GGUG		CYWG_00210	1	1	18	13	AGGA
	CYVG_00213	0						CYWG_00211	1	1	14	17	AAGGAGG															CYVG_00213	0						CYWG_00211	1	0	14	16	AAGGAGG
	CYVG_00214	0						CYWG_00212	1	2	15	17	AGGAG															CYVG_00214	0						CYWG_00212	1	1	15	16	AGGAG
	CYVG_00215	1	0	19	11	AAAGGA		CYWG_00213	0																			CYVG_00215	1	0	20	10	AAGGA		CYWG_00213	0
	CYVG_00216	2	8,9	26,15	12,24	UGAU,GAUC		CYWG_00214	0																			CYVG_00216	2	7,8	26,15	11,23	UGAU,GAUC		CYWG_00214	0
	CYVG_00217	0						CYWG_00215	0																			CYVG_00217	0						CYWG_00215	0
	CYVG_00218	2	5,8	19,6	16,32	AGGU,UGAU		CYWG_00216	1	1	8	23	AAGGA															CYVG_00218	1	4	19	15	AGGU		CYWG_00216	1	0	8	22	AAGGA
	CYVG_00219	1	7	20	17	GUGAU		CYWG_00217	1	0	19	11	AAAGGAG															CYVG_00219	1	6	20	16	GUGAU		CYWG_00217	1	0	20	10	AAGGAG
	CYVG_00220	2	3,8	21,26	12,12	GGAG,UGAU		CYWG_00218	1	9	17	22	GAUC															CYVG_00220	2	2,7	21,26	11,11	GGAG,UGAU		CYWG_00218	1	8	17	21	GAUC
	CYVG_00221	1	6	19	17	GGUG																						CYVG_00221	1	5	19	16	GGUG
	CYVG_00222	0																										CYVG_00222	0
	CYVG_00223	0																										CYVG_00223	0
	CYVG_00224	1	0	13	17	AAAG																						CYVG_00224	0
	CYVG_00225	1	2	21	11	AGGAG																						CYVG_00225	1	1	21	10	AGGAG
	CYVG_00226	2	8,8	9,25	29,13	UGAU,UGAU																						CYVG_00226	1	7	25	12	UGAU
	CYVG_00227	0																										CYVG_00227	0
	CYVG_00228	0																										CYVG_00228	0
	CYVG_00229	1	4	22	12	GAGGU																						CYVG_00229	1	3	22	11	GAGGU
	CYVG_00230	1	5	8	27	AGGUG																						CYVG_00230	1	4	8	26	AGGUG
	CYVG_00231	1	0	25	5	AAAG																						CYVG_00231	0
	CYVG_00232	1	3	22	11	GGAGGU																						CYVG_00232	1	2	22	10	GGAGGU
	CYVG_00233	0																										CYVG_00233	0
	CYVG_00234	1	1	16	15	AAGGAG																						CYVG_00234	1	0	16	14	AAGGAG
	CYVG_00235	1	0	19	11	AAAGGA																						CYVG_00235	1	0	20	10	AAGGA
	CYVG_00236	1	2	14	18	AGGAG																						CYVG_00236	1	1	14	17	AGGAG
	CYVG_00237	0																										CYVG_00237	0
	CYVG_00238	2	4,8	22,3	12,35	GAGG,UGAU																						CYVG_00238	1	3	22	11	GAGG
	CYVG_00239	1	4	18	16	GAGGU																						CYVG_00239	1	3	18	15	GAGGU
	CYVG_00240	2	2,4	19,18	13,16	AGGA,GAGG																						CYVG_00240	2	1,3	19,18	12,15	AGGA,GAGG
	CYVG_00241	1	2	16	16	AGGAG																						CYVG_00241	1	1	16	15	AGGAG
	CYVG_00242	1	2	15	17	AGGAGG																						CYVG_00242	1	1	15	16	AGGAGG
	CYVG_00243	1	8	21	17	UGAU																						CYVG_00243	1	7	21	16	UGAU
	CYVG_00244	0																										CYVG_00244	0
	CYVG_00245	2	0,4	3,16	27,18	AAAG,GAGG																						CYVG_00245	1	3	16	17	GAGG
	CYVG_00246	1	0	18	12	AAAGGAG																						CYVG_00246	1	0	19	11	AAGGAG
	CYVG_00247	1	4	14	20	GAGG																						CYVG_00247	1	3	14	19	GAGG
	CYVG_00248	1	2	13	19	AGGAGG																						CYVG_00248	1	1	13	18	AGGAGG
	CYVG_00249	1	1	23	8	AAGGA																						CYVG_00249	1	0	23	7	AAGGA
	CYVG_00250	1	0	9	21	AAAG																						CYVG_00250	0
	CYVG_00251	2	3,7	17,22	16,15	GGAG,GUGA																						CYVG_00251	2	2,6	17,22	15,14	GGAG,GUGA
	CYVG_00252	3	2,4,8	23,22,3	9,12,35	AGGA,GAGG,UGAU																						CYVG_00252	1	3	22	11	GAGG
	CYVG_00253	1	8	17	21	UGAU																						CYVG_00253	1	7	17	20	UGAU
	CYVG_00254	2	2,3	17,15	15,18	AGGAG,GGAGG																						CYVG_00254	2	1,2	17,15	14,17	AGGAG,GGAGG
	CYVG_00255	1	0	17	13	AAAGGAG																						CYVG_00255	1	0	18	12	AAGGAG
	CYVG_00256	0																										CYVG_00256	0
	CYVG_00257	2	2,4	17,16	15,18	AGGA,GAGG																						CYVG_00257	2	1,3	17,16	14,17	AGGA,GAGG
	CYVG_00258	0																										CYVG_00258	0
	CYVG_00259	0																										CYVG_00259	0
	CYVG_00260	1	5	19	16	AGGU																						CYVG_00260	1	4	19	15	AGGU
	CYVG_00261	1	5	7	28	AGGU																						CYVG_00261	1	4	7	27	AGGU
	CYVG_00262	1	5	19	16	AGGU																						CYVG_00262	1	4	19	15	AGGU
	CYVG_00263	0																										CYVG_00263	0
	CYVG_00264	1	8	0	38	UGAU																						CYVG_00264	1	7	0	37	UGAU
	CYVG_00265	1	0	19	11	AAAGGAG																						CYVG_00265	1	0	20	10	AAGGAG
	CYVG_00266	2	2,3	14,12	18,21	AGGAG,GGAGG																						CYVG_00266	2	1,2	14,12	17,20	AGGAG,GGAGG
	CYVG_00267	1	2	22	10	AGGA																						CYVG_00267	1	1	22	9	AGGA
	CYVG_00268	0																										CYVG_00268	0
	CYVG_00269	0																										CYVG_00269	0
	CYVG_00270	1	1	18	13	AAGGA																						CYVG_00270	1	0	18	12	AAGGA
	CYVG_00271	1	0	16	14	AAAGG																						CYVG_00271	2	0,4	17,18	13,16	AAGG,AGGU
	CYVG_00272	1	0	15	15	AAAGG																						CYVG_00272	1	0	16	14	AAGG
	CYVG_00273	2	0,7	5,23	25,14	AAAG,GUGA																						CYVG_00273	1	6	23	13	GUGA
	CYVG_00274	0																										CYVG_00274	0
	CYVG_00275	0																										CYVG_00275	0
	CYVG_00276	1	0	9	21	AAAG																						CYVG_00276	0
	CYVG_00277	2	2,4	16,15	16,19	AGGA,GAGG																						CYVG_00277	2	1,3	16,15	15,18	AGGA,GAGG
	CYVG_00278	1	0	11	19	AAAG																						CYVG_00278	0
	CYVG_00279	2	0,3	22,14	8,19	AAAG,GGAG																						CYVG_00279	1	2	14	18	GGAG
	CYVG_00280	1	7	2	35	GUGA																						CYVG_00280	1	6	2	34	GUGA
	CYVG_00281	0																										CYVG_00281	0
	CYVG_00282	0																										CYVG_00282	0
	CYVG_00283	1	4	17	17	GAGGU																						CYVG_00283	1	3	17	16	GAGGU
	CYVG_00284	0																										CYVG_00284	0
	CYVG_00285	2	3,8	0,24	33,14	GGAG,UGAU																						CYVG_00285	1	7	24	13	UGAU
	CYVG_00286	1	0	1	29	AAAG																						CYVG_00286	0
	CYVG_00287	1	3	21	12	GGAG																						CYVG_00287	1	2	21	11	GGAG
	CYVG_00288	2	2,9	20,22	12,17	AGGA,GAUC																						CYVG_00288	2	1,8	20,22	11,16	AGGA,GAUC
	CYVG_00289	1	2	14	18	AGGA																						CYVG_00289	1	1	14	17	AGGA
	CYVG_00290	2	0,1	23,18	7,13	AAAG,AAGG																						CYVG_00290	1	0	18	12	AAGG
	CYVG_00291	1	1	4	27	AAGGAG																						CYVG_00291	1	0	4	26	AAGGAG
	CYVG_00292	3	2,4,9	13,12,15	19,22,24	AGGA,GAGG,GAUC																						CYVG_00292	3	1,3,8	13,12,15	18,21,23	AGGA,GAGG,GAUC
	CYVG_00293	1	2	14	18	AGGA																						CYVG_00293	1	1	14	17	AGGA
	CYVG_00294	1	0	13	17	AAAG																						CYVG_00294	0
	CYVG_00295	1	8	11	27	UGAUC																						CYVG_00295	1	7	11	26	UGAUC
	CYVG_00296	2	5,5	0,18	35,17	AGGU,AGGU																						CYVG_00296	1	4	18	16	AGGU
	CYVG_00297	0																										CYVG_00297	0
	CYVG_00298	1	0	26	4	AAAG																						CYVG_00298	0
	CYVG_00299	0																										CYVG_00299	0
	CYVG_00300	0																										CYVG_00300	0
	CYVG_00301	2	5,9	15,0	20,39	AGGU,GAUC																						CYVG_00301	1	4	15	19	AGGU
	CYVG_00302	0																										CYVG_00302	0
	CYVG_00303	1	3	18	15	GGAGGU																						CYVG_00303	1	2	18	14	GGAGGU
	CYVG_00304	1	6	19	17	GGUGA																						CYVG_00304	1	5	19	16	GGUGA
	CYVG_00305	1	9	22	17	GAUC																						CYVG_00305	1	8	22	16	GAUC

## Sheet: DtoAUG_compare
Cyanophage SDs were determined with S. sp. 3' tail GAUCACCUCCUUU	DtoStart	S. sp.	M. aeruginosa	S-SSM6a	S-SSM6b	N. tabacum Chloroplast	A. thaliana chloroplast	A. thaliana alternative tail	S. sp. count	M. aeruginosa count	S-SSM6a count	S-SSM6b count	N. tabacum chloroplast count	A. thaliana chloroplast count	A.t thaliana alternative peak count		Cyanophage SDs were determined with M. aeruginosa 3' tail GAUCACCUCCUU	DtoStart	M. aeruginosa	S-SSM6a	S-SSM6b	M. aeruginosa count	S-SSM6a count	S-SSM6b count		Cyanophage SD determined with S. sp. alternative 3' TAIL GAUCACCUCCU	DtoStart	S. sp. alternative tail	M. aeruginosa	S-SSM6a	S-SSM6b	S. sp. alternative peak count	M. aeruginosa count	S-SSM6a count	S-SSM6b count
	1	0	0	0	0	0	0	0	0	0	0	0	0	0	0			1	0	0	0	0	0	0			1	0	0	0	0	0	0	0	0
	2	0	0	0	0	0	0	0	0	0	0	0	0	0	0			2	0	0	0	0	0	0			2	0	0	0	0	0	0	0	0
	3	0	0	0	0	0	0	0	0	0	0	0	0	0	0			3	0	0	0	0	0	0			3	0	0	0	0	0	0	0	0
	4	0.00407424	0.00259067	0.013468	0	0	0	0	9	10	4	0	0	0	0			4	0.00259067	0	0	10	0	0			4	0.00241838	0.00259067	0	0	4	10	0	0
	5	0.0067904	0.00440415	0.010101	0.00497512	0.016129	0	0	15	17	3	1	1	0	0			5	0.00440415	0	0	17	0	0			5	0.00302297	0.00440415	0	0	5	17	0	0
	6	0.0108646	0.00336788	0.003367	0	0	0.0204082	0.0145985	24	13	1	0	0	1	2			6	0.00336788	0.0046729	0	13	1	0			6	0.00362757	0.00336788	0.0097561	0.00694444	6	13	2	1
	7	0.0153916	0.00621762	0.013468	0	0	0	0.0364964	34	24	4	0	0	0	5			7	0.00621762	0.0140187	0.00671141	24	3	1			7	0.00423216	0.00621762	0	0	7	24	0	0
	8	0.0135808	0.011399	0.026936	0.0248756	0.0322581	0	0.0364964	30	44	8	5	2	0	5			8	0.011399	0	0.00671141	44	0	1			8	0.0114873	0.011399	0.0195122	0.0138889	19	44	4	2
	9	0.0153916	0.0106218	0.016835	0.0248756	0.0322581	0	0.0291971	34	41	5	5	2	0	4			9	0.0106218	0.0186916	0.0134228	41	4	2			9	0.0205562	0.0106218	0.0341463	0.0347222	34	41	7	5
	10	0.0158443	0.0158031	0.023569	0.0248756	0.0967742	0.0816327	0	35	61	7	5	6	4	0			10	0.0158031	0.0373832	0.033557	61	8	5			10	0.0459492	0.0158031	0.0731707	0.0555556	76	61	15	8
	11	0.0230874	0.0443005	0.030303	0.0298507	0.0967742	0.0612245	0.00729927	51	171	9	6	6	3	1			11	0.0443005	0.0700935	0.0536913	171	15	8			11	0.0556227	0.0443005	0.0634146	0.0486111	92	171	13	7
	12	0.0421005	0.0650259	0.0538721	0.039801	0.0645161	0.0408163	0.0510949	93	251	16	8	4	2	7			12	0.0650259	0.0700935	0.0469799	251	15	7			12	0.0755744	0.0650259	0.0829268	0.104167	125	251	17	15
	13	0.0488909	0.0738342	0.0572391	0.0348259	0.0483871	0.0612245	0.0218978	108	285	17	7	3	3	3			13	0.0738342	0.088785	0.0939597	285	19	14			13	0.0931076	0.0738342	0.0585366	0.0763889	154	285	12	11
	14	0.0656406	0.0841969	0.0740741	0.079602	0.0645161	0.0816327	0.0145985	145	325	22	16	4	4	2			14	0.0841969	0.0654206	0.0805369	325	14	12			14	0.0828295	0.0841969	0.0634146	0.0486111	137	325	13	7
	15	0.0751471	0.0764249	0.0505051	0.0746269	0.0967742	0.0408163	0.0145985	166	295	15	15	6	2	2			15	0.0764249	0.0607477	0.0536913	295	13	8			15	0.0834341	0.0764249	0.117073	0.104167	138	295	24	15
	16	0.0674513	0.0784974	0.043771	0.0497512	0.0645161	0.0816327	0.0291971	149	303	13	10	4	4	4			16	0.0784974	0.11215	0.114094	303	24	17			16	0.0580411	0.0784974	0.102439	0.0902778	96	303	21	13
	17	0.0674513	0.0702073	0.0875421	0.0995025	0.016129	0.0408163	0.0510949	149	271	26	20	1	2	7			17	0.0702073	0.0934579	0.0872483	271	20	13			17	0.04474	0.0702073	0.0439024	0.0277778	74	271	9	4
	18	0.0493436	0.0414508	0.0707071	0.0646766	0.0322581	0.0816327	0.0218978	109	160	21	13	2	4	3			18	0.0414508	0.0420561	0.033557	160	9	5			18	0.0399033	0.0414508	0.0439024	0.0416667	66	160	9	6
	19	0.0384789	0.0349741	0.040404	0.0248756	0.016129	0	0.080292	85	135	12	5	1	0	11			19	0.0349741	0.0420561	0.0402685	135	9	6			19	0.0362757	0.0349741	0.0439024	0.0138889	60	135	9	2
	20	0.0312359	0.0357513	0.030303	0.0348259	0.0322581	0.0408163	0.0291971	69	138	9	7	2	2	4			20	0.0357513	0.0373832	0.0268456	138	8	4			20	0.0139057	0.0357513	0.0292683	0.0416667	23	138	6	6
	21	0.0307832	0.0238342	0.040404	0.0248756	0.016129	0.0816327	0.0656934	68	92	12	5	1	4	9			21	0.0238342	0.0373832	0.0402685	92	8	6			21	0.0229746	0.0238342	0.0146341	0.0416667	38	92	3	6
	22	0.0172024	0.0217617	0.030303	0.0447761	0.0483871	0.0204082	0.0218978	38	84	9	9	3	1	3			22	0.0217617	0.0140187	0.0469799	84	3	7			22	0.0259976	0.0217617	0.0146341	0.00694444	43	84	3	1
	23	0.0199185	0.0253886	0.010101	0.0447761	0	0.0204082	0.0364964	44	98	3	9	0	1	5			23	0.0253886	0.0140187	0.00671141	98	3	1			23	0.0235792	0.0253886	0.0243902	0.0416667	39	98	5	6
	24	0.0258035	0.030829	0.013468	0.00995025	0.016129	0.0204082	0.0291971	57	119	4	2	1	1	4			24	0.030829	0.0233645	0.0469799	119	5	7			24	0.025393	0.030829	0.0195122	0.0555556	42	119	4	8
	25	0.0226347	0.034456	0.023569	0.0348259	0.016129	0.0408163	0.0656934	50	133	7	7	1	2	9			25	0.034456	0.0233645	0.0268456	133	5	4			25	0.0229746	0.034456	0.0195122	0.0138889	38	133	4	2
	26	0.0330466	0.0313472	0.020202	0.039801	0.016129	0.0408163	0.0218978	73	121	6	8	1	2	3			26	0.0313472	0.0186916	0.0134228	121	4	2			26	0.0247884	0.0313472	0.00487805	0.0208333	41	121	1	3
	27	0.0230874	0.0227979	0.026936	0.0149254	0	0	0.0364964	51	88	8	3	0	0	5			27	0.0227979	0.0046729	0.0201342	88	1	3			27	0.0241838	0.0227979	0.0292683	0.0138889	40	88	6	2
	28	0.0239928	0.0253886	0.013468	0.0298507	0.0322581	0	0.0729927	53	98	4	6	2	0	10			28	0.0253886	0.0280374	0.0134228	98	6	2			28	0.0175333	0.0253886	0.0097561	0.0138889	29	98	2	2
	29	0.0312359	0.0253886	0.0505051	0.039801	0.016129	0.0204082	0.0364964	69	98	15	8	1	1	5			29	0.0253886	0.0046729	0.0134228	98	1	2			29	0.0163241	0.0253886	0.0097561	0.0208333	27	98	2	3
	30	0.0316885	0.0181347	0.013468	0.0248756	0.0645161	0.0408163	0.0145985	70	70	4	5	4	2	2			30	0.0181347	0.0140187	0.0201342	70	3	3			30	0.025393	0.0181347	0.0146341	0.0208333	42	70	3	3
	31	0.022182	0.0139896	0.010101	0.0248756	0.016129	0	0.0364964	49	54	3	5	1	0	5			31	0.0139896	0.00934579	0.0201342	54	2	3			31	0.0247884	0.0139896	0.0097561	0.00694444	41	54	2	1
	32	0.0303305	0.0163212	0.023569	0.0149254	0.016129	0.0204082	0.0218978	67	63	7	3	1	1	3			32	0.0163212	0.00934579	0.00671141	63	2	1			32	0.0108827	0.0163212	0.00487805	0	18	63	1	0
	33	0.0248981	0.011658	0.013468	0.00497512	0.016129	0.0408163	0.0145985	55	45	4	1	1	2	2			33	0.011658	0.0046729	0	45	1	0			33	0.0187424	0.011658	0.0146341	0	31	45	3	0
	34	0.0122227	0.0121762	0.003367	0.00497512	0	0.0204082	0.0218978	27	47	1	1	0	1	3			34	0.0121762	0.0140187	0	47	3	0			34	0.0120919	0.0121762	0	0.00694444	20	47	0	1
	35	0.017655	0.00829016	0.030303	0	0	0	0.00729927	39	32	9	0	0	0	1			35	0.00829016	0	0.00671141	32	0	1			35	0.0151149	0.00829016	0.00487805	0	25	32	1	0
	36	0.0144862	0.00699482	0.00673401	0.00497512	0.016129	0	0.00729927	32	27	2	1	1	0	1			36	0.00699482	0.0046729	0	27	1	0			36	0.00846433	0.00699482	0.0146341	0.0208333	14	27	3	3
	37	0.0140335	0.00725389	0.00673401	0	0	0	0.0145985	31	28	2	0	0	0	2			37	0.00725389	0.0140187	0.0201342	28	3	3			37	0.00604595	0.00725389	0.00487805	0.00694444	10	28	1	1
	38	0.00769579	0.00492228	0.010101	0.0199005	0	0	0.0145985	17	19	3	4	0	0	2			38	0.00492228	0.0046729	0.00671141	19	1	1			38	0	0.00492228	0	0	0	19	0	0
	39	0.00633771	0	0.00673401	0.00497512	0	0	0	14	0	2	1	0	0	0			39	0	0	0	0	0	0			39	0	0	0	0	0	0	0	0
	40	0	0	0	0	0	0	0.0218978	0	0	0	0	0	0	3			40	0	0	0	0	0	0			40	0	0	0	0	0	0	0	0

## Sheet: SD_usage_compare
In case a gene have two or more SD motifs, only those within optimal Dtostart were kept.									SD	S. sp.	M. aeruginosa	S-SSM6a	S-SSM6b	N. tabacum chloroplast	A. thaliana chloroplast	Ssp	Maeruginosa	S-SSM6a	S-SSM6b	N. tabacum chloroplast	A. thaliana chloroplast				SD	S. sp. alternative peak	M. aeruginosa	N. tabacum chloroplast	A. thaliana chloroplast alternative peak
Pseudo-genes were excluded.									GGAG	0.105485	0.0721344	0.0701754	0.109091	0.25	0.08	125	146	12	12	9	4				UGAU	0.0684411	0.110178	0.241935	0.0659341
									AGGA	0.0962025	0.100791	0.0994152	0.0727273			114	204	17	8	0	0				AGGA	0.171103	0.100791		0.032967
Optimal DtoStart determination:									AGGAG	0.0869198	0.0953557	0.0467836	0.0545455			103	193	8	6	0	0				AGGAG	0.143536	0.0953557		0.010989
4-13nt SD in S. sp. pairing with aSD GAUCACCUCCUUU within optimal DtoStart peak of 11-21 (53.9% of all SDs)									GAGG	0.0835443	0.0815217	0.0994152	0.0636364	0.111111	0.06	99	165	17	7	4	3				GAGG	0.0960076	0.0815217	0.0645161	0.043956
4-12nt SD in M. aeruginosa pairing with aSD GAUCACCUU within optimal DtoStart peak of 11-20 (60.5% of all SDs).									AAAG	0.0793249		0.116959	0.109091			94	0	20	12	0	0				GGAG	0.121673	0.0721344	0.193548	0.032967
									AGGU	0.0666667	0.0538538	0.0701754	0.0818182		0.04	79	109	12	9	0	2				AAGGAG		0.0666996
4-13nt SD in Cyanophage S-SSM6a pairing with S. sp. aSD GAUCACCUCCUUU witinh optimal DtoStart peak of 11-21 (57.9% of all SDs).									UGAU	0.0565401	0.110178	0.0643275	0.0727273	0.111111	0.14	67	223	11	8	4	7				AAGG		0.0632411
4-13nt SD in Cyanophage S-SSM6a pairing with S. sp. aSD GAUCACCUCCUUU within optimal DtoStart peak of 11-19 (49.8% of all SDs).									GGAGG	0.0438819	0.0212451	0.0350877	0.0363636	0.222222		52	43	6	4	8	0				GAUC	0.0370722	0.062747	0.0967742	0.043956
									AAGGA	0.0413502	0.062253	0.0350877	0.0545455			49	126	6	6	0	0				AAGGA		0.062253		0.010989
4-10nt SD in N. tabacum chloroplast pairing with aSD GAUCACCUCC with Dtostart 8-16 (59.6% of all SDs).									AAGG	0.0388186	0.0632411	0.0175439	0.0363636			46	128	3	4	0	0				AGGU	0.0912548	0.0538538	0.016129
4-10nt SD in A. thaliana chloroplast pairing with aSD GAUCACCUCC with Dtostart 10-21 (69.4% of all SDs).									GAGGU	0.0320675	0.034585	0.0467836	0.0272727	0.0277778	0.02	38	70	8	3	1	1				GUGA	0.0313688	0.0385375	0.016129	0.10989
									AAGGAG	0.0312236	0.0666996	0.0116959	0.0454545			37	135	2	5	0	0				GAGGU	0.0380228	0.034585	0.0322581
4-11nt SD in S. sp. pairing with alternative aSD GAUCACCUCCU within optimal DtoStart peak of 9-19 (63.6% of all SDs).									GAUC	0.0312236	0.062747	0.0233918	0.00909091	0.0555556	0.18	37	127	4	1	2	9				GGUG	0.0275665	0.0251976	0.0483871	0.021978
4-17nt SD in A. thaliana chloroplast pairing with alternative aSD GAUCACCUCCUUUUCAG with DtoStart 12-28 (67.9% of all SDs).									GUGA	0.0278481	0.0385375	0.0350877	0.0272727		0.28	33	78	6	3	0	14				UGAUC	0.0180608	0.0217391	0.0322581	0.032967
									GGUG	0.0244726	0.0251976	0.0233918	0.00909091	0.0833333	0.02	29	51	4	1	3	1				GGAGG	0.0494297	0.0212451	0.177419
									AAAGG	0.0236287		0.0350877	0.0454545			28	0	6	5	0	0				AGGAGG	0.0228137	0.0158103
									GGAGGU	0.0160338	0.00790514	0.0350877	0.0181818	0.111111		19	16	6	2	4	0				AGGUG	0.0114068	0.00889328		0.021978
									UGAUC	0.0151899	0.0217391	0.0116959	0.00909091	0.0277778	0.06	18	44	2	1	1	3				AGGUGA	0.00095057	0.00839921		0.010989
									AGGAGG	0.014346	0.0158103	0.0116959				17	32	2	0	0	0				GGAGGU	0.0180608	0.00790514	0.0645161
									AAAGGA	0.0135021		0.0350877	0.0363636			16	0	6	4	0	0				AGGAGGU	0.00855513	0.006917
									GGUGA	0.0118143	0.00642292	0.00584795	0.00909091			14	13	1	1	0	0				GGUGA	0.0152091	0.00642292
									AGGUG	0.0101266	0.00889328	0.0116959			0.02	12	18	2	0	0	1				GAGGUG	0.00190114	0.00494071		0.010989
									AAAGGAG	0.0092827		0.0292398	0.00909091			11	0	5	1	0	0				GUGAUC	0.00190114	0.00444664		0.010989
									GUGAU	0.00759494	0.00395257	0.0116959			0.04	9	8	2	0	0	2				GUGAU	0.00855513	0.00395257	0.016129	0.010989
									AGGAGGU	0.00675105	0.006917	0.0116959				8	14	2	0	0	0				AAGGAGG		0.0034585
									GGUGAU	0.00506329	0.00296443				0.02	6	6	0	0	0	1				AAGGAGGU		0.0034585
									AAGGAGG	0.00421941	0.0034585	0.00584795	0.0272727			5	7	1	3	0	0				GGUGAU	0.00570342	0.00296443		0.010989
									GGAGGUG	0.00253165	0.00148221					3	3	0	0	0	0				GAGGUGA	0.00095057	0.00296443		0.010989
									AAAGGAGG	0.00168776						2	0	0	0	0	0				AGGAGGUG	0.00095057	0.00197628
									GAGGUG	0.00168776	0.00494071		0.00909091			2	10	0	1	0	0				AGGAGGUGA	0.00095057	0.00197628
									GAGGUGAU	0.00168776						2	0	0	0	0	0				GGAGGUG	0.00285171	0.00148221
									GUGAUC	0.00168776	0.00444664		0.00909091		0.02	2	9	0	1	0	1				GGAGGUGA		0.00148221
									AAAGGAGGU	0.000843882						1	0	0	0	0	0				AGGUGAU	0.00095057	0.000988142
									AAGGAGGUGA	0.000843882						1	0	0	0	0	0				AGGUGAUC	0.00095057	0.000988142
									AGGAGGUG	0.000843882	0.00197628					1	4	0	0	0	0				AAGGAGGUG		0.000494071
									AGGUGA	0.000843882	0.00839921		0.00909091		0.02	1	17	0	1	0	1				GAGGUGAU	0.00190114
									AGGUGAU	0.000843882	0.000988142					1	2	0	0	0	0				GAGGUGAUC	0.00095057
									AGGUGAUC	0.000843882	0.000988142					1	2	0	0	0	0				GGUGAUC	0.00095057
									GAGGUGA	0.000843882	0.00296443					1	6	0	0	0	0				AAAAG				0.0989011
									GAGGUGAUC	0.000843882						1	0	0	0	0	0				UGAA				0.043956
									GGUGAUC	0.000843882						1	0	0	0	0	0				GAAAA				0.0659341
									AAGGAGGU		0.0034585		0.00909091			0	7	0	1	0	0				UGAAAA				0.010989
									AAGGAGGUG		0.000494071					0	4	0	0	0	0				CUGA				0.0659341
									AGGAGGUGA		0.00197628					0	3	0	0	0	0				AAAG				0.021978
									GGAGGUGA		0.00148221					0	1	0	0	0	0				GAAAAG				0.032967
																									UGAAA				0.010989
																									CUGAAA				0.010989
																									AAAA				0.0659341
																									GAAA				0.043956
																									AAAGG				0.021978
																									CUGAA				0.010989

[truncated: 1 more sheets: Short summary ]
