# Supplementary material for: Unique Shine–Dalgarno Sequences in Cyanobacteria and Chloroplasts Reveal Evolutionary Differences in Their Translation Initiation
Source: Genome Biol Evol. 2019 Oct 22;11(11):3194–206. doi: 10.1093/gbe/evz227 (PMC6847405; doi:10.1093/gbe/evz227)
Supplement: evz227_Supplementary_Data [file evz227_supplementary_data.zip › S3.xlsx]

## Sheet: Ssp
Retrieved from PaxDB 4.0:						Gene ID	SD facilitated	protein abundance	log(protein abundance)	log (protein per transcript) (PRJNA473849)	log(protein per transcript) (PRJNA381210)		GeneID	SD facilitated	protein abundance	log(protein abundance)	log (protein per transcript) (PRJNA473849)	log(protein per transcript) (PRJNA381210)	mRNA expression in FPKM:	SRX4145044	Gene	SeqLen	Count	Count/Kb	FPKM	SRX4145045	Gene	SeqLen	Count	Count/Kb	FPKM	SRX4145046	Gene	SeqLen	Count	Count/Kb	FPKM	Average FPKM	SRX2694285	Gene	SeqLen	Count	Count/Kb	FPKM	SRX2694286	Gene	SeqLen	Count	Count/Kb
#id: 410						SYNGTS_0061	Y	6.21	0.793092	-1.49405	-1.16234		SYNGTS_2060	N	3.67	0.564666	-1.66064	-1.12258			SYNGTS_0003	522	397	760.536	228.443		SYNGTS_0003	522	409	783.525	249.048		SYNGTS_0003	522	535	1024.9	279.491	252.327		SYNGTS_0003	522	33	63.218	159.492		SYNGTS_0003	522	56	107.28
#name: Synechocystis.sp. 6803 - Whole organism, SC (Wegener,MCP,2010)						SYNGTS_1241	Y	7.86	0.895423	-1.44654	-0.845676		SYNGTS_2432	N	6.77	0.830589	-1.092	-1.13304			SYNGTS_0004	702	1100	1566.95	470.666		SYNGTS_0004	702	1136	1618.23	514.366		SYNGTS_0004	702	1245	1773.5	483.633	489.555		SYNGTS_0004	702	66	94.017	237.193		SYNGTS_0004	702	85	121.083
#score: 6.57						SYNGTS_2599	Y	8.68	0.93852	-0.709192	-0.704987		SYNGTS_2844	N	6.79	0.83187	-0.83737	-0.938662			SYNGTS_0005	1077	5217	4844.01	1455		SYNGTS_0005	1077	5034.09	4674.18	1485.72		SYNGTS_0005	1077	7356	6830.08	1862.56	1601.09		SYNGTS_0005	1077	828.002	768.804	1939.59		SYNGTS_0005	1077	1014.01	941.51
#weight: 100%						SYNGTS_0213	Y	9.57	0.980912	-0.735767	-0.581922		SYNGTS_2101	N	7.02	0.846337	-1.41468	-1.26431			SYNGTS_0006	939	310	330.138	99.164		SYNGTS_0006	939	256.667	273.34	86.883		SYNGTS_0006	939	455	484.558	132.139	106.062		SYNGTS_0006	939	90	95.847	241.808		SYNGTS_0006	939	120	127.796
#description: abundance based on Spectral counting, from<a href="http://www.ncbi.nlm.nih.gov/pubmed/20858728" target="_blank">Wegener,MCP,2010</a><br/><b>Interaction consistency score</b>: 6.57&nbsp<b>Coverage</b>: 38						SYNGTS_2066	Y	10.3	1.01284	-1.32399	-1.42496		SYNGTS_1726	N	7.12	0.85248	-1.01826	-0.804619			SYNGTS_0007	1089	666	611.57	183.698		SYNGTS_0007	1089	578	530.762	168.706		SYNGTS_0007	1089	835	766.758	209.095	187.166		SYNGTS_0007	1089	105	96.419	243.252		SYNGTS_0007	1089	132	121.212
Dataset retrieved from PaxDB 4.0:						SYNGTS_0102	Y	13	1.11394	-0.612985	-0.472154		SYNGTS_2244	N	7.25	0.860338	-1.26564	-1.52303			SYNGTS_0008	1083	464490	428892	128826		SYNGTS_0008	1083	455147	420265	133584		SYNGTS_0008	1083	404501	373501	101853	121421		SYNGTS_0008	1083	11835.1	10928.1	27570.1		SYNGTS_0008	1083	14920.7	13777.2
#organ: WHOLE_ORGANISM						SYNGTS_0757	Y	13.1	1.11727	-2.20235	-2.14521		SYNGTS_1837	N	7.83	0.893762	-0.933375	-0.805026			SYNGTS_0010	2010	718	357.214	107.296		SYNGTS_0010	2010	708	352.239	111.961		SYNGTS_0010	2010	932	463.682	126.446	115.234		SYNGTS_0010	2010	54	26.866	67.779		SYNGTS_0010	2010	58	28.856
#integrated: false						SYNGTS_0912	Y	16.7	1.22272	-0.639365	-0.0137956		SYNGTS_1926	N	7.91	0.898176	-1.06912	-0.78984			SYNGTS_0024	2487	3204	1288.3	386.967		SYNGTS_0024	2487	2801	1126.26	357.988		SYNGTS_0024	2487	3986.03	1602.75	437.068	394.008		SYNGTS_0024	2487	23	9.248	23.332		SYNGTS_0024	2487	18	7.238
#coverage: 38						SYNGTS_1511	Y	18	1.25527	-0.861685	-0.961193		SYNGTS_1050	N	8.03	0.904716	-1.28317	-1.3734			SYNGTS_0040	339	408	1203.54	361.508		SYNGTS_0040	339	444	1309.73	416.308		SYNGTS_0040	339	637	1879.06	512.417	430.078		SYNGTS_0040	339	98	289.086	729.324		SYNGTS_0040	339	114	336.283
#publication_year: 2010						SYNGTS_1919	Y	18.5	1.26717	-1.2897	-0.613618		SYNGTS_1759	N	8.26	0.91698	-1.26748	-1.91891			SYNGTS_0046	669	470	702.541	211.023		SYNGTS_0046	669	527.333	788.241	250.548		SYNGTS_0046	669	589	880.419	240.09	233.887		SYNGTS_0046	669	55	82.212	207.411		SYNGTS_0046	669	90	134.529
#filename: 1148-SynechocystisSp_strain_PRIDE.txt						SYNGTS_1852	Y	19	1.27875	-0.730075	-1.58708		SYNGTS_1424	N	8.34	0.921166	-1.47591	-1.16575			SYNGTS_0047	1476	1237	838.076	251.733		SYNGTS_0047	1476	1263	855.691	271.987		SYNGTS_0047	1476	1581	1071.14	292.099	271.94		SYNGTS_0047	1476	178	120.596	304.248		SYNGTS_0047	1476	187	126.694
#						SYNGTS_1190	Y	19.8	1.29667	-0.470691	-0.303812		SYNGTS_1877	N	8.68	0.93852	-1.29504	-0.681801			SYNGTS_0053	522	234	448.276	134.649		SYNGTS_0053	522	211	404.215	128.482		SYNGTS_0053	522	357	683.908	186.501	149.877		SYNGTS_0053	522	22	42.146	106.328		SYNGTS_0053	522	27	51.724
#internal_id	string_external_id	abundance				SYNGTS_1680	Y	20.2	1.30535	-0.327635	-0.499602		SYNGTS_2354	N	8.88	0.948413	-1.68285	-1.2746			SYNGTS_0054	762	538	706.037	212.073		SYNGTS_0054	762	484	635.171	201.893		SYNGTS_0054	762	525	688.976	187.883	200.616		SYNGTS_0054	762	25	32.808	82.771		SYNGTS_0054	762	39.054	51.252
13708	SYNGTS_0856	159				SYNGTS_2500	Y	20.2	1.30535	-0.827301	0.316002		SYNGTS_3026	N	9.61	0.982723	-1.417	-0.830861			SYNGTS_0061	3099	1898	612.456	183.964		SYNGTS_0061	3099	1904	614.392	195.288		SYNGTS_0061	3099	2294	740.239	201.863	193.705		SYNGTS_0061	3099	92	29.687	74.896		SYNGTS_0061	3099	131	42.272
14689	SYNGTS_1837	7.83				SYNGTS_1290	Y	20.3	1.3075	-0.951849	-0.582624		SYNGTS_0861	N	9.73	0.988113	-1.05058	-1.39083			SYNGTS_0063	288	272.5	946.181	284.205		SYNGTS_0063	288	293	1017.36	323.375		SYNGTS_0063	288	294	1020.83	278.381	295.32		SYNGTS_0063	288	23	79.861	201.479		SYNGTS_0063	288	16.5	57.292
13379	SYNGTS_0527	32.7				SYNGTS_1510	Y	20.4	1.30963	-0.756491	-0.608294		SYNGTS_2168	N	9.79	0.990783	-1.81608	-1.9895			SYNGTS_0065	546	345	631.868	189.794		SYNGTS_0065	546	377	690.476	219.472		SYNGTS_0065	546	479	877.289	239.236	216.167		SYNGTS_0065	546	24	43.956	110.895		SYNGTS_0065	546	23	42.125
14912	SYNGTS_2060	3.67				SYNGTS_1154	Y	20.9	1.32015	-0.935201	-0.877637		SYNGTS_2640	N	9.81	0.991669	-0.659221	-1.19434			SYNGTS_0066	828	290	350.242	105.202		SYNGTS_0066	828	327	394.928	125.53		SYNGTS_0066	828	446	538.647	146.889	125.874		SYNGTS_0066	828	45	54.348	137.112		SYNGTS_0066	828	63	76.087
14554	SYNGTS_1702	877				SYNGTS_1507	Y	21.1	1.32428	-0.765428	-0.690165		SYNGTS_1641	N	9.87	0.994317	-1.03481	-0.564004			SYNGTS_0068	2334	443	189.803	57.011		SYNGTS_0068	2334	515	220.651	70.135		SYNGTS_0068	2334	739	316.624	86.343	71.163		SYNGTS_0068	2334	63	26.992	68.098		SYNGTS_0068	2334	66.007	28.281
14815	SYNGTS_1963	527				SYNGTS_0375	Y	21.9	1.34044	-0.716494	-0.622202		SYNGTS_2473	N	10.6	1.02531	-2.07152	-1.9021			SYNGTS_0069	753	572	759.628	228.17		SYNGTS_0069	753	660	876.494	278.599		SYNGTS_0069	753	778	1033.2	281.753	262.841		SYNGTS_0069	753	60	79.681	201.025		SYNGTS_0069	753	72	95.618
13851	SYNGTS_0999	16.6				SYNGTS_0628	Y	22.3	1.3483	-0.934806	-1.0697		SYNGTS_2032	N	11.1	1.04532	-1.15942	-0.890235			SYNGTS_0070	564	738	1308.51	393.038		SYNGTS_0070	564	788	1397.16	444.097		SYNGTS_0070	564	1201	2129.43	580.695	472.61		SYNGTS_0070	564	32	56.738	143.141		SYNGTS_0070	564	32	56.738
14777	SYNGTS_1925	652				SYNGTS_2309	Y	22.8	1.35793	-0.940613	-0.785463		SYNGTS_0691	N	11.3	1.05308	-0.894736	-1.12921			SYNGTS_0071	1563	1112.44	711.737	213.785		SYNGTS_0071	1563	1131	723.608	230.004		SYNGTS_0071	1563	1804	1154.19	314.747	252.845		SYNGTS_0071	1563	135	86.372	217.906		SYNGTS_0071	1563	134	85.733
14638	SYNGTS_1786	4564				SYNGTS_2177	Y	23.1	1.36361	-0.678614	-0.349446		SYNGTS_2338	N	11.3	1.05308	-0.503377	-0.556943			SYNGTS_0072	576	109	189.236	56.841		SYNGTS_0072	576	89	154.514	49.113		SYNGTS_0072	576	174	302.083	82.378	62.7773		SYNGTS_0072	576	6	10.417	26.28		SYNGTS_0072	576	10	17.361
13088	SYNGTS_0236	920				SYNGTS_2580	Y	23.3	1.36736	-0.977428	-1.04347		SYNGTS_0154	N	11.7	1.06819	-1.81725	-1.86143			SYNGTS_0073	1332	609	457.207	137.332		SYNGTS_0073	1332	616	462.462	146.997		SYNGTS_0073	1332	757	568.318	154.98	146.436		SYNGTS_0073	1332	68	51.051	128.795		SYNGTS_0073	1332	93	69.82
14938	SYNGTS_2086	254				SYNGTS_2827	Y	24.4	1.38739	-1.30683	-1.3311		SYNGTS_1028	N	11.8	1.07188	-0.482013	-0.882332			SYNGTS_0077	1695	502	296.165	88.959		SYNGTS_0077	1695	517	305.015	96.951		SYNGTS_0077	1695	971	572.861	156.219	114.043		SYNGTS_0077	1695	343	202.36	510.527		SYNGTS_0077	1695	447	263.717
13441	SYNGTS_0589	139				SYNGTS_1810	Y	24.4	1.38739	-1.02629	-0.0170034		SYNGTS_1172	N	12.1	1.08279	-1.49392	-1.11333			SYNGTS_0078	792	2283	2882.58	865.84		SYNGTS_0078	792	2405.02	3036.64	965.216		SYNGTS_0078	792	3042.04	3840.96	1047.43	959.494		SYNGTS_0078	792	493.007	622.484	1570.44		SYNGTS_0078	792	654.005	825.765
14080	SYNGTS_1228	832				SYNGTS_1531	Y	25	1.39794	-0.833528	-0.850499		SYNGTS_2020	N	12.2	1.08636	-1.31203	-1.25365			SYNGTS_0079	966	720	745.342	223.879		SYNGTS_0079	966	808	836.439	265.868		SYNGTS_0079	966	1274.29	1319.14	359.728	283.158		SYNGTS_0079	966	307	317.805	801.781		SYNGTS_0079	966	391	404.762
13964	SYNGTS_1112	1082				SYNGTS_1679	Y	26	1.41497	-1.11188	-1.52563		SYNGTS_3105	N	12.2	1.08636	-1.05665	-0.91619			SYNGTS_0080	2025	1334	658.765	197.874		SYNGTS_0080	2025	1563	771.852	245.338		SYNGTS_0080	2025	1929.02	952.602	259.774	234.329		SYNGTS_0080	2025	280	138.272	348.841		SYNGTS_0080	2025	367.001	181.235
15441	SYNGTS_2589	165				SYNGTS_2664	Y	26	1.41497	-0.860284	-0.872368		SYNGTS_0211	N	12.6	1.10037	-0.906804	-1.07715			SYNGTS_0083	2157	1748	810.385	243.416		SYNGTS_0083	2157	1522	705.61	224.283		SYNGTS_0083	2157	2178	1009.74	275.354	247.684		SYNGTS_0083	2157	573.002	265.648	670.194		SYNGTS_0083	2157	718	332.87
13179	SYNGTS_0327	38.2				SYNGTS_2951	Y	26.1	1.41664	-0.807059	-0.318583		SYNGTS_0122	N	12.8	1.10721	-1.02711	-0.943879			SYNGTS_0085	1392	628.016	451.161	135.515		SYNGTS_0085	1392	668	479.885	152.535		SYNGTS_0085	1392	918.316	659.71	179.902	155.984		SYNGTS_0085	1392	75	53.879	135.93		SYNGTS_0085	1392	114	81.897
15821	SYNGTS_2969	56.8				SYNGTS_2841	Y	26.4	1.4216	0.413103	1.00893		SYNGTS_1229	N	13	1.11394	-0.637787	-0.57138			SYNGTS_0086	978	537.055	549.136	164.944		SYNGTS_0086	978	506	517.382	164.453		SYNGTS_0086	978	729.009	745.408	203.272	177.556		SYNGTS_0086	978	82	83.845	211.529		SYNGTS_0086	978	109	111.452
14140	SYNGTS_1288	210				SYNGTS_0735	Y	26.7	1.42651	-0.749057	-0.774213		SYNGTS_2121	N	13	1.11394	-1.08437	-1.31368			SYNGTS_0087	948	227	239.451	71.924		SYNGTS_0087	948	198	208.861	66.388		SYNGTS_0087	948	276	291.139	79.393	72.5683		SYNGTS_0087	948	18	18.987	47.903		SYNGTS_0087	948	22	23.207
13466	SYNGTS_0614	105				SYNGTS_1176	Y	27.6	1.44091	-0.695365	-1.10419		SYNGTS_2346	N	13	1.11394	-0.678264	-1.0711			SYNGTS_0091	912	484	530.702	159.407		SYNGTS_0091	912	425.182	466.208	148.187		SYNGTS_0091	912	701.5	769.189	209.757	172.45		SYNGTS_0091	912	24	26.316	66.391		SYNGTS_0091	912	20	21.93
13077	SYNGTS_0225	173				SYNGTS_2714	Y	27.7	1.44248	-0.659081	-0.206022		SYNGTS_0349	N	13.2	1.12057	-1.69494	-0.531919			SYNGTS_0097	306	2104	6875.82	2065.29		SYNGTS_0097	306	2069	6761.44	2149.17		SYNGTS_0097	306	2443	7983.66	2177.14	2130.53		SYNGTS_0097	306	65	212.418	535.903		SYNGTS_0097	306	82	267.974
14903	SYNGTS_2051	2120				SYNGTS_0343	Y	28	1.44716	-1.44607	-0.346542		SYNGTS_2802	N	13.3	1.12385	-0.742077	-0.627803			SYNGTS_0099	1209	1128	933.002	280.246		SYNGTS_0099	1209	1070	885.029	281.312		SYNGTS_0099	1209	1719	1421.84	387.734	316.431		SYNGTS_0099	1209	95.001	78.578	198.241		SYNGTS_0099	1209	108	89.33
14443	SYNGTS_1591	492				SYNGTS_0675	Y	28.1	1.44871	-0.815842	-0.691986		SYNGTS_1555	N	14.1	1.14922	-0.730572	-0.628947			SYNGTS_0102	1200	207	172.5	51.814		SYNGTS_0102	1200	199	165.833	52.711		SYNGTS_0102	1200	244	203.333	55.449	53.3247		SYNGTS_0102	1200	20	16.667	42.048		SYNGTS_0102	1200	18	15
12858	SYNGTS_0006	698				SYNGTS_1520	Y	28.9	1.4609	-0.758836	-0.944823		SYNGTS_2973	N	14.2	1.15229	-1.5071	-1.02159			SYNGTS_0110	1992	2259	1134.04	340.631		SYNGTS_0110	1992	2659.07	1334.88	424.299		SYNGTS_0110	1992	2971	1491.47	406.722	390.551		SYNGTS_0110	1992	96	48.193	121.584		SYNGTS_0110	1992	159	79.819
15160	SYNGTS_2308	19.4				SYNGTS_0024	Y	29.4	1.46835	-1.12716	0.267182		SYNGTS_0693	N	14.3	1.15534	-0.696511	-0.867169			SYNGTS_0111	426	18908	44385	13331.9		SYNGTS_0111	426	17776	41727.7	13263.4		SYNGTS_0111	426	17507	41096.2	11206.9	12600.8		SYNGTS_0111	426	1900.03	4460.16	11252.4		SYNGTS_0111	426	2634.03	6183.16
14424	SYNGTS_1572	1240				SYNGTS_0885	Y	30.1	1.47857	-0.280287	-0.345566		SYNGTS_0910	N	14.8	1.17026	-0.935455	-1.0049			SYNGTS_0112	1527	1899	1243.62	373.545		SYNGTS_0112	1527	1713	1121.81	356.574		SYNGTS_0112	1527	2003.01	1311.73	357.708	362.609		SYNGTS_0112	1527	192	125.737	317.217		SYNGTS_0112	1527	262.013	171.587
14215	SYNGTS_1363	1752				SYNGTS_2507	Y	31.1	1.49276	-1.27859	-1.38919		SYNGTS_0926	N	14.9	1.17319	-0.828958	-1.28502			SYNGTS_0113	909	879	966.997	290.457		SYNGTS_0113	909	892.031	981.333	311.923		SYNGTS_0113	909	1218	1339.93	365.399	322.593		SYNGTS_0113	909	104	114.411	288.645		SYNGTS_0113	909	145.027	159.545
14793	SYNGTS_1941	4254				SYNGTS_1401	Y	31.7	1.50106	-1.51984	-1.36884		SYNGTS_1087	N	15.1	1.17898	-1.09543	-0.86389			SYNGTS_0114	396	552.5	1395.2	419.077		SYNGTS_0114	396	573	1446.97	459.929		SYNGTS_0114	396	769.333	1942.76	529.79	469.599		SYNGTS_0114	396	67	169.192	426.849		SYNGTS_0114	396	76	191.919
14346	SYNGTS_1494	69.6				SYNGTS_2648	Y	32.3	1.5092	-0.50822	-0.595912		SYNGTS_1234	N	15.2	1.18184	-1.04599	-1.25005			SYNGTS_0118	1377	146	106.028	31.848		SYNGTS_0118	1377	143.333	104.091	33.086		SYNGTS_0118	1377	218	158.315	43.172	36.0353		SYNGTS_0118	1377	89	64.633	163.061		SYNGTS_0118	1377	115	83.515
14736	SYNGTS_1884	2309				SYNGTS_0527	Y	32.7	1.51455	-0.498117	-0.371188		SYNGTS_1985	N	15.5	1.19033	-1.31519	-0.989741			SYNGTS_0120	3006	5153	1714.24	514.906		SYNGTS_0120	3006	5446	1811.71	575.864		SYNGTS_0120	3006	6783.08	2256.51	615.35	568.707		SYNGTS_0120	3006	888	295.409	745.278		SYNGTS_0120	3006	983.007	327.015
14711	SYNGTS_1859	221				SYNGTS_0476	Y	32.7	1.51455	-0.370736	-0.48017		SYNGTS_0202	N	15.9	1.2014	-0.925609	-0.562701			SYNGTS_0121	669	1159	1732.44	520.373		SYNGTS_0121	669	1146.06	1713.1	544.519		SYNGTS_0121	669	1184	1769.81	482.625	515.839		SYNGTS_0121	669	74	110.613	279.062		SYNGTS_0121	669	72.017	107.649
13205	SYNGTS_0353	36.1				SYNGTS_2019	Y	33.2	1.52114	-0.681331	-0.628727		SYNGTS_1611	N	15.9	1.2014	-0.705132	-0.614229			SYNGTS_0122	2241	954	425.703	127.869		SYNGTS_0122	2241	1003	447.568	142.262		SYNGTS_0122	2241	1139	508.255	138.601	136.244		SYNGTS_0122	2241	91	40.607	102.446		SYNGTS_0122	2241	132	58.902
14377	SYNGTS_1525	133				SYNGTS_2809	Y	34.6	1.53908	-0.454444	0.189964		SYNGTS_0400	N	16	1.20412	-1.27503	-0.795185			SYNGTS_0131	855	786	919.298	276.13		SYNGTS_0131	855	896	1047.95	333.099		SYNGTS_0131	855	1093	1278.36	348.609	319.279		SYNGTS_0131	855	154.001	180.118	454.414		SYNGTS_0131	855	219.003	256.144
13021	SYNGTS_0169	85				SYNGTS_3066	Y	34.9	1.54283	-0.780233	0.444389		SYNGTS_2806	N	16.1	1.20683	-0.972928	-0.605492			SYNGTS_0134	921	726.008	788.282	236.777		SYNGTS_0134	921	775	841.477	267.469		SYNGTS_0134	921	952	1033.66	281.878	262.041		SYNGTS_0134	921	71	77.09	194.488		SYNGTS_0134	921	95	103.149
15135	SYNGTS_2283	114				SYNGTS_2799	Y	35.4	1.549	-0.0518753	-0.231118		SYNGTS_1984	N	16.4	1.21484	-0.977885	-0.598772			SYNGTS_0135	741	699	943.32	283.345		SYNGTS_0135	741	794	1071.53	340.591		SYNGTS_0135	741	1020	1376.52	375.376	333.104		SYNGTS_0135	741	128	172.74	435.799		SYNGTS_0135	741	139.008	187.596
13504	SYNGTS_0652	311				SYNGTS_1263	Y	38.2	1.58206	0.0494109	0.364968		SYNGTS_2828	N	16.4	1.21484	-1.02048	-0.854401			SYNGTS_0136	567	932	1643.74	493.731		SYNGTS_0136	567	1001	1765.43	561.154		SYNGTS_0136	567	1447	2552.03	695.936	583.607		SYNGTS_0136	567	113	199.295	502.794		SYNGTS_0136	567	159	280.423
14660	SYNGTS_1808	11584				SYNGTS_2097	Y	39.1	1.59218	-1.14859	-0.855233		SYNGTS_0999	N	16.6	1.22011	-0.744326	-0.612511			SYNGTS_0138	897	532.017	593.107	178.152		SYNGTS_0138	897	506	564.103	179.304		SYNGTS_0138	897	765	852.843	232.57	196.675		SYNGTS_0138	897	78	86.957	219.38		SYNGTS_0138	897	100	111.483
15149	SYNGTS_2297	217				SYNGTS_1777	Y	39.1	1.59218	-0.0457864	-1.42202		SYNGTS_2269	N	16.8	1.22531	-0.69577	-0.851235			SYNGTS_0141	759	819	1079.05	324.115		SYNGTS_0141	759	867	1142.29	363.085		SYNGTS_0141	759	1120	1475.63	402.402	363.201		SYNGTS_0141	759	77	101.449	255.943		SYNGTS_0141	759	101	133.07
12966	SYNGTS_0114	265				SYNGTS_2048	Y	39.9	1.60097	-0.608799	-0.432169		SYNGTS_3057	N	16.8	1.22531	-0.883028	-0.772004			SYNGTS_0144	273	1204	4410.26	1324.71		SYNGTS_0144	273	1246	4564.1	1450.73		SYNGTS_0144	273	1908	6989.01	1905.9	1560.45		SYNGTS_0144	273	61	223.443	563.718		SYNGTS_0144	273	77	282.051
13038	SYNGTS_0186	204				SYNGTS_0286	Y	40.4	1.60638	-1.17704	-0.891908		SYNGTS_1983	N	16.9	1.22789	-1.20798	-1.16343			SYNGTS_0145	1566	3129	1998.08	600.165		SYNGTS_0145	1566	2897	1849.94	588.014		SYNGTS_0145	1566	4620	2950.19	804.515	664.231		SYNGTS_0145	1566	384.013	245.219	618.655		SYNGTS_0145	1566	474.003	302.684
15288	SYNGTS_2436	68.7				SYNGTS_2213	Y	41.5	1.61805	-0.643927	0.438425		SYNGTS_1088	N	17	1.23045	-0.824091	-0.81661			SYNGTS_0150	555	215	387.387	116.36		SYNGTS_0150	555	206	371.171	117.979		SYNGTS_0150	555	332	598.198	163.128	132.489		SYNGTS_0150	555	57	102.703	259.105		SYNGTS_0150	555	59	106.306
15153	SYNGTS_2301	444				SYNGTS_2423	Y	42	1.62325	-1.8189	-1.01397		SYNGTS_2534	N	17.1	1.233	-0.538986	-0.13893			SYNGTS_0151	1896	851	448.84	134.818		SYNGTS_0151	1896	861	454.114	144.343		SYNGTS_0151	1896	1132.01	597.052	162.816	147.326		SYNGTS_0151	1896	203	107.068	270.117		SYNGTS_0151	1896	281	148.207
13627	SYNGTS_0775	2516				SYNGTS_1007	Y	43.7	1.64048	-1.00818	-0.318747		SYNGTS_2429	N	17.2	1.23553	-1.62642	-1.44522			SYNGTS_0154	1737	3796	2185.38	656.423		SYNGTS_0154	1737	4384.02	2523.9	802.239		SYNGTS_0154	1737	5387	3101.32	845.729	768.13		SYNGTS_0154	1737	656	377.663	952.793		SYNGTS_0154	1737	784	451.353
13234	SYNGTS_0382	235				SYNGTS_0464	Y	45.4	1.65706	-0.662312	-0.632672		SYNGTS_3089	N	17.3	1.23805	-0.551497	-1.46215			SYNGTS_0158	945	1381	1461.38	438.954		SYNGTS_0158	945	1107	1171.43	372.346		SYNGTS_0158	945	1270	1343.91	366.485	392.595		SYNGTS_0158	945	420	444.444	1121.27		SYNGTS_0158	945	559.002	591.536
15501	SYNGTS_2649	28.3				SYNGTS_0706	Y	47.1	1.67302	-0.498932	-0.508623		SYNGTS_3076	N	17.9	1.25285	-0.736273	-0.762852			SYNGTS_0159	1512	2223.01	1470.24	441.618		SYNGTS_0159	1512	2008	1328.04	422.127		SYNGTS_0159	1512	2331	1541.67	420.412	428.052		SYNGTS_0159	1512	671	443.783	1119.61		SYNGTS_0159	1512	879.002	581.35
12964	SYNGTS_0112	229				SYNGTS_2409	Y	47.2	1.67394	-0.798777	-0.61486		SYNGTS_2147	N	18	1.25527	-1.3199	-1.04453			SYNGTS_0160	558	361	646.953	194.326		SYNGTS_0160	558	270	483.871	153.802		SYNGTS_0160	558	450.021	806.489	219.929	189.352		SYNGTS_0160	558	100	179.211	452.127		SYNGTS_0160	558	144	258.065
13892	SYNGTS_1040	691				SYNGTS_0368	Y	48	1.68124	-0.626051	-0.838954		SYNGTS_1211	N	18.1	1.25768	-0.723035	-0.776527			SYNGTS_0161	540	441	816.667	245.302		SYNGTS_0161	540	416	770.37	244.867		SYNGTS_0161	540	727.01	1346.32	367.139	285.769		SYNGTS_0161	540	129.001	238.891	602.69		SYNGTS_0161	540	129	238.889
15397	SYNGTS_2545	45.2				SYNGTS_1013	Y	49.2	1.69197	-0.302081	-0.377109		SYNGTS_1457	N	18.1	1.25768	-0.776828	-0.561683			SYNGTS_0162	432	809	1872.68	562.499		SYNGTS_0162	432	731	1692.13	537.854		SYNGTS_0162	432	1067	2469.91	673.542	591.298		SYNGTS_0162	432	149.007	344.925	870.199		SYNGTS_0162	432	191	442.13
12930	SYNGTS_0078	56.2				SYNGTS_3062	Y	52.6	1.72099	0.12777	0.928927		SYNGTS_1718	N	18.3	1.26245	-1.03535	-0.581003			SYNGTS_0164	747	5783	7741.63	2325.36		SYNGTS_0164	747	5136	6875.5	2185.42		SYNGTS_0164	747	6357	8510.04	2320.68	2277.15		SYNGTS_0164	747	893.005	1195.45	3015.97		SYNGTS_0164	747	1109.01	1484.62
14200	SYNGTS_1348	161				SYNGTS_1060	Y	52.8	1.72263	-0.188572	0.428283		SYNGTS_2815	N	18.4	1.26482	-0.641953	-0.409317			SYNGTS_0169	945	525	555.556	166.872		SYNGTS_0169	945	508	537.566	170.869		SYNGTS_0169	945	695	735.45	200.557	179.433		SYNGTS_0169	945	33	34.921	88.1		SYNGTS_0169	945	61	64.55
14362	SYNGTS_1510	20.4				SYNGTS_2132	Y	53.8	1.73078	-3.29174	-2.9368		SYNGTS_2868	N	19.1	1.28103	-1.13174	-1.02784			SYNGTS_0177	1140	440.051	386.01	115.946		SYNGTS_0177	1140	471	413.158	131.325		SYNGTS_0177	1140	607.032	532.484	145.208	130.826		SYNGTS_0177	1140	72	63.158	159.339		SYNGTS_0177	1140	107.007	93.865
15199	SYNGTS_2347	775				SYNGTS_2994	Y	54.2	1.734	-0.260201	-0.0947105		SYNGTS_3146	N	19.1	1.28103	-1.48984	-1.43307			SYNGTS_0179	1437	736	512.178	153.843		SYNGTS_0179	1437	838	583.159	185.361		SYNGTS_0179	1437	1240	862.909	235.315	191.506		SYNGTS_0179	1437	215	149.617	377.464		SYNGTS_0179	1437	285.003	198.332
13261	SYNGTS_0409	688				SYNGTS_1957	Y	54.6	1.73719	-0.743495	-0.96454		SYNGTS_0230	N	19.2	1.2833	-0.884155	-0.402765			SYNGTS_0180	492	2049	4164.63	1250.93		SYNGTS_0180	492	2313	4701.22	1494.31		SYNGTS_0180	492	1842	3743.9	1020.96	1255.4		SYNGTS_0180	492	55	111.789	282.028		SYNGTS_0180	492	63	128.049
13918	SYNGTS_1066	565				SYNGTS_3059	Y	55.2	1.74194	-0.184204	0.26158		SYNGTS_2308	N	19.4	1.2878	-1.1556	-0.92239			SYNGTS_0185	2562	2099	819.282	246.088		SYNGTS_0185	2562	2003	781.811	248.504		SYNGTS_0185	2562	2585	1008.98	275.147	256.58		SYNGTS_0185	2562	277	108.119	272.769		SYNGTS_0185	2562	303	118.267
15675	SYNGTS_2823	123				SYNGTS_0634	Y	55.9	1.74741	-1.60327	-1.8963		SYNGTS_2996	N	19.5	1.29003	-1.24358	-1.11074			SYNGTS_0186	2121	3836	1808.58	543.244		SYNGTS_0186	2121	3483.04	1642.17	521.974		SYNGTS_0186	2121	3995.01	1883.55	513.643	526.287		SYNGTS_0186	2121	176	82.98	209.347		SYNGTS_0186	2121	280	132.013
13465	SYNGTS_0613	66.8				SYNGTS_1544	Y	55.9	1.74741	-0.824842	-0.789992		SYNGTS_3131	N	19.7	1.29447	-0.878895	-1.02102			SYNGTS_0187	1842	3192	1732.9	520.512		SYNGTS_0187	1842	3230	1753.53	557.371		SYNGTS_0187	1842	3726.04	2022.82	551.622	543.168		SYNGTS_0187	1842	166	90.119	227.359		SYNGTS_0187	1842	224	121.607
13789	SYNGTS_0937	394				SYNGTS_0616	Y	55.9	1.74741	-1.44945	-0.737179		SYNGTS_0570	N	20.2	1.30535	-0.438059	-0.755572			SYNGTS_0188	1794	2206	1229.65	369.352		SYNGTS_0188	1794	2117	1180.05	375.085		SYNGTS_0188	1794	3004	1674.47	456.627	400.355		SYNGTS_0188	1794	257.002	143.256	361.416		SYNGTS_0188	1794	330	183.946
15813	SYNGTS_2961	1355				SYNGTS_0078	Y	56.2	1.74974	-1.23231	-1.50853		SYNGTS_1402	N	20.3	1.3075	-1.17579	-1.28867			SYNGTS_0191	300	188	626.667	188.232		SYNGTS_0191	300	221	736.667	234.154		SYNGTS_0191	300	276	920	250.883	224.423		SYNGTS_0191	300	23	76.667	193.42		SYNGTS_0191	300	31.008	103.36
15492	SYNGTS_2640	9.81				SYNGTS_0371	Y	56.3	1.75051	-0.538343	-0.157718		SYNGTS_3048	N	20.3	1.3075	-0.97619	-0.805126			SYNGTS_0192	651	385	591.398	177.638		SYNGTS_0192	651	421	646.697	205.557		SYNGTS_0192	651	474	728.111	198.555	193.917		SYNGTS_0192	651	77	118.28	298.404		SYNGTS_0192	651	85	130.568
13727	SYNGTS_0875	1704				SYNGTS_1163	Y	56.3	1.75051	-0.711465	-0.874717		SYNGTS_0468	N	20.8	1.31806	-0.210052	-0.404762			SYNGTS_0193	849	151	177.856	53.423		SYNGTS_0193	849	144	169.611	53.912		SYNGTS_0193	849	203	239.105	65.204	57.513		SYNGTS_0193	849	47	55.359	139.664		SYNGTS_0193	849	54	63.604
14575	SYNGTS_1723	57.8				SYNGTS_2969	Y	56.8	1.75435	-1.09885	-0.834228		SYNGTS_2415	N	20.9	1.32015	-0.899519	-0.554911			SYNGTS_0195	2007	1260	627.803	188.573		SYNGTS_0195	2007	1211.29	603.531	191.836		SYNGTS_0195	2007	1750.03	871.962	237.783	206.064		SYNGTS_0195	2007	98	48.829	123.189		SYNGTS_0195	2007	132	65.77
14670	SYNGTS_1818	215				SYNGTS_1723	Y	57.8	1.76193	-0.963715	-1.1572		SYNGTS_3169	N	20.9	1.32015	-0.825907	-0.937532			SYNGTS_0197	2010	2137	1063.18	319.349		SYNGTS_0197	2010	2083	1036.32	329.401		SYNGTS_0197	2010	2351.03	1169.67	318.967	322.572		SYNGTS_0197	2010	288	143.284	361.485		SYNGTS_0197	2010	337	167.662
15973	SYNGTS_3121	665				SYNGTS_3054	Y	58.5	1.76716	-0.834612	-0.0664454		SYNGTS_0077	N	21.1	1.32428	-0.732786	-1.31059			SYNGTS_0198	303	707	2333.33	700.864		SYNGTS_0198	303	589	1943.89	617.879		SYNGTS_0198	303	797	2630.36	717.298	678.68		SYNGTS_0198	303	103	339.934	857.608		SYNGTS_0198	303	120	396.04
13090	SYNGTS_0238	375				SYNGTS_2793	Y	58.8	1.76938	-0.518964	-0.538142		SYNGTS_2192	N	21.3	1.32838	-1.49857	-0.962995			SYNGTS_0199	336	716.371	2132.06	640.407		SYNGTS_0199	336	617	1836.31	583.683		SYNGTS_0199	336	806.182	2399.35	654.302	626.131		SYNGTS_0199	336	183	544.643	1374.06		SYNGTS_0199	336	231	687.5
14663	SYNGTS_1811	98.5				SYNGTS_2637	Y	58.9	1.77012	-0.675814	-0.539818		SYNGTS_2577	N	21.5	1.33244	-1.20421	-0.913657			SYNGTS_0200	312	934.434	2994.98	899.604		SYNGTS_0200	312	788	2525.64	802.791		SYNGTS_0200	312	894.394	2866.65	781.733	828.043		SYNGTS_0200	312	271	868.59	2191.34		SYNGTS_0200	312	377	1208.33
13252	SYNGTS_0400	16				SYNGTS_0780	Y	59.2	1.77232	-0.201831	-0.198427		SYNGTS_0091	N	21.8	1.33846	-0.898208	-0.280749			SYNGTS_0201	1485	1712	1152.86	346.286		SYNGTS_0201	1485	1811	1219.53	387.635		SYNGTS_0201	1485	2106	1418.18	386.737	373.553		SYNGTS_0201	1485	289	194.613	490.982		SYNGTS_0201	1485	351	236.364
14837	SYNGTS_1985	15.5				SYNGTS_3120	Y	59.6	1.77525	-0.665342	-0.708144		SYNGTS_0406	N	21.8	1.33846	-0.815693	-1.04236			SYNGTS_0202	1326	601	453.243	136.141		SYNGTS_0202	1326	497	374.811	119.136		SYNGTS_0202	1326	713	537.707	146.632	133.97		SYNGTS_0202	1326	41	30.92	78.007		SYNGTS_0202	1326	47	35.445
15738	SYNGTS_2886	519				SYNGTS_2864	Y	60.7	1.78319	-0.573342	-0.484009		SYNGTS_1219	N	22.1	1.34439	-0.949419	-0.835569			SYNGTS_0204	1134	559	492.945	148.066		SYNGTS_0204	1134	544	479.718	152.481		SYNGTS_0204	1134	574	506.173	138.033	146.193		SYNGTS_0204	1134	26	22.928	57.844		SYNGTS_0204	1134	17	14.991
15416	SYNGTS_2564	33.1				SYNGTS_2072	Y	61	1.78533	-0.590699	-0.649379		SYNGTS_1565	N	22.5	1.35218	-0.838381	-0.6931			SYNGTS_0211	2031	664	326.933	98.201		SYNGTS_0211	2031	617	303.791	96.562		SYNGTS_0211	2031	821	404.234	110.234	101.666		SYNGTS_0211	2031	77	37.912	95.648		SYNGTS_0211	2031	102	50.222
13045	SYNGTS_0193	386				SYNGTS_0970	Y	61.4	1.78817	-1.5043	-0.844953		SYNGTS_0619	N	22.6	1.35411	-1.09685	-0.554422			SYNGTS_0213	1452	256	176.309	52.958		SYNGTS_0213	1452	205	141.185	44.876		SYNGTS_0213	1452	311	214.187	58.409	52.081		SYNGTS_0213	1452	10	6.887	17.375		SYNGTS_0213	1452	16	11.019
13781	SYNGTS_0929	97.8				SYNGTS_2156	Y	62.1	1.79309	-0.462329	-0.494908		SYNGTS_1522	N	22.9	1.35984	-0.534192	-0.799681			SYNGTS_0214	1083	201	185.596	55.747		SYNGTS_0214	1083	191	176.362	56.058		SYNGTS_0214	1083	325	300.092	81.835	64.5467		SYNGTS_0214	1083	20	18.467	46.59		SYNGTS_0214	1083	19	17.544
14253	SYNGTS_1401	31.7				SYNGTS_2747	Y	62.9	1.79865	-1.94968	-1.69892		SYNGTS_0364	N	23.3	1.36736	-0.851482	-0.623581			SYNGTS_0215	726	404	556.474	167.148		SYNGTS_0215	726	374	515.152	163.744		SYNGTS_0215	726	525	723.14	197.2	176.031		SYNGTS_0215	726	45	61.983	156.376		SYNGTS_0215	726	43	59.229
13455	SYNGTS_0603	954				SYNGTS_0408	Y	63.8	1.80482	-0.492524	-0.717669		SYNGTS_0185	N	23.4	1.36922	-1.04001	-1.06816			SYNGTS_0216	402	192	477.612	143.46		SYNGTS_0216	402	176	437.811	139.161		SYNGTS_0216	402	260	646.766	176.373	152.998		SYNGTS_0216	402	42	104.478	263.583		SYNGTS_0216	402	45	111.94
14550	SYNGTS_1698	484				SYNGTS_0336	Y	64	1.80618	-0.840625	-0.324574		SYNGTS_1612	N	23.5	1.37107	-1.00019	-0.741863			SYNGTS_0218	531	682	1284.37	385.786		SYNGTS_0218	531	540.4	1017.7	323.483		SYNGTS_0218	531	724	1363.46	371.816	360.362		SYNGTS_0218	531	90	169.492	427.605		SYNGTS_0218	531	149.007	280.617
13999	SYNGTS_1147	85.3				SYNGTS_0895	Y	64.3	1.80821	-1.05777	-1.37332		SYNGTS_2135	N	23.7	1.37475	-0.96178	-0.496271			SYNGTS_0219	1185	299	252.321	75.79		SYNGTS_0219	1185	279	235.443	74.837		SYNGTS_0219	1185	404	340.928	92.971	81.1993		SYNGTS_0219	1185	234.002	197.47	498.192		SYNGTS_0219	1185	272.007	229.542
13713	SYNGTS_0861	9.73				SYNGTS_1008	Y	66.2	1.82086	-0.883033	-0.0819537		SYNGTS_2401	N	23.8	1.37658	-0.522654	-0.583288			SYNGTS_0225	453	446	984.547	295.729		SYNGTS_0225	453	474	1046.36	332.592		SYNGTS_0225	453	550	1214.13	331.092	319.804		SYNGTS_0225	453	10	22.075	55.692		SYNGTS_0225	453	17	37.528
15193	SYNGTS_2341	2257				SYNGTS_0945	Y	67.4	1.82866	-0.317734	-0.188896		SYNGTS_1650	N	24	1.38021	-0.910911	-0.250524			SYNGTS_0227	1056	171	161.932	48.64		SYNGTS_0227	1056	189	178.977	56.889		SYNGTS_0227	1056	185	175.189	47.774	51.101		SYNGTS_0227	1056	11	10.417	26.28		SYNGTS_0227	1056	17	16.098
12970	SYNGTS_0118	212				SYNGTS_1523	Y	68.2	1.83378	-0.3646	-0.317614		SYNGTS_2834	N	24	1.38021	-0.701246	-0.690985			SYNGTS_0230	2505	1265	504.99	151.684		SYNGTS_0230	2505	1147	457.884	145.541		SYNGTS_0230	2505	1322	527.745	143.916	147.047		SYNGTS_0230	2505	39	15.569	39.278		SYNGTS_0230	2505	55	21.956
12972	SYNGTS_0120	683				SYNGTS_2404	Y	69	1.83885	-0.314549	-0.124894		SYNGTS_1992	N	24.8	1.39445	-0.809277	-0.965592			SYNGTS_0236	1176	1367.03	1162.44	349.162		SYNGTS_0236	1176	1315	1118.2	355.426		SYNGTS_0236	1176	1602	1362.24	371.483	358.69		SYNGTS_0236	1176	387	329.082	830.229		SYNGTS_0236	1176	470.008	399.666
13645	SYNGTS_0793	3937				SYNGTS_1829	Y	69.2	1.84011	-0.402926	-0.483678		SYNGTS_2194	N	25	1.39794	-1.03194	-0.797053			SYNGTS_0237	198	1552	7838.38	2354.42		SYNGTS_0237	198	1642	8292.93	2635.96		SYNGTS_0237	198	1634	8252.52	2250.46	2413.61		SYNGTS_0237	198	52	262.626	662.571		SYNGTS_0237	198	74	373.737
15687	SYNGTS_2835	43.4				SYNGTS_2335	Y	69.4	1.84136	-0.367359	-0.18968		SYNGTS_2377	N	25.2	1.4014	-1.06295	-0.698203			SYNGTS_0238	1089	661	606.979	182.318		SYNGTS_0238	1089	745	684.114	217.45		SYNGTS_0238	1089	1220.02	1120.31	305.507	235.092		SYNGTS_0238	1089	119.006	109.28	275.7		SYNGTS_0238	1089	142	130.395
13123	SYNGTS_0271	4269				SYNGTS_1262	Y	70.6	1.8488	0.115886	0.400469		SYNGTS_0565	N	25.3	1.40312	-1.68757	-1.45954			SYNGTS_0239	645	514.333	797.416	239.52		SYNGTS_0239	645	513	795.349	252.807		SYNGTS_0239	645	652	1010.85	275.659	255.995		SYNGTS_0239	645	69	106.977	269.888		SYNGTS_0239	645	51	79.07
15181	SYNGTS_2329	644				SYNGTS_1847	Y	72.7	1.86153	-1.00828	-0.849781		SYNGTS_0254	N	25.7	1.40993	-1.77479	-1.40016			SYNGTS_0240	288	470	1631.94	490.188		SYNGTS_0240	288	425	1475.69	469.059		SYNGTS_0240	288	552	1916.67	522.674	493.974		SYNGTS_0240	288	19	65.972	166.439		SYNGTS_0240	288	31	107.639
13626	SYNGTS_0774	3834				SYNGTS_1994	Y	72.7	1.86153	-0.821858	-0.388599		SYNGTS_1807	N	25.7	1.40993	-1.04906	-0.357043			SYNGTS_0241	801	456	569.288	170.997		SYNGTS_0241	801	422	526.841	167.46		SYNGTS_0241	801	644.014	804.013	219.254	185.904		SYNGTS_0241	801	41	51.186	129.136		SYNGTS_0241	801	63	78.652
13614	SYNGTS_0762	1049				SYNGTS_2074	Y	74.6	1.87274	-0.871996	-0.694518		SYNGTS_0851	N	26.2	1.4183	-1.15949	-1.04138			SYNGTS_0243	606	411	678.218	203.717		SYNGTS_0243	606	405	668.317	212.429		SYNGTS_0243	606	452.031	745.926	203.413	206.52		SYNGTS_0243	606	24	39.604	99.916		SYNGTS_0243	606	30	49.505
13871	SYNGTS_1019	514				SYNGTS_2893	Y	75.3	1.87679	-0.321943	-0.128507		SYNGTS_1178	N	26.2	1.4183	-1.39066	-0.974327			SYNGTS_0244	1770	2625	1483.05	445.465		SYNGTS_0244	1770	2562	1447.46	460.084		SYNGTS_0244	1770	3303	1866.1	508.885	471.478		SYNGTS_0244	1770	458.005	258.76	652.817		SYNGTS_0244	1770	543.003	306.781
14583	SYNGTS_1731	127				SYNGTS_1279	Y	77.8	1.89098	-0.829083	-0.484639		SYNGTS_2251	N	27.1	1.43297	-0.953228	-1.00647			SYNGTS_0245	939	645	686.901	206.325		SYNGTS_0245	939	610	649.627	206.488		SYNGTS_0245	939	833	887.114	241.915	218.243		SYNGTS_0245	939	71	75.612	190.76		SYNGTS_0245	939	94	100.106
14845	SYNGTS_1993	831				SYNGTS_1677	Y	77.9	1.89154	-0.558964	-0.746204		SYNGTS_0339	N	27.7	1.44248	-1.46687	0.00362111			SYNGTS_0246	663	714	1076.92	323.476		SYNGTS_0246	663	793	1196.08	380.181		SYNGTS_0246	663	1015.08	1531.04	417.514	373.724		SYNGTS_0246	663	114	171.946	433.796		SYNGTS_0246	663	109	164.404
14844	SYNGTS_1992	24.8				SYNGTS_2938	Y	78.9	1.89708	-0.174702	0.0475332		SYNGTS_0811	N	27.7	1.44248	-0.810701	-0.989533			SYNGTS_0253	1068	655.351	613.624	184.315		SYNGTS_0253	1068	693.348	649.202	206.353		SYNGTS_0253	1068	582.656	545.558	148.773	179.814		SYNGTS_0253	1068	51	47.753	120.474		SYNGTS_0253	1068	70.009	65.551
15720	SYNGTS_2868	19.1				SYNGTS_0542	Y	78.9	1.89708	-0.341161	-0.504494		SYNGTS_2649	N	28.3	1.45179	-0.634818	-0.578209			SYNGTS_0254	576	2929	5085.07	1527.4		SYNGTS_0254	576	2817.94	4892.26	1555.04		SYNGTS_0254	576	3185	5529.52	1507.9	1530.11		SYNGTS_0254	576	148	256.944	648.237		SYNGTS_0254	576	176.001	305.558
15488	SYNGTS_2636	649				SYNGTS_1372	Y	80.4	1.90526	-1.7353	-1.05278		SYNGTS_1835	N	28.5	1.45484	-1.097	-0.768733			SYNGTS_0256	474	559	1179.33	354.234		SYNGTS_0256	474	584	1232.07	391.621		SYNGTS_0256	474	1038.05	2189.99	597.208	447.688		SYNGTS_0256	474	66	139.241	351.285		SYNGTS_0256	474	118	248.945
14948	SYNGTS_2096	1822				SYNGTS_2842	Y	80.5	1.9058	0.0780326	0.314002		SYNGTS_0177	N	28.7	1.45788	-0.658813	-0.628027			SYNGTS_0259	1428	553	387.255	116.32		SYNGTS_0259	1428	570	399.16	126.875		SYNGTS_0259	1428	902.013	631.662	172.254	138.483		SYNGTS_0259	1428	323	226.19	570.648		SYNGTS_0259	1428	461	322.829
13699	SYNGTS_0847	1056				SYNGTS_1057	Y	84.6	1.92737	-1.11058	-0.716057		SYNGTS_1237	N	28.8	1.45939	-1.0921	-0.977219			SYNGTS_0261	795	5864	7376.1	2215.56		SYNGTS_0261	795	6115	7691.82	2444.9		SYNGTS_0261	795	8339	10489.3	2860.43	2506.96		SYNGTS_0261	795	128	161.006	406.197		SYNGTS_0261	795	178	223.899
14448	SYNGTS_1596	982				SYNGTS_0983	Y	85.5	1.93197	-0.582552	-0.122496		SYNGTS_2851	N	28.8	1.45939	-0.612091	-0.625237			SYNGTS_0266	1083	3608.18	3331.66	1000.73		SYNGTS_0266	1083	3835	3541.09	1125.56		SYNGTS_0266	1083	5004	4620.5	1260.01	1128.77		SYNGTS_0266	1083	60	55.402	139.771		SYNGTS_0266	1083	66	60.942
13223	SYNGTS_0371	56.3				SYNGTS_3159	Y	85.9	1.93399	-0.398156	-0.2541		SYNGTS_2349	N	29	1.4624	-0.538272	-0.672437			SYNGTS_0271	396	8100.02	20454.6	6143.96		SYNGTS_0271	396	7223	18239.9	5797.67		SYNGTS_0271	396	6359	16058.1	4379.03	5440.22		SYNGTS_0271	396	433	1093.43	2758.59		SYNGTS_0271	396	568.005	1434.36
14841	SYNGTS_1989	30.8				SYNGTS_1415	Y	86	1.9345	-0.0841188	-0.361379		SYNGTS_0134	N	29.6	1.47129	-0.947078	-1.03553			SYNGTS_0273	1362	271.5	199.339	59.876		SYNGTS_0273	1362	271	198.972	63.245		SYNGTS_0273	1362	470	345.081	94.103	72.408		SYNGTS_0273	1362	103	75.624	190.789		SYNGTS_0273	1362	133	97.651
13143	SYNGTS_0291	568				SYNGTS_2544	Y	86.8	1.93852	-0.304152	-0.335365		SYNGTS_2380	N	30.2	1.48001	-0.811917	-0.579636			SYNGTS_0278	1608	1157	719.527	216.125		SYNGTS_0278	1608	1321	821.517	261.125		SYNGTS_0278	1608	1651	1026.74	279.992	252.414		SYNGTS_0278	1608	157	97.637	246.325		SYNGTS_0278	1608	188.004	116.918
14561	SYNGTS_1709	2058				SYNGTS_1182	Y	87.8	1.94349	-0.975545	-1.52367		SYNGTS_1637	N	30.3	1.48144	-1.10393	-0.653745			SYNGTS_0279	1230	2876	2338.21	702.329		SYNGTS_0279	1230	2891	2350.41	747.092		SYNGTS_0279	1230	3117	2534.15	691.061	713.494		SYNGTS_0279	1230	123	100	252.287		SYNGTS_0279	1230	133	108.13
14150	SYNGTS_1298	27706				SYNGTS_1828	Y	89	1.94939	-0.169228	-0.230782		SYNGTS_2153	N	30.3	1.48144	-1.74302	-0.783687			SYNGTS_0284	495	471	951.515	285.807		SYNGTS_0284	495	458	925.253	294.098		SYNGTS_0284	495	566	1143.43	311.814	297.24		SYNGTS_0284	495	41	82.828	208.965		SYNGTS_0284	495	38	76.768
15988	SYNGTS_3136	50.1				SYNGTS_0053	Y	91	1.95904	-0.216695	-0.229398		SYNGTS_0121	N	30.7	1.48714	-1.22538	-1.01561			SYNGTS_0286	651	1270	1950.85	585.976		SYNGTS_0286	651	1254	1926.27	612.277		SYNGTS_0286	651	1489	2287.25	623.732	607.328		SYNGTS_0286	651	79	121.352	306.154		SYNGTS_0286	651	87.031	133.688
13926	SYNGTS_1074	1565				SYNGTS_0713	Y	93.3	1.96988	-0.330655	-0.447571		SYNGTS_0618	N	30.7	1.48714	-0.782854	-0.764701			SYNGTS_0287	1023	650	635.386	190.851		SYNGTS_0287	1023	660	645.161	205.069		SYNGTS_0287	1023	902	881.72	240.445	212.122		SYNGTS_0287	1023	223	217.986	549.95		SYNGTS_0287	1023	269	262.952
15717	SYNGTS_2865	45.3				SYNGTS_2568	Y	93.9	1.97267	-0.74904	-1.1377		SYNGTS_1989	N	30.8	1.48855	-0.600881	-0.323692			SYNGTS_0288	723	14198	19637.6	5898.56		SYNGTS_0288	723	14822	20500.7	6516.28		SYNGTS_0288	723	14171	19600.3	5345	5919.95		SYNGTS_0288	723	1719.01	2377.6	5998.37		SYNGTS_0288	723	2288.04	3164.64
13480	SYNGTS_0628	22.3				SYNGTS_1897	Y	95.6	1.98046	-0.849113	-1.22581		SYNGTS_0421	N	31.2	1.49415	-1.23659	-1.20885			SYNGTS_0290	237	1208	5097.05	1531		SYNGTS_0290	237	1117	4713.08	1498.08		SYNGTS_0290	237	1170	4936.71	1346.24	1458.44		SYNGTS_0290	237	182	767.932	1937.39		SYNGTS_0290	237	213	898.734
13002	SYNGTS_0150	56				SYNGTS_2496	Y	95.6	1.98046	-0.192191	0.0252249		SYNGTS_0801	N	31.3	1.49554	-0.793182	-0.751276			SYNGTS_0291	1434	3241	2260.11	678.871		SYNGTS_0291	1434	3292	2295.68	729.696		SYNGTS_0291	1434	3887.03	2710.62	739.184	715.917		SYNGTS_0291	1434	147	102.51	258.62		SYNGTS_0291	1434	166	115.76
15816	SYNGTS_2964	186				SYNGTS_2582	Y	96.9	1.98632	-0.0847797	-0.413255		SYNGTS_2003	N	31.3	1.49554	-0.578108	-0.589917			SYNGTS_0293	1908	1341	702.83	211.109		SYNGTS_0293	1908	1402	734.801	233.561		SYNGTS_0293	1908	1935	1014.15	276.558	240.409		SYNGTS_0293	1908	295	154.612	390.066		SYNGTS_0293	1908	381	199.686
13558	SYNGTS_0706	47.1				SYNGTS_2016	Y	97.1	1.98722	-1.05075	-2.20594		SYNGTS_2899	N	31.3	1.49554	-0.409472	-0.386127			SYNGTS_0295	1176	258	219.388	65.898		SYNGTS_0295	1176	264	224.49	71.356		SYNGTS_0295	1176	395	335.884	91.595	76.283		SYNGTS_0295	1176	109.001	92.688	233.838		SYNGTS_0295	1176	117	99.49
15363	SYNGTS_2511	189				SYNGTS_3155	Y	97.3	1.98811	0.121245	-0.338992		SYNGTS_3021	N	31.4	1.49693	-0.790589	-0.992975			SYNGTS_0296	795	400	503.145	151.13		SYNGTS_0296	795	514	646.541	205.507		SYNGTS_0296	795	695	874.214	238.398	198.345		SYNGTS_0296	795	96	120.755	304.648		SYNGTS_0296	795	112	140.881
14710	SYNGTS_1858	3300				SYNGTS_2405	Y	97.8	1.99034	-0.606626	-0.170885		SYNGTS_0888	N	31.6	1.49969	-0.76013	-0.158687			SYNGTS_0304	1056	3303	3127.84	939.511		SYNGTS_0304	1056	3546	3357.95	1067.35		SYNGTS_0304	1056	4229	4004.74	1092.09	1032.98		SYNGTS_0304	1056	1137	1076.71	2716.39		SYNGTS_0304	1056	1519.01	1438.45
15770	SYNGTS_2918	93.6				SYNGTS_0705	Y	99.5	1.99782	0.0143562	-0.267802		SYNGTS_3170	N	31.7	1.50106	-1.37237	-1.15692			SYNGTS_0306	270	671	2485.18	746.476		SYNGTS_0306	270	611	2262.96	719.297		SYNGTS_0306	270	764	2829.63	771.638	745.804		SYNGTS_0306	270	207	766.667	1934.2		SYNGTS_0306	270	255	944.444
14006	SYNGTS_1154	20.9				SYNGTS_2602	Y	99.7	1.9987	0.542481	0.489499		SYNGTS_2412	N	31.9	1.50379	-0.84706	-0.712968			SYNGTS_0310	486	13580	27942.4	8393.07		SYNGTS_0310	486	13435	27644	8786.83		SYNGTS_0310	486	13146	27049.4	7376.35	8185.42		SYNGTS_0310	486	631	1298.35	3275.57		SYNGTS_0310	486	905.012	1862.16
13921	SYNGTS_1069	105				SYNGTS_1485	Y	102	2.0086	-0.521219	-0.143959		SYNGTS_1321	N	32.3	1.5092	0.0858693	-0.0521374			SYNGTS_0311	1263	1120	886.778	266.362		SYNGTS_0311	1263	1168	924.782	293.948		SYNGTS_0311	1263	1742.03	1379.28	376.129	312.146		SYNGTS_0311	1263	174	137.767	347.568		SYNGTS_0311	1263	261	206.651
14126	SYNGTS_1274	168				SYNGTS_2650	Y	103	2.01284	-0.740329	-0.492175		SYNGTS_0330	N	32.9	1.5172	-1.64072	-0.906395			SYNGTS_0314	534	642.25	1202.71	361.26		SYNGTS_0314	534	646	1209.74	384.523		SYNGTS_0314	534	749	1402.62	382.494	376.092		SYNGTS_0314	534	200.036	374.599	945.063		SYNGTS_0314	534	243	455.056
14762	SYNGTS_1910	260				SYNGTS_1816	Y	105	2.02119	-0.394098	-0.426449		SYNGTS_2564	N	33.1	1.51983	-0.798013	-0.683804			SYNGTS_0317	2271	6487	2856.45	857.993		SYNGTS_0317	2271	6733	2964.77	942.372		SYNGTS_0317	2271	7438	3275.21	893.147	897.837		SYNGTS_0317	2271	282	124.174	313.275		SYNGTS_0317	2271	346.001	152.356
15364	SYNGTS_2512	804				SYNGTS_1081	Y	109	2.03743	-0.294255	0.482949		SYNGTS_0054	N	33.2	1.52114	-0.781228	-0.681079			SYNGTS_0324	1293	897	693.735	208.378		SYNGTS_0324	1293	1034	799.691	254.187		SYNGTS_0324	1293	1274	985.305	268.692	243.752		SYNGTS_0324	1293	19	14.695	37.072		SYNGTS_0324	1293	23	17.788
13829	SYNGTS_0977	215				SYNGTS_0063	Y	109	2.03743	-0.432867	0.00239922		SYNGTS_2944	N	33.6	1.52634	-0.832674	-0.744842			SYNGTS_0326	1083	800	738.689	221.88		SYNGTS_0326	1083	746.063	688.886	218.967		SYNGTS_0326	1083	1046	965.836	263.383	234.743		SYNGTS_0326	1083	18	16.62	41.931		SYNGTS_0326	1083	21	19.391
13710	SYNGTS_0858	794				SYNGTS_1826	Y	111	2.04532	0.0851583	0.138898		SYNGTS_2289	N	33.8	1.52892	-1.05823	-1.08842			SYNGTS_0327	570	540.001	947.371	284.562		SYNGTS_0327	570	489.647	859.03	273.048		SYNGTS_0327	570	554.31	972.474	265.193	274.268		SYNGTS_0327	570	14	24.561	61.965		SYNGTS_0327	570	19	33.333
13488	SYNGTS_0636	343				SYNGTS_0278	Y	115	2.0607	-0.341416	-0.215944		SYNGTS_1784	N	34.1	1.53275	-0.344452	-0.933542			SYNGTS_0328	1302	690.094	530.026	159.204		SYNGTS_0328	1302	647.057	496.972	157.966		SYNGTS_0328	1302	894	686.636	187.245	168.138		SYNGTS_0328	1302	16	12.289	31.003		SYNGTS_0328	1302	25	19.201
14939	SYNGTS_2087	748				SYNGTS_0334	Y	115	2.0607	-0.628403	-0.0480735		SYNGTS_0498	N	35.1	1.54531	-0.36546	-0.341007			SYNGTS_0330	861	3532	4102.2	1232.18		SYNGTS_0330	861	4557.48	5293.24	1682.49		SYNGTS_0330	861	4422.93	5136.97	1400.85	1438.51		SYNGTS_0330	861	104	120.79	304.737		SYNGTS_0330	861	136.023	157.983
14027	SYNGTS_1175	988				SYNGTS_2558	Y	117	2.06819	-0.0482359	0.0432653		SYNGTS_0010	N	35.2	1.54654	-0.515039	-0.210312			SYNGTS_0331	591	2307	3903.55	1172.51		SYNGTS_0331	591	2324	3932.32	1249.91		SYNGTS_0331	591	2885	4881.56	1331.2	1251.21		SYNGTS_0331	591	25	42.301	106.72		SYNGTS_0331	591	25	42.301
15449	SYNGTS_2597	251				SYNGTS_0372	Y	117	2.06819	0.196934	0.0274431		SYNGTS_0087	N	35.5	1.55023	-0.310519	-0.266215			SYNGTS_0333	1137	877	771.328	231.684		SYNGTS_0333	1137	982	863.676	274.525		SYNGTS_0333	1137	1101	968.338	264.065	256.758		SYNGTS_0333	1137	26.049	22.91	57.799		SYNGTS_0333	1137	35	30.783
15716	SYNGTS_2864	60.7				SYNGTS_1137	Y	118	2.07188	-0.171869	0.0577449		SYNGTS_2162	N	35.6	1.55145	-0.751071	-0.925517			SYNGTS_0334	1026	1687	1644.25	493.884		SYNGTS_0334	1026	1465	1427.88	453.859		SYNGTS_0334	1026	1951	1901.56	518.554	488.766		SYNGTS_0334	1026	29	28.265	71.309		SYNGTS_0334	1026	47	45.809
14669	SYNGTS_1817	143				SYNGTS_0933	Y	118	2.07188	0.23168	0.150154		SYNGTS_0353	N	36.1	1.55751	-0.866568	-0.296057			SYNGTS_0335	1236	3686	2982.2	895.765		SYNGTS_0335	1236	3326.07	2690.99	855.349		SYNGTS_0335	1236	3688	2983.82	813.685	854.933		SYNGTS_0335	1236	60	48.544	122.469		SYNGTS_0335	1236	65	52.589
15083	SYNGTS_2231	93.2				SYNGTS_2536	Y	119	2.07555	-0.191034	-0.0114158		SYNGTS_1191	N	36.1	1.55751	-0.72719	-0.752129			SYNGTS_0336	786	1187	1510.18	453.613		SYNGTS_0336	786	1091	1388.04	441.198		SYNGTS_0336	786	1255	1596.69	435.417	443.409		SYNGTS_0336	786	47	59.796	150.858		SYNGTS_0336	786	44	55.98
14911	SYNGTS_2059	79.3				SYNGTS_1561	Y	119	2.07555	-1.16906	-1.07425		SYNGTS_2870	N	36.1	1.55751	-0.588239	-0.320005			SYNGTS_0337	750	1246	1661.33	499.015		SYNGTS_0337	750	1134	1512	480.599		SYNGTS_0337	750	1335	1780	485.405	488.34		SYNGTS_0337	750	58	77.333	195.102		SYNGTS_0337	750	102	136
13183	SYNGTS_0331	142				SYNGTS_0548	Y	121	2.08279	-0.313313	-0.630638		SYNGTS_2745	N	36.2	1.55871	-0.929685	-0.607675			SYNGTS_0339	2070	5662	2735.27	821.593		SYNGTS_0339	2070	5699.1	2753.19	875.119		SYNGTS_0339	2070	5603	2706.76	738.133	811.615		SYNGTS_0339	2070	25	12.077	30.469		SYNGTS_0339	2070	30	14.493
13607	SYNGTS_0755	259				SYNGTS_2468	Y	121	2.08279	-0.343626	-0.505897		SYNGTS_0896	N	36.5	1.56229	-1.07379	-1.63424			SYNGTS_0340	1104	1802	1632.25	490.278		SYNGTS_0340	1104	1643.03	1488.25	473.051		SYNGTS_0340	1104	1767.5	1601	436.591	466.64		SYNGTS_0340	1104	19	17.21	43.419		SYNGTS_0340	1104	23	20.833
13216	SYNGTS_0364	23.3				SYNGTS_0610	Y	121	2.08279	0.0133985	-0.110175		SYNGTS_2992	N	36.8	1.56585	-0.797082	-1.18635			SYNGTS_0341	1071	1790	1671.34	502.02		SYNGTS_0341	1071	1561	1457.52	463.281		SYNGTS_0341	1071	1736	1620.91	442.022	469.108		SYNGTS_0341	1071	23	21.475	54.179		SYNGTS_0341	1071	29	27.077
13108	SYNGTS_0256	343				SYNGTS_2542	Y	126	2.10037	0.226206	0.0765339		SYNGTS_1318	N	37.1	1.56937	-0.761395	-0.326057			SYNGTS_0342	1206	1991	1650.91	495.885		SYNGTS_0342	1206	1819.29	1508.53	479.496		SYNGTS_0342	1206	2017	1672.47	456.082	477.154		SYNGTS_0342	1206	13	10.779	27.195		SYNGTS_0342	1206	19	15.755
14545	SYNGTS_1693	118				SYNGTS_2967	Y	126	2.10037	-0.659424	-0.987022		SYNGTS_1688	N	37.3	1.57171	-0.940784	-0.906346			SYNGTS_0343	1023	2640.04	2580.68	775.161		SYNGTS_0343	1023	2466	2410.56	766.211		SYNGTS_0343	1023	3018.94	2951.07	804.754	782.042		SYNGTS_0343	1023	27	26.393	66.586		SYNGTS_0343	1023	40	39.101
13079	SYNGTS_0227	40.6				SYNGTS_0326	Y	127	2.1038	-0.26679	0.216963		SYNGTS_0245	N	37.7	1.57634	-0.762598	-0.72475			SYNGTS_0346	858	1308	1524.48	457.907		SYNGTS_0346	858	1090	1270.4	403.804		SYNGTS_0346	858	1196	1393.94	380.126	413.946		SYNGTS_0346	858	14	16.317	41.166		SYNGTS_0346	858	22	25.641
14677	SYNGTS_1825	46.5				SYNGTS_0729	Y	127	2.1038	-1.28798	-1.41036		SYNGTS_0327	N	38.2	1.58206	-0.856111	-0.204464			SYNGTS_0347	807	1333	1651.8	496.151		SYNGTS_0347	807	1326	1643.12	522.277		SYNGTS_0347	807	1510	1871.13	510.255	509.561		SYNGTS_0347	807	13	16.109	40.641		SYNGTS_0347	807	10	12.392
13371	SYNGTS_0519	243				SYNGTS_3061	Y	127	2.1038	1.09715	1.48696		SYNGTS_1281	N	39.3	1.59439	-0.598556	-0.31553			SYNGTS_0349	1155	2598	2249.35	675.638		SYNGTS_0349	1155	2464	2133.33	678.094		SYNGTS_0349	1155	2575	2229.44	607.966	653.899		SYNGTS_0349	1155	27	23.377	58.976		SYNGTS_0349	1155	25	21.645
13065	SYNGTS_0213	9.57				SYNGTS_2417	Y	130	2.11394	-0.204201	-0.730028		SYNGTS_2878	N	39.4	1.5955	-1.45883	-0.300593			SYNGTS_0352	1146	1444	1260.04	378.477		SYNGTS_0352	1146	1268	1106.46	351.695		SYNGTS_0352	1146	1438	1254.8	342.183	357.452		SYNGTS_0352	1146	30	26.178	66.044		SYNGTS_0352	1146	29	25.305
13767	SYNGTS_0915	152				SYNGTS_1869	Y	130	2.11394	-0.588355	-0.519834		SYNGTS_2343	N	39.8	1.59988	-0.885269	-0.58301			SYNGTS_0353	1161	982	845.823	254.06		SYNGTS_0353	1161	945	813.953	258.72		SYNGTS_0353	1161	1208	1040.48	283.739	265.506		SYNGTS_0353	1161	26	22.394	56.498		SYNGTS_0353	1161	41	35.314
14272	SYNGTS_1420	71.3				SYNGTS_2004	Y	131	2.11727	-0.250264	-0.100987		SYNGTS_0227	N	40.6	1.60853	-0.0999034	0.198563			SYNGTS_0364	1086	557	512.891	154.057		SYNGTS_0364	1086	531	488.95	155.416		SYNGTS_0364	1086	745	686.004	187.073	165.515		SYNGTS_0364	1086	46	42.357	106.862		SYNGTS_0364	1086	35	32.228
14264	SYNGTS_1412	3423				SYNGTS_0138	Y	131	2.11727	-0.176479	-0.0146424		SYNGTS_2775	N	40.7	1.60959	-0.455738	0.307074			SYNGTS_0366	282	312	1106.38	332.325		SYNGTS_0366	282	304	1078.01	342.654		SYNGTS_0366	282	454	1609.93	439.027	371.335		SYNGTS_0366	282	103	365.248	921.473		SYNGTS_0366	282	107	379.433
15320	SYNGTS_2468	121				SYNGTS_0890	Y	131	2.11727	0.0327069	-0.247433		SYNGTS_1773	N	40.8	1.61066	-0.962375	-0.38947			SYNGTS_0368	1206	688	570.481	171.356		SYNGTS_0368	1206	750	621.891	197.672		SYNGTS_0368	1206	1060	878.939	239.686	202.905		SYNGTS_0368	1206	100	82.919	209.193		SYNGTS_0368	1206	128	106.136
15651	SYNGTS_2799	35.4				SYNGTS_1525	Y	133	2.12385	0.0883352	-0.00641135		SYNGTS_0907	N	41	1.61278	-1.11102	-1.45442			SYNGTS_0370	2022	1027	507.913	152.562		SYNGTS_0370	2022	991	490.109	155.784		SYNGTS_0370	2022	1216	601.385	163.997	157.448		SYNGTS_0370	2022	77	38.081	96.074		SYNGTS_0370	2022	94	46.489
13482	SYNGTS_0630	50.3				SYNGTS_1728	Y	135	2.13033	0.262554	0.187477		SYNGTS_0473	N	41.4	1.617	-0.23188	-0.2897			SYNGTS_0371	885	579	654.237	196.514		SYNGTS_0371	885	529	597.74	189.996		SYNGTS_0371	885	639	722.034	196.898	194.469		SYNGTS_0371	885	36	40.678	102.625		SYNGTS_0371	885	36	40.678
13130	SYNGTS_0278	115				SYNGTS_1802	Y	136	2.13354	-0.165177	-1.51679		SYNGTS_2935	N	41.4	1.617	-0.96382	-0.735134			SYNGTS_0372	1107	217	196.025	58.88		SYNGTS_0372	1107	274	247.516	78.675		SYNGTS_0372	1107	347	313.46	85.48	74.345		SYNGTS_0372	1107	28	25.294	63.812		SYNGTS_0372	1107	29	26.197
13523	SYNGTS_0671	166				SYNGTS_1238	Y	138	2.13988	-0.319777	-0.668918		SYNGTS_1697	N	41.6	1.61909	-0.464968	-0.494753			SYNGTS_0375	1326	454	342.383	102.842		SYNGTS_0375	1326	435	328.054	104.274		SYNGTS_0375	1326	656	494.721	134.91	114.009		SYNGTS_0375	1326	74	55.807	140.793		SYNGTS_0375	1326	73	55.053
13320	SYNGTS_0468	20.8				SYNGTS_1091	Y	139	2.14301	0.00837028	0.401345		SYNGTS_2456	N	41.9	1.62221	-1.08757	-0.885299			SYNGTS_0376	1329	897	674.944	202.733		SYNGTS_0376	1329	918	690.745	219.558		SYNGTS_0376	1329	1045	786.305	214.425	212.239		SYNGTS_0376	1329	83	62.453	157.561		SYNGTS_0376	1329	91	68.473
14003	SYNGTS_1151	63.7				SYNGTS_0589	Y	139	2.14301	-0.409897	-0.257136		SYNGTS_0004	N	42.5	1.62839	-1.06141	-0.796349			SYNGTS_0378	876	874	997.717	299.685		SYNGTS_0378	876	890	1015.98	322.936		SYNGTS_0378	876	1105	1261.42	343.987	322.203		SYNGTS_0378	876	57	65.068	164.159		SYNGTS_0378	876	73	83.333
13723	SYNGTS_0871	509				SYNGTS_0420	Y	140	2.14613	-0.583033	-1.85383		SYNGTS_1738	N	42.7	1.63043	-0.630757	-0.819821			SYNGTS_0379	5640	2946.45	522.421	156.92		SYNGTS_0379	5640	3726.02	660.642	209.989		SYNGTS_0379	5640	4234.2	750.745	204.728	190.546		SYNGTS_0379	5640	115.061	20.401	51.469		SYNGTS_0379	5640	195.035	34.581
13066	SYNGTS_0214	358				SYNGTS_1692	Y	143	2.15534	-0.17326	-0.032956		SYNGTS_0672	N	43.1	1.63448	-0.891305	-0.758061			SYNGTS_0380	4230	1259.72	297.806	89.452		SYNGTS_0380	4230	1285.63	303.931	96.606		SYNGTS_0380	4230	1637.67	387.156	105.577	97.2117		SYNGTS_0380	4230	133.002	31.443	79.325		SYNGTS_0380	4230	135.008	31.917
13762	SYNGTS_0910	14.8				SYNGTS_2015	Y	143	2.15534	-0.14595	-2.05058		SYNGTS_1600	N	43.1	1.63448	-0.874438	-1.254			SYNGTS_0381	534	220	411.985	123.748		SYNGTS_0381	534	220	411.985	130.952		SYNGTS_0381	534	322	602.996	164.437	139.712		SYNGTS_0381	534	43	80.524	203.152		SYNGTS_0381	534	59	110.487
14576	SYNGTS_1724	295				SYNGTS_2416	Y	144	2.15836	0.247264	0.436006		SYNGTS_0781	N	43.4	1.63749	-0.523868	-0.58229			SYNGTS_0382	684	840	1228.07	368.876		SYNGTS_0382	684	832	1216.37	386.632		SYNGTS_0382	684	1107	1618.42	441.342	398.95		SYNGTS_0382	684	200	292.398	737.68		SYNGTS_0382	684	292	426.901
14810	SYNGTS_1958	549				SYNGTS_2520	Y	146	2.16435	-0.442549	-0.672978		SYNGTS_2835	N	43.4	1.63749	-0.190762	-0.294885			SYNGTS_0383	810	494	609.877	183.189		SYNGTS_0383	810	466	575.309	182.866		SYNGTS_0383	810	634	782.716	213.446	193.167		SYNGTS_0383	810	133	164.198	414.249		SYNGTS_0383	810	154.001	190.124
14549	SYNGTS_1697	41.6				SYNGTS_3015	Y	146	2.16435	-0.266665	0.208295		SYNGTS_2292	N	43.6	1.63949	-0.75872	-0.454006			SYNGTS_0396	360	389	1080.56	324.567		SYNGTS_0396	360	385	1069.44	339.93		SYNGTS_0396	360	384	1066.67	290.879	318.459		SYNGTS_0396	360	22	61.111	154.175		SYNGTS_0396	360	24	66.667
13180	SYNGTS_0328	228				SYNGTS_1063	Y	147	2.16732	-0.105962	0.654957		SYNGTS_1843	N	44	1.64345	0.0318462	0.0332398			SYNGTS_0397	621	261	420.29	126.243		SYNGTS_0397	621	276	444.444	141.27		SYNGTS_0397	621	427	687.601	187.508	151.674		SYNGTS_0397	621	25	40.258	101.565		SYNGTS_0397	621	50	80.515
13595	SYNGTS_0743	519				SYNGTS_0963	Y	151	2.17898	-0.492115	-0.245899		SYNGTS_3139	N	44.2	1.64542	-1.33541	-0.695578			SYNGTS_0400	1839	1632	887.439	266.56		SYNGTS_0400	1839	1831	995.65	316.474		SYNGTS_0400	1839	2166	1177.81	321.189	301.408		SYNGTS_0400	1839	84.333	45.858	115.694		SYNGTS_0400	1839	91	49.483
13660	SYNGTS_0808	187				SYNGTS_2725	Y	151	2.17898	-0.0991171	0.0575246		SYNGTS_0916	N	44.6	1.64933	-0.683833	-0.526322			SYNGTS_0403	1197	1302	1087.72	326.719		SYNGTS_0403	1197	1348	1126.15	357.954		SYNGTS_0403	1197	2298.01	1919.81	523.53	402.734		SYNGTS_0403	1197	103	86.048	217.089		SYNGTS_0403	1197	126	105.263
13316	SYNGTS_0464	45.4				SYNGTS_0782	Y	151	2.17898	0.489674	-0.330053		SYNGTS_0623	N	44.8	1.65128	-0.635274	-0.283078			SYNGTS_0406	1770	721.439	407.593	122.429		SYNGTS_0406	1770	725.094	409.657	130.212		SYNGTS_0406	1770	1137.09	642.426	175.189	142.61		SYNGTS_0406	1770	116	65.537	165.34		SYNGTS_0406	1770	153.001	86.441
15919	SYNGTS_3067	3559				SYNGTS_2185	Y	155	2.19033	-1.38564	-1.29475		SYNGTS_0110	N	44.9	1.65225	-0.939431	-0.436719			SYNGTS_0407	1032	231.059	223.895	67.251		SYNGTS_0407	1032	257.479	249.495	79.304		SYNGTS_0407	1032	345.054	334.355	91.178	79.2443		SYNGTS_0407	1032	51	49.419	124.677		SYNGTS_0407	1032	65.08	63.062
13230	SYNGTS_0378	930				SYNGTS_1306	Y	156	2.19312	0.268914	0.306775		SYNGTS_0340	N	45.2	1.65514	-1.01384	0.0788835			SYNGTS_0408	864	507	586.806	176.259		SYNGTS_0408	864	480	555.556	176.587		SYNGTS_0408	864	767	887.731	242.084	198.31		SYNGTS_0408	864	108.123	125.142	315.718		SYNGTS_0408	864	149.024	172.482
12997	SYNGTS_0145	46.9				SYNGTS_0982	Y	159	2.2014	0.372462	0.709608		SYNGTS_2545	N	45.2	1.65514	-0.42436	-0.554455			SYNGTS_0409	522	379	726.054	218.085		SYNGTS_0409	522	303	580.46	184.503		SYNGTS_0409	522	386	739.464	201.651	201.413		SYNGTS_0409	522	63	120.69	304.484		SYNGTS_0409	522	97	185.824
14538	SYNGTS_1686	100				SYNGTS_1751	Y	163	2.21219	0.463607	0.284668		SYNGTS_1208	N	45.3	1.6561	-0.910697	-1.10107			SYNGTS_0410	888	1110	1250	375.463		SYNGTS_0410	888	1192	1342.34	426.672		SYNGTS_0410	888	1633	1838.96	501.484	434.54		SYNGTS_0410	888	86	96.847	244.332		SYNGTS_0410	888	116	130.631
14597	SYNGTS_1745	2997				SYNGTS_2641	Y	164	2.21484	-0.828184	-0.68623		SYNGTS_2865	N	45.3	1.6561	-0.725731	-0.278712			SYNGTS_0420	441	667	1512.47	454.302		SYNGTS_0420	441	590	1337.87	425.25		SYNGTS_0420	441	1178	2671.2	728.435	535.996		SYNGTS_0420	441	927.012	2102.07	5303.24		SYNGTS_0420	441	1103.21	2501.61
14877	SYNGTS_2025	643				SYNGTS_2755	Y	166	2.22011	0.337119	0.442317		SYNGTS_1647	N	45.6	1.65896	-0.528854	-0.383949			SYNGTS_0421	1005	1787	1778.11	534.091		SYNGTS_0421	1005	1582.06	1574.19	500.367		SYNGTS_0421	1005	2135.35	2124.72	579.411	537.956		SYNGTS_0421	1005	120	119.403	301.238		SYNGTS_0421	1005	150	149.254
13989	SYNGTS_1137	118				SYNGTS_0069	Y	166	2.22011	-0.199584	-0.0812475		SYNGTS_2592	N	45.7	1.65992	-1.38881	-0.728806			SYNGTS_0428	450	221	491.111	147.515		SYNGTS_0428	450	239	531.111	168.817		SYNGTS_0428	450	336	746.667	203.616	173.316		SYNGTS_0428	450	58	128.889	325.17		SYNGTS_0428	450	62	137.778
13259	SYNGTS_0407	77.5				SYNGTS_1844	Y	170	2.23045	0.037406	-0.469716		SYNGTS_1058	N	45.9	1.66181	-0.682966	-0.0442903			SYNGTS_0429	96	39313	409510	123005		SYNGTS_0429	96	52253.3	544305	173011		SYNGTS_0429	96	33788.1	351959	95979.1	130665		SYNGTS_0429	96	336	3500	8830.03		SYNGTS_0429	96	409.001	4260.43
14293	SYNGTS_1441	359				SYNGTS_0790	Y	171	2.233	-0.485453	-0.798878		SYNGTS_2036	N	46	1.66276	-0.511023	-0.23015			SYNGTS_0434	1851	2955	1596.43	479.522		SYNGTS_0434	1851	2073	1119.93	355.979		SYNGTS_0434	1851	3401.3	1837.55	501.098	445.533		SYNGTS_0434	1851	603.007	325.773	821.883		SYNGTS_0434	1851	770.004	415.994
13346	SYNGTS_0494	240				SYNGTS_2040	Y	173	2.23805	-0.560749	-0.501887		SYNGTS_1825	N	46.5	1.66745	-0.32905	-0.265467			SYNGTS_0442	4653	3366	723.404	217.289		SYNGTS_0442	4653	3451.03	741.678	235.747		SYNGTS_0442	4653	4893	1051.58	286.765	246.6		SYNGTS_0442	4653	557.003	119.708	302.008		SYNGTS_0442	4653	739	158.822
14388	SYNGTS_1536	295				SYNGTS_2252	Y	176	2.24551	-0.72765	-1.15539		SYNGTS_0145	N	46.9	1.67117	-1.15115	-1.05249			SYNGTS_0448	1911	580	303.506	91.164		SYNGTS_0448	1911	582	304.553	96.804		SYNGTS_0448	1911	789.133	412.943	112.609	100.192		SYNGTS_0448	1911	128	66.981	168.983		SYNGTS_0448	1911	168	87.912
13444	SYNGTS_0592	212				SYNGTS_2472	Y	178	2.25042	0.125552	-0.05479		SYNGTS_1096	N	47.5	1.67669	-0.685282	-0.903038			SYNGTS_0451	564	1181	2093.97	628.967		SYNGTS_0451	564	1234	2187.94	695.452		SYNGTS_0451	564	1413	2505.32	683.199	669.206		SYNGTS_0451	564	113	200.355	505.468		SYNGTS_0451	564	151.006	267.74
14118	SYNGTS_1266	326				SYNGTS_1755	Y	179	2.25285	-0.349717	0.137953		SYNGTS_2608	N	48	1.68124	-0.106713	-0.11582			SYNGTS_0452	2610	2273	870.881	261.587		SYNGTS_0452	2610	2453.41	940.005	298.787		SYNGTS_0452	2610	3255	1247.13	340.091	300.155		SYNGTS_0452	2610	401.006	153.642	387.619		SYNGTS_0452	2610	491	188.123
14379	SYNGTS_1527	439				SYNGTS_0253	Y	182	2.26007	0.00524869	0.0458178		SYNGTS_1952	N	49.1	1.69108	-0.0690971	-0.321115			SYNGTS_0454	381	541	1419.95	426.51		SYNGTS_0454	381	663	1740.16	553.12		SYNGTS_0454	381	675	1771.65	483.129	487.586		SYNGTS_0454	381	28	73.491	185.408		SYNGTS_0454	381	22	57.743
15131	SYNGTS_2279	568				SYNGTS_1685	Y	184	2.26482	0.299743	0.475711		SYNGTS_1514	N	49.2	1.69197	-0.233591	-0.756558			SYNGTS_0460	777	174	223.938	67.264		SYNGTS_0460	777	155.25	199.807	63.51		SYNGTS_0460	777	271	348.777	95.111	75.295		SYNGTS_0460	777	49	63.063	159.1		SYNGTS_0460	777	56	72.072
13711	SYNGTS_0859	1532				SYNGTS_2964	Y	186	2.26951	0.203796	-0.108499		SYNGTS_3136	N	50.1	1.69984	-0.412921	-0.31154			SYNGTS_0464	3996	2645	661.912	198.819		SYNGTS_0464	3996	2421	605.856	192.575		SYNGTS_0464	3996	3436	859.86	234.483	208.626		SYNGTS_0464	3996	347	86.837	219.078		SYNGTS_0464	3996	469.005	117.369
14263	SYNGTS_1411	107				SYNGTS_2442	Y	186	2.26951	0.0449954	-0.133598		SYNGTS_0630	N	50.3	1.70157	-0.738575	-1.46205			SYNGTS_0468	1185	134	113.08	33.966		SYNGTS_0468	1185	110	92.827	29.506		SYNGTS_0468	1185	164	138.397	37.741	33.7377		SYNGTS_0468	1185	33	27.848	70.257		SYNGTS_0468	1185	24	20.253
15138	SYNGTS_2286	1172				SYNGTS_0502	Y	188	2.27416	-0.341753	-0.584971		SYNGTS_0451	N	50.4	1.70243	-1.12313	-1.02571			SYNGTS_0473	1371	283	206.419	62.002		SYNGTS_0473	1371	291.008	212.259	67.468		SYNGTS_0473	1371	414.1	302.042	82.367	70.6123		SYNGTS_0473	1371	40	29.176	73.607		SYNGTS_0473	1371	64	46.681
13644	SYNGTS_0792	223				SYNGTS_0333	Y	190	2.27875	-0.13077	0.349951		SYNGTS_2461	N	50.6	1.70415	-0.288828	-0.369822			SYNGTS_0475	294	73	248.299	74.582		SYNGTS_0475	294	86	292.517	92.978		SYNGTS_0475	294	123	418.367	114.089	93.883		SYNGTS_0475	294	28	95.238	240.273		SYNGTS_0475	294	32	108.844
15191	SYNGTS_2339	58				SYNGTS_3071	Y	200	2.30103	-0.158745	-0.0513691		SYNGTS_3148	N	50.7	1.70501	-0.329515	-0.345628			SYNGTS_0476	5250	1236	235.429	70.716		SYNGTS_0476	5250	1192.04	227.056	72.171		SYNGTS_0476	5250	1684	320.762	87.472	76.7863		SYNGTS_0476	5250	242	46.095	116.292		SYNGTS_0476	5250	255	48.571
15483	SYNGTS_2631	210				SYNGTS_2126	Y	202	2.30535	-0.246907	-0.334186		SYNGTS_2758	N	51.1	1.70842	-0.390864	-0.200715			SYNGTS_0477	954	239	250.524	75.25		SYNGTS_0477	954	260	272.537	86.628		SYNGTS_0477	954	345	361.635	98.618	86.832		SYNGTS_0477	954	54	56.604	142.804		SYNGTS_0477	954	63	66.038
12918	SYNGTS_0066	343				SYNGTS_2125	Y	206	2.31387	-0.110532	-0.174298		SYNGTS_2305	N	51.2	1.70927	-0.107669	0.324908			SYNGTS_0479	1422	1031	725.035	217.779		SYNGTS_0479	1422	954	670.886	213.245		SYNGTS_0479	1422	2187	1537.97	419.405	283.476		SYNGTS_0479	1422	2307.04	1622.39	4093.07		SYNGTS_0479	1422	2829.02	1989.46
12939	SYNGTS_0087	35.5				SYNGTS_1144	Y	207	2.31597	-0.0891317	-0.206547		SYNGTS_1635	N	51.5	1.71181	-0.305408	-0.283557			SYNGTS_0482	606	903	1490.1	447.582		SYNGTS_0482	606	851	1404.29	446.363		SYNGTS_0482	606	1092	1801.98	491.399	461.781		SYNGTS_0482	606	123	202.97	512.067		SYNGTS_0482	606	163	268.977
13619	SYNGTS_0767	2041				SYNGTS_2631	Y	210	2.32222	0.553668	0.920961		SYNGTS_2928	N	51.8	1.71433	-0.231493	-0.12141			SYNGTS_0485	1203	785	652.535	196.002		SYNGTS_0485	1203	736.004	611.807	194.467		SYNGTS_0485	1203	922	766.417	209.002	199.824		SYNGTS_0485	1203	86	71.488	180.355		SYNGTS_0485	1203	121	100.582
13679	SYNGTS_0827	235				SYNGTS_0592	Y	212	2.32634	0.264969	0.0885829		SYNGTS_3119	N	52	1.716	-0.637248	-0.631753			SYNGTS_0488	1404	341	242.877	72.953		SYNGTS_0488	1404	384	273.504	86.935		SYNGTS_0488	1404	436	310.541	84.684	81.524		SYNGTS_0488	1404	80	56.98	143.753		SYNGTS_0488	1404	72	51.282
13922	SYNGTS_1070	542				SYNGTS_0118	Y	212	2.32634	0.769607	-0.335271		SYNGTS_2593	N	52.1	1.71684	-1.07723	-1.43483			SYNGTS_0493	450	1509	3353.33	1007.24		SYNGTS_0493	450	1450	3222.22	1024.2		SYNGTS_0493	450	2145	4766.67	1299.87	1110.44		SYNGTS_0493	450	197.001	437.781	1104.46		SYNGTS_0493	450	255	566.667
15020	SYNGTS_2168	9.79				SYNGTS_1818	Y	215	2.33244	0.0318727	-0.0706597		SYNGTS_3109	N	52.5	1.72016	0.120385	0.0166766			SYNGTS_0494	897	592	659.978	198.238		SYNGTS_0494	897	618	688.963	218.991		SYNGTS_0494	897	687	765.886	208.857	208.695		SYNGTS_0494	897	31	34.56	87.189		SYNGTS_0494	897	34	37.904
14170	SYNGTS_1318	37.1				SYNGTS_0977	Y	215	2.33244	0.0821706	0.37468		SYNGTS_1823	N	53.1	1.72509	-0.282737	-0.599157			SYNGTS_0498	648	159	245.37	73.702		SYNGTS_0498	648	153	236.111	75.049		SYNGTS_0498	648	227	350.309	95.529	81.4267		SYNGTS_0498	648	7	10.802	27.253		SYNGTS_0498	648	17	26.235
15316	SYNGTS_2464	661				SYNGTS_2297	Y	217	2.33646	-0.217386	-0.241404		SYNGTS_1360	N	53.7	1.72997	-0.890149	-0.879186			SYNGTS_0501	258	689	2670.54	802.152		SYNGTS_0501	258	863	3344.96	1063.22		SYNGTS_0501	258	1044	4046.51	1103.48	989.617		SYNGTS_0501	258	81	313.953	792.063		SYNGTS_0501	258	94	364.341
14885	SYNGTS_2033	226				SYNGTS_1314	Y	221	2.34439	0.0808209	-0.221001		SYNGTS_1628	N	53.8	1.73078	-0.693813	-0.726885			SYNGTS_0502	324	382	1179.01	354.14		SYNGTS_0502	324	445	1373.46	436.562		SYNGTS_0502	324	532.5	1643.52	448.186	412.963		SYNGTS_0502	324	54	166.667	420.478		SYNGTS_0502	324	82	253.086
14336	SYNGTS_1484	453				SYNGTS_0716	Y	221	2.34439	-0.358411	-0.0824361		SYNGTS_0687	N	54	1.73239	-0.0376527	-0.751703			SYNGTS_0503	345	415	1202.9	361.315		SYNGTS_0503	345	368	1066.67	339.047		SYNGTS_0503	345	433	1255.07	342.257	347.54		SYNGTS_0503	345	158	457.971	1155.4		SYNGTS_0503	345	238	689.855
13147	SYNGTS_0295	394				SYNGTS_1859	Y	221	2.34439	-0.17896	-0.0888654		SYNGTS_0841	N	54	1.73239	-0.493563	-0.719866			SYNGTS_0504	1305	1098.09	841.445	252.745		SYNGTS_0504	1305	1285.04	984.706	312.995		SYNGTS_0504	1305	1880	1440.61	392.854	319.531		SYNGTS_0504	1305	313	239.847	605.101		SYNGTS_0504	1305	397	304.215
13957	SYNGTS_1105	440				SYNGTS_0855	Y	222	2.34635	-0.0695731	-0.0673976		SYNGTS_2444	N	54.3	1.7348	-0.0574237	-0.507238			SYNGTS_0507	1710	1008	589.474	177.06		SYNGTS_0507	1710	1068	624.561	198.521		SYNGTS_0507	1710	1502	878.363	239.529	205.037		SYNGTS_0507	1710	115	67.251	169.666		SYNGTS_0507	1710	136	79.532
13707	SYNGTS_0855	222				SYNGTS_2116	Y	223	2.3483	-0.614016	-0.762059		SYNGTS_0924	N	54.6	1.73719	-1.13949	-1.49964			SYNGTS_0513	747	2793	3738.96	1123.07		SYNGTS_0513	747	3021	4044.18	1285.47		SYNGTS_0513	747	3514	4704.15	1282.82	1230.45		SYNGTS_0513	747	308.012	412.332	1040.26		SYNGTS_0513	747	393.002	526.107
15489	SYNGTS_2637	58.9				SYNGTS_0284	Y	226	2.35411	-0.118998	-0.0668514		SYNGTS_1277	N	54.6	1.73719	-1.05827	-0.929637			SYNGTS_0514	1923	5537	2879.36	864.873		SYNGTS_0514	1923	5592	2907.96	924.313		SYNGTS_0514	1923	6553	3407.7	929.277	906.154		SYNGTS_0514	1923	948	492.98	1243.72		SYNGTS_0514	1923	1099.01	571.507
13677	SYNGTS_0825	248				SYNGTS_0382	Y	235	2.37107	-0.229851	-0.611466		SYNGTS_2498	N	55.5	1.74429	-0.776406	0.268088			SYNGTS_0515	348	1062	3051.72	916.648		SYNGTS_0515	348	958	2752.87	875.019		SYNGTS_0515	348	1083	3112.07	848.659	880.109		SYNGTS_0515	348	81	232.759	587.219		SYNGTS_0515	348	123	353.448
15187	SYNGTS_2335	69.4				SYNGTS_0494	Y	240	2.38021	0.0606985	0.298579		SYNGTS_0150	N	56	1.74819	-0.373992	-0.699804			SYNGTS_0516	1029	916	890.185	267.385		SYNGTS_0516	1029	933	906.706	288.202		SYNGTS_0516	1029	1477	1435.37	391.426	315.671		SYNGTS_0516	1029	102	99.125	250.08		SYNGTS_0516	1029	166	161.322
13163	SYNGTS_0311	716				SYNGTS_2166	Y	240	2.38021	0.0146016	-0.0483273		SYNGTS_2312	N	56	1.74819	-1.0479	-1.24998			SYNGTS_0517	246	2002	8138.21	2444.48		SYNGTS_0517	246	1743	7085.37	2252.13		SYNGTS_0517	246	1898	7715.45	2104	2266.87		SYNGTS_0517	246	383	1556.91	3927.88		SYNGTS_0517	246	454.001	1845.53
15846	SYNGTS_2994	54.2				SYNGTS_1577	Y	242	2.38382	-0.212131	0.232666		SYNGTS_0627	N	56.1	1.74896	-0.536416	-0.637809			SYNGTS_0518	135	1371	10155.6	3050.43		SYNGTS_0518	135	1428	10577.8	3362.22		SYNGTS_0518	135	1724	12770.4	3482.47	3298.37		SYNGTS_0518	135	211	1562.96	3943.15		SYNGTS_0518	135	237	1755.56
14154	SYNGTS_1302	1884				SYNGTS_0519	Y	243	2.38561	-1.30415	-0.898545		SYNGTS_0324	N	56.9	1.75511	-0.631837	0.0813612			SYNGTS_0519	120	1827	15225	4573.14		SYNGTS_0519	120	1997	16641.7	5289.66		SYNGTS_0519	120	2122	17683.3	4822.23	4895.01		SYNGTS_0519	120	105	875	2207.51		SYNGTS_0519	120	135	1125
15174	SYNGTS_2322	472				SYNGTS_0872	Y	245	2.38917	-0.434911	-0.277885		SYNGTS_1846	N	57.8	1.76193	-1.00624	-1.34475			SYNGTS_0527	2763	893	323.199	97.08		SYNGTS_0527	2763	959	347.087	110.324		SYNGTS_0527	2763	1028.13	372.107	101.473	102.959		SYNGTS_0527	2763	118	42.707	107.745		SYNGTS_0527	2763	102	36.916
15414	SYNGTS_2562	114				SYNGTS_1747	Y	246	2.39094	-0.696119	-1.04481		SYNGTS_2339	N	58	1.76343	-0.274932	0.0302669			SYNGTS_0542	579	305	526.77	158.226		SYNGTS_0542	579	323	557.858	177.319		SYNGTS_0542	579	390	673.575	183.684	173.076		SYNGTS_0542	579	81	139.896	352.94		SYNGTS_0542	579	90	155.44
14343	SYNGTS_1491	1469				SYNGTS_2408	Y	246	2.39094	-0.133599	0.223446		SYNGTS_0141	N	58.4	1.76641	-0.793734	-0.769333			SYNGTS_0543	750	16347	21796	6546.87		SYNGTS_0543	750	12972	17296	5497.65		SYNGTS_0543	750	15133	20177.3	5502.35	5848.95		SYNGTS_0543	750	1801.01	2401.35	6058.28		SYNGTS_0543	750	2297.03	3062.71
15246	SYNGTS_2394	69.7				SYNGTS_0581	Y	247	2.3927	0.0630489	-0.162417		SYNGTS_2376	N	58.4	1.76641	0.123273	-0.21315			SYNGTS_0548	2316	1630.13	703.855	211.417		SYNGTS_0548	2316	1710	738.342	234.687		SYNGTS_0548	2316	2554	1102.76	300.723	248.942		SYNGTS_0548	2316	283	122.193	308.278		SYNGTS_0548	2316	364	157.168
15566	SYNGTS_2714	27.7				SYNGTS_3019	Y	247	2.3927	-0.12064	-0.719384		SYNGTS_2667	N	58.4	1.76641	-0.344999	-0.435521			SYNGTS_0549	1284	3075	2394.86	719.346		SYNGTS_0549	1284	2884	2246.11	713.939		SYNGTS_0549	1284	3444.04	2682.28	731.455	721.58		SYNGTS_0549	1284	477	371.495	937.233		SYNGTS_0549	1284	587	457.165
13600	SYNGTS_0748	1509				SYNGTS_0825	Y	248	2.39445	0.461228	0.447733		SYNGTS_2361	N	58.6	1.7679	-0.580098	-0.484596			SYNGTS_0554	1776	17766	10003.4	3004.72		SYNGTS_0554	1776	16940	9538.29	3031.81		SYNGTS_0554	1776	19615	11044.5	3011.82	3016.12		SYNGTS_0554	1776	1162.01	654.282	1650.67		SYNGTS_0554	1776	1453.01	818.136
15162	SYNGTS_2310	463				SYNGTS_2848	Y	251	2.39967	-1.57888	-1.91984		SYNGTS_2517	N	58.8	1.76938	-0.511549	-0.60692			SYNGTS_0555	642	147	228.972	68.776		SYNGTS_0555	642	136	211.838	67.334		SYNGTS_0555	642	201	313.084	85.378	73.8293		SYNGTS_0555	642	31	48.287	121.821		SYNGTS_0555	642	58	90.343
14395	SYNGTS_1543	140				SYNGTS_0452	Y	252	2.4014	-0.075945	-0.295794		SYNGTS_2172	N	59.1	1.77159	-0.631277	-0.991859			SYNGTS_0558	438	299	682.648	205.047		SYNGTS_0558	438	292	666.667	211.904		SYNGTS_0558	438	512	1168.95	318.772	245.241		SYNGTS_0558	438	27	61.644	155.519		SYNGTS_0558	438	28	63.927
13186	SYNGTS_0334	115				SYNGTS_0755	Y	259	2.4133	-1.15989	-0.966877		SYNGTS_0243	N	59.2	1.77232	-0.54264	-0.123435			SYNGTS_0562	798	747	936.09	281.174		SYNGTS_0562	798	636	796.992	253.329		SYNGTS_0562	798	1044	1308.27	356.765	297.089		SYNGTS_0562	798	48	60.15	151.751		SYNGTS_0562	798	75	93.985
14480	SYNGTS_1628	53.8				SYNGTS_1910	Y	260	2.41497	0.232302	0.136812		SYNGTS_1375	N	59.4	1.77379	-0.225976	-0.211546			SYNGTS_0565	852	3244	3807.51	1143.66		SYNGTS_0565	852	3614	4241.78	1348.28		SYNGTS_0565	852	3764	4417.84	1204.74	1232.23		SYNGTS_0565	852	148	173.709	438.244		SYNGTS_0565	852	206	241.784
13233	SYNGTS_0381	361				SYNGTS_2255	Y	261	2.41664	-0.431783	0.323369		SYNGTS_0376	N	59.7	1.77597	-0.55085	-0.0998304			SYNGTS_0567	687	1389	2021.83	607.299		SYNGTS_0567	687	1502	2186.32	694.935		SYNGTS_0567	687	2082	3030.57	826.434	709.556		SYNGTS_0567	687	253	368.268	929.091		SYNGTS_0567	687	318	462.882
15468	SYNGTS_2616	88.8				SYNGTS_0959	Y	263	2.41996	-0.00135745	-0.467557		SYNGTS_1185	N	60.3	1.78032	-0.753648	-1.01423			SYNGTS_0570	1383	252	182.213	54.731		SYNGTS_0570	1383	194	140.275	44.587		SYNGTS_0570	1383	339	245.119	66.844	55.3873		SYNGTS_0570	1383	100	72.307	182.42		SYNGTS_0570	1383	136	98.337
14941	SYNGTS_2089	180				SYNGTS_0507	Y	264	2.4216	0.109772	0.156021		SYNGTS_0513	N	61.9	1.79169	-1.29837	-1.23624			SYNGTS_0571	1077	911	845.868	254.074		SYNGTS_0571	1077	1133	1052	334.384		SYNGTS_0571	1077	1154	1071.49	292.196	293.551		SYNGTS_0571	1077	48	44.568	112.44		SYNGTS_0571	1077	76	70.566
15809	SYNGTS_2957	105				SYNGTS_3037	Y	264	2.4216	-0.0467759	0.392634		SYNGTS_3168	N	62.4	1.79518	0.0537205	-0.239715			SYNGTS_0574	1038	2017.06	1943.22	583.686		SYNGTS_0574	1038	1818	1751.44	556.708		SYNGTS_0574	1038	2158	2079	566.941	569.112		SYNGTS_0574	1038	152	146.435	369.437		SYNGTS_0574	1038	248	238.921
13148	SYNGTS_0296	290				SYNGTS_2676	Y	269	2.42975	0.272696	0.622358		SYNGTS_1895	N	62.5	1.79588	-0.353904	-0.0552269			SYNGTS_0579	1152	5535.01	4804.7	1443.19		SYNGTS_0579	1152	5372	4663.19	1482.23		SYNGTS_0579	1152	6310	5477.43	1493.69	1473.04		SYNGTS_0579	1152	405.002	351.564	886.949		SYNGTS_0579	1152	513.004	445.316
13602	SYNGTS_0750	4416				SYNGTS_1146	Y	271	2.43297	-1.16137	-0.897146		SYNGTS_2085	N	62.5	1.79588	-0.288193	-0.640226			SYNGTS_0581	696	445	639.368	192.047		SYNGTS_0581	696	456	655.172	208.251		SYNGTS_0581	696	614	882.184	240.571	213.623		SYNGTS_0581	696	106	152.299	384.23		SYNGTS_0581	696	151	216.954
13622	SYNGTS_0770	2821				SYNGTS_3018	Y	286	2.45637	0.874788	0.671499		SYNGTS_1002	N	62.7	1.79727	-0.321458	-0.576073			SYNGTS_0584	1290	1064	824.806	247.747		SYNGTS_0584	1290	1025	794.574	252.56		SYNGTS_0584	1290	1508	1168.99	318.783	273.03		SYNGTS_0584	1290	95.001	73.644	185.794		SYNGTS_0584	1290	142	110.078
15010	SYNGTS_2158	4933				SYNGTS_0201	Y	293	2.46687	-0.105484	-0.194435		SYNGTS_2179	N	63.3	1.8014	-0.867137	-0.714847			SYNGTS_0586	642	375	584.112	175.45		SYNGTS_0586	642	349	543.614	172.791		SYNGTS_0586	642	562	875.389	238.718	195.653		SYNGTS_0586	642	19	29.595	74.664		SYNGTS_0586	642	23	35.826
15961	SYNGTS_3109	52.5				SYNGTS_1124	Y	294	2.46835	0.777717	0.278589		SYNGTS_1151	N	63.7	1.80414	-0.727878	-0.904256			SYNGTS_0589	1110	1259.03	1134.26	340.698		SYNGTS_0589	1110	1317	1186.49	377.132		SYNGTS_0589	1110	1440	1297.3	353.772	357.201		SYNGTS_0589	1110	117.002	105.407	265.928		SYNGTS_0589	1110	160	144.144
15761	SYNGTS_2909	460				SYNGTS_1536	Y	295	2.46982	0.0620307	-0.0419635		SYNGTS_1681	N	66	1.81954	-0.269354	-0.29076			SYNGTS_0591	1074	651	606.145	182.068		SYNGTS_0591	1074	645	600.559	190.891		SYNGTS_0591	1074	880.006	819.373	223.442	198.8		SYNGTS_0591	1074	127.001	118.25	298.33		SYNGTS_0591	1074	147.002	136.873
15923	SYNGTS_3071	200				SYNGTS_1724	Y	295	2.46982	0.254118	0.290262		SYNGTS_0279	N	66.1	1.8202	-1.03319	-0.510357			SYNGTS_0592	1215	431	354.733	106.551		SYNGTS_0592	1215	431	354.733	112.754		SYNGTS_0592	1215	562.4	462.881	126.227	115.177		SYNGTS_0592	1215	49	40.329	101.745		SYNGTS_0592	1215	50	41.152
15511	SYNGTS_2659	166				SYNGTS_2318	Y	302	2.48001	0.45698	0.485958		SYNGTS_0942	N	66.4	1.82217	-0.308322	0.101345			SYNGTS_0596	390	293	751.282	225.663		SYNGTS_0596	390	338	866.667	275.476		SYNGTS_0596	390	391	1002.56	273.399	258.179		SYNGTS_0596	390	53	135.897	342.851		SYNGTS_0596	390	60	153.846
15819	SYNGTS_2967	126				SYNGTS_1399	Y	303	2.48144	0.0905481	-0.0286749		SYNGTS_2031	N	66.4	1.82217	-0.0605784	-0.339543			SYNGTS_0603	387	252	651.163	195.59		SYNGTS_0603	387	274	708.01	225.046		SYNGTS_0603	387	349	901.809	245.923	222.186		SYNGTS_0603	387	139	359.173	906.146		SYNGTS_0603	387	160	413.437
15873	SYNGTS_3021	31.4				SYNGTS_2904	Y	306	2.48572	0.156769	-0.525594		SYNGTS_2968	N	66.6	1.82347	-0.892703	-1.16141			SYNGTS_0610	1452	514	353.994	106.329		SYNGTS_0610	1452	446	307.163	97.634		SYNGTS_0610	1452	788.078	542.754	148.009	117.324		SYNGTS_0610	1452	89	61.295	154.639		SYNGTS_0610	1452	99	68.182
15500	SYNGTS_2648	32.3				SYNGTS_0574	Y	309	2.48996	-0.265239	-0.24374		SYNGTS_0613	N	66.8	1.82478	-0.240995	-0.133439			SYNGTS_0613	1242	428	344.605	103.509		SYNGTS_0613	1242	473	380.837	121.052		SYNGTS_0613	1242	567	456.522	124.493	116.351		SYNGTS_0613	1242	38	30.596	77.189		SYNGTS_0613	1242	56	45.089
13933	SYNGTS_1081	109				SYNGTS_0962	Y	310	2.49136	0.0265916	-0.178175		SYNGTS_1999	N	67.1	1.82672	-0.484332	-1.23474			SYNGTS_0614	741	571	770.58	231.46		SYNGTS_0614	741	596	804.318	255.658		SYNGTS_0614	741	729.118	983.964	268.326	251.815		SYNGTS_0614	741	53	71.525	180.448		SYNGTS_0614	741	47	63.428
15931	SYNGTS_3079	373				SYNGTS_0901	Y	315	2.49831	0.392309	0.0255943		SYNGTS_0403	N	67.4	1.82866	-0.776359	-0.565679			SYNGTS_0616	489	2481	5073.62	1523.96		SYNGTS_0616	489	2511	5134.97	1632.18		SYNGTS_0616	489	2805	5736.2	1564.26	1573.47		SYNGTS_0616	489	35	71.575	180.573		SYNGTS_0616	489	45	92.025
13585	SYNGTS_0733	96.9				SYNGTS_0938	Y	316	2.49969	0.0224404	0.0275134		SYNGTS_0971	N	68	1.83251	-0.52121	-0.344589			SYNGTS_0618	1176	727	618.197	185.688		SYNGTS_0618	1176	714	607.143	192.984		SYNGTS_0618	1176	776	659.864	179.944	186.205		SYNGTS_0618	1176	64	54.422	137.299		SYNGTS_0618	1176	63	53.571
14867	SYNGTS_2015	143				SYNGTS_0448	Y	321	2.50651	0.505671	0.301562		SYNGTS_2516	N	68.2	1.83378	-1.03736	-0.972038			SYNGTS_0619	969	905	933.953	280.532		SYNGTS_0619	969	853	880.289	279.806		SYNGTS_0619	969	1020	1052.63	287.052	282.463		SYNGTS_0619	969	35	36.12	91.125		SYNGTS_0619	969	59	60.888
14829	SYNGTS_1977	337				SYNGTS_1435	Y	323	2.5092	-1.06248	-0.478339		SYNGTS_1991	N	68.6	1.83632	-0.238695	-0.382176			SYNGTS_0623	2775	1582	570.09	171.238		SYNGTS_0623	2775	1636	589.55	187.392		SYNGTS_0623	2775	2256	812.973	221.697	193.442		SYNGTS_0623	2775	118	42.523	107.279		SYNGTS_0623	2775	149	53.694
12990	SYNGTS_0138	131				SYNGTS_0596	Y	323	2.5092	0.097281	0.106957		SYNGTS_2436	N	68.7	1.83696	-0.0450267	-0.543647			SYNGTS_0624	2862	1523	532.145	159.841		SYNGTS_0624	2862	1401.29	489.618	155.628		SYNGTS_0624	2862	2101	734.102	200.189	171.886		SYNGTS_0624	2862	159.032	55.567	140.188		SYNGTS_0624	2862	206	71.978
15843	SYNGTS_2991	1171				SYNGTS_0558	Y	324	2.51055	0.120952	0.42002		SYNGTS_1676	N	69.1	1.83948	-0.2448	-0.596			SYNGTS_0626	366	474	1295.08	389.004		SYNGTS_0626	366	473	1292.35	410.782		SYNGTS_0626	366	694	1896.17	517.086	438.957		SYNGTS_0626	366	41	112.022	282.616		SYNGTS_0626	366	50	136.612
13303	SYNGTS_0451	50.4				SYNGTS_0410	Y	325	2.51188	-0.126146	0.0829941		SYNGTS_2519	N	69.3	1.84073	-0.879328	-1.1187			SYNGTS_0627	1206	705	584.577	175.59		SYNGTS_0627	1206	616	510.779	162.355		SYNGTS_0627	1206	1065	883.085	240.817	192.921		SYNGTS_0627	1206	157	130.182	328.433		SYNGTS_0627	1206	211	174.959
15841	SYNGTS_2989	298				SYNGTS_1568	Y	328	2.51587	-0.0857346	-0.0626992		SYNGTS_1494	N	69.6	1.84261	-0.283773	-0.0590534			SYNGTS_0628	2001	1077.04	538.251	161.675		SYNGTS_0628	2001	1210	604.698	192.207		SYNGTS_0628	2001	1628	813.593	221.866	191.916		SYNGTS_0628	2001	157.005	78.463	197.953		SYNGTS_0628	2001	193.002	96.453
13736	SYNGTS_0884	8572				SYNGTS_1977	Y	337	2.52763	-0.397566	-0.349225		SYNGTS_2394	N	69.7	1.84323	-0.534016	-0.472152			SYNGTS_0630	1998	1654.06	827.859	248.664		SYNGTS_0630	1998	1744.11	872.927	277.466		SYNGTS_0630	1998	2201.03	1101.62	300.41	275.513		SYNGTS_0630	1998	662	331.331	835.905		SYNGTS_0630	1998	856	428.428
13032	SYNGTS_0180	243				SYNGTS_0549	Y	342	2.53403	-0.324258	-0.356089		SYNGTS_1204	N	70	1.8451	-0.385403	-0.475535			SYNGTS_0634	213	1797	8436.62	2534.11		SYNGTS_0634	213	1315	6173.71	1962.35		SYNGTS_0634	213	1742	8178.4	2230.24	2242.24		SYNGTS_0634	213	23	107.981	272.422		SYNGTS_0634	213	35	164.319
15344	SYNGTS_2492	5709				SYNGTS_0066	Y	343	2.53529	0.435359	0.422889		SYNGTS_1804	N	70.1	1.84572	-0.703401	-1.15726			SYNGTS_0636	456	880	1929.83	579.662		SYNGTS_0636	456	914	2004.39	637.107		SYNGTS_0636	456	1028	2254.39	614.77	610.513		SYNGTS_0636	456	100	219.298	553.26		SYNGTS_0636	456	115	252.193
12935	SYNGTS_0083	1161				SYNGTS_0288	Y	348	2.54158	-1.23074	-0.986564		SYNGTS_1609	N	70.5	1.84819	-0.240845	-0.0829483			SYNGTS_0643	615	315	512.195	153.848		SYNGTS_0643	615	296	481.301	152.985		SYNGTS_0643	615	433	704.065	191.998	166.277		SYNGTS_0643	615	37	60.163	151.782		SYNGTS_0643	615	33	53.659
13864	SYNGTS_1012	176				SYNGTS_2094	Y	351	2.54531	0.376388	0.202526		SYNGTS_2781	N	70.8	1.85003	-0.185802	-0.00975929			SYNGTS_0647	1689	2221	1314.98	394.981		SYNGTS_0647	1689	2213.01	1310.25	416.472		SYNGTS_0647	1689	2255.01	1335.12	364.085	391.846		SYNGTS_0647	1689	469	277.679	700.547		SYNGTS_0647	1689	587.003	347.545
14227	SYNGTS_1375	59.4				SYNGTS_2180	Y	359	2.55509	0.326843	0.151057		SYNGTS_0649	N	71.3	1.85309	-0.767662	-0.575392			SYNGTS_0649	1515	1864	1230.36	369.565		SYNGTS_0649	1515	1991	1314.19	417.724		SYNGTS_0649	1515	2586.04	1706.96	465.486	417.592		SYNGTS_0649	1515	213	140.594	354.7		SYNGTS_0649	1515	240	158.416
13232	SYNGTS_0380	1239				SYNGTS_1441	Y	359	2.55509	0.108393	0.351525		SYNGTS_1420	N	71.3	1.85309	-0.43374	-0.754811			SYNGTS_0651	756	329	435.185	130.717		SYNGTS_0651	756	276	365.079	116.043		SYNGTS_0651	756	415	548.942	149.696	132.152		SYNGTS_0651	756	76	100.529	253.622		SYNGTS_0651	756	109	144.18
15070	SYNGTS_2218	135				SYNGTS_2920	Y	359	2.55509	-0.260473	-0.23995		SYNGTS_3141	N	71.7	1.85552	-0.55292	-0.471475			SYNGTS_0652	1293	1080	835.267	250.889		SYNGTS_0652	1293	1002.01	774.948	246.322		SYNGTS_0652	1293	1373	1061.87	289.572	262.261		SYNGTS_0652	1293	73	56.458	142.436		SYNGTS_0652	1293	92	71.152
13486	SYNGTS_0634	55.9				SYNGTS_2838	Y	361	2.55751	0.00868187	0.0681436		SYNGTS_3005	N	73.3	1.8651	0.153786	0.188266			SYNGTS_0653	252	7968	31619	9497.43		SYNGTS_0653	252	6040	23968.3	7618.47		SYNGTS_0653	252	7656	30381	8284.87	8466.92		SYNGTS_0653	252	202	801.587	2022.3		SYNGTS_0653	252	240	952.381
13188	SYNGTS_0336	64				SYNGTS_1065	Y	366	2.56348	0.253749	0.954327		SYNGTS_2390	N	73.5	1.86629	-0.541957	-0.336955			SYNGTS_0654	876	38488	43936.1	13197.1		SYNGTS_0654	876	34555	39446.3	12538.3		SYNGTS_0654	876	41967	47907.5	13064.4	12933.2		SYNGTS_0654	876	2442.04	2787.71	7033.03		SYNGTS_0654	876	3211.09	3665.63
14289	SYNGTS_1437	629				SYNGTS_2407	Y	368	2.56585	0.164571	0.432028		SYNGTS_2674	N	74.1	1.86982	-0.0501659	0.04498			SYNGTS_0655	822	34567	42052.3	12631.3		SYNGTS_0655	822	34712	42228.7	13422.7		SYNGTS_0655	822	45298	55107.1	15027.7	13693.9		SYNGTS_0655	822	2020	2457.42	6199.75		SYNGTS_0655	822	2672.04	3250.65
14681	SYNGTS_1829	69.2				SYNGTS_0047	Y	372	2.57054	0.13607	0.0983202		SYNGTS_2155	N	74.2	1.8704	-0.140184	-0.33844			SYNGTS_0656	489	266160	544295	163490		SYNGTS_0656	489	220795	451524	143520		SYNGTS_0656	489	219082	448021	122175	143062		SYNGTS_0656	489	9142.11	18695.5	47166.3		SYNGTS_0656	489	11408.3	23329.8
14846	SYNGTS_1994	72.7				SYNGTS_3079	Y	373	2.57171	0.1043	0.127702		SYNGTS_0241	N	74.8	1.8739	-0.395386	-0.334435			SYNGTS_0657	519	98996	190744	57293.8		SYNGTS_0657	519	91201	175724	55855.2		SYNGTS_0657	519	98071	188961	51529.7	54892.9		SYNGTS_0657	519	7229.04	13928.8	35140.5		SYNGTS_0657	519	9456.24	18220.1
15321	SYNGTS_2469	3823				SYNGTS_0238	Y	375	2.57403	0.202794	-0.048924		SYNGTS_0187	N	75.3	1.87679	-0.858139	-0.496041			SYNGTS_0665	195	124.5	638.462	191.775		SYNGTS_0665	195	131	671.795	213.534		SYNGTS_0665	195	161	825.641	225.152	210.154		SYNGTS_0665	195	27	138.462	349.32		SYNGTS_0665	195	38	194.872
13304	SYNGTS_0452	252				SYNGTS_0008	Y	382	2.58206	-2.50223	-1.97225		SYNGTS_1095	N	75.3	1.87679	-0.534715	-0.484112			SYNGTS_0668	942	820	870.488	261.469		SYNGTS_0668	942	717.3	761.465	242.037		SYNGTS_0668	942	925	981.953	267.778	257.095		SYNGTS_0668	942	90	95.541	241.038		SYNGTS_0668	942	102	108.28
12860	SYNGTS_0008	382				SYNGTS_1655	Y	382	2.58206	-1.68652	-1.5124		SYNGTS_0407	N	77.5	1.8893	-0.00966651	-0.365051			SYNGTS_0669	732	724	989.071	297.088		SYNGTS_0669	732	911.024	1244.57	395.594		SYNGTS_0669	732	1189	1624.32	442.95	378.544		SYNGTS_0669	732	80	109.29	275.723		SYNGTS_0669	732	90.001	122.952
13971	SYNGTS_1119	99.1				SYNGTS_2698	Y	396	2.5977	0.421545	0.446378		SYNGTS_1010	N	77.6	1.88986	-0.509446	-0.884592			SYNGTS_0671	609	439	720.854	216.523		SYNGTS_0671	609	464	761.905	242.176		SYNGTS_0671	609	640	1050.9	286.581	248.427		SYNGTS_0671	609	26	42.693	107.709		SYNGTS_0671	609	40	65.681
13928	SYNGTS_1076	1198				SYNGTS_2829	Y	419	2.62221	0.0143728	-0.068382		SYNGTS_1220	N	78.2	1.89321	-0.47579	-0.249495			SYNGTS_0672	1953	2109	1079.88	324.363		SYNGTS_0672	1953	2233	1143.37	363.427		SYNGTS_0672	1953	2284	1169.48	318.917	335.569		SYNGTS_0672	1953	217	111.111	280.319		SYNGTS_0672	1953	293	150.026
15141	SYNGTS_2289	33.8				SYNGTS_1121	Y	424	2.62737	0.293139	-0.18722		SYNGTS_2059	N	79.3	1.89927	-0.480076	-0.671377			SYNGTS_0675	717	401	559.275	167.99		SYNGTS_0675	717	373	520.223	165.356		SYNGTS_0675	717	574	800.558	218.312	183.886		SYNGTS_0675	717	45	62.762	158.339		SYNGTS_0675	717	38	52.999
15470	SYNGTS_2618	980				SYNGTS_2694	Y	430	2.63347	0.152536	-0.501213		SYNGTS_2245	N	79.5	1.90037	-0.803681	-0.773026			SYNGTS_0683	600	106	176.667	53.065		SYNGTS_0683	600	110	183.333	58.274		SYNGTS_0683	600	179	298.333	81.355	64.2313		SYNGTS_0683	600	40	66.667	168.191		SYNGTS_0683	600	51	85
15115	SYNGTS_2263	3257				SYNGTS_2449	Y	437	2.64048	-0.176605	-0.521902		SYNGTS_0070	N	80	1.90309	-0.771413	-0.495316			SYNGTS_0687	1143	218	190.726	57.288		SYNGTS_0687	1143	180.5	157.918	50.195		SYNGTS_0687	1143	290	253.718	69.189	58.8907		SYNGTS_0687	1143	154.012	134.743	339.939		SYNGTS_0687	1143	209	182.852
15929	SYNGTS_3077	83.9				SYNGTS_1105	Y	440	2.64345	-0.289532	-0.491919		SYNGTS_1631	N	80.2	1.90417	-0.41446	-0.701042			SYNGTS_0690	2400	1638.22	682.593	205.031		SYNGTS_0690	2400	1792	746.667	237.333		SYNGTS_0690	2400	2155.2	898	244.884	229.083		SYNGTS_0690	2400	272	113.333	285.925		SYNGTS_0690	2400	379.003	157.918
15292	SYNGTS_2440	480				SYNGTS_1980	Y	444	2.64738	-0.160002	0.0227433		SYNGTS_0347	N	80.7	1.90687	-0.800323	0.380127			SYNGTS_0691	1782	460	258.137	77.537		SYNGTS_0691	1782	530	297.419	94.536		SYNGTS_0691	1782	614	344.557	93.96	88.6777		SYNGTS_0691	1782	71	39.843	100.518		SYNGTS_0691	1782	89	49.944
14224	SYNGTS_1372	80.4				SYNGTS_2301	Y	444	2.64738	0.174423	-0.0298472		SYNGTS_0586	N	80.9	1.90795	-0.383538	0.0794884			SYNGTS_0693	2238	505	225.648	67.778		SYNGTS_0693	2238	448	200.179	63.628		SYNGTS_0693	2238	672	300.268	81.883	71.0963		SYNGTS_0693	2238	81	36.193	91.31		SYNGTS_0693	2238	88	39.321
15096	SYNGTS_2244	7.25				SYNGTS_2985	Y	446	2.64933	0.537837	-0.0303106		SYNGTS_0905	N	82.1	1.91434	-0.444362	-0.784535			SYNGTS_0694	882	310	351.474	105.572		SYNGTS_0694	882	314	356.009	113.16		SYNGTS_0694	882	418	473.923	129.238	115.99		SYNGTS_0694	882	50	56.689	143.02		SYNGTS_0694	882	54.431	61.714
13643	SYNGTS_0791	755				SYNGTS_0179	Y	453	2.6561	0.373915	0.0517641		SYNGTS_3077	N	83.9	1.92376	-0.163447	-0.794434			SYNGTS_0695	543	621	1143.65	343.518		SYNGTS_0695	543	646	1189.69	378.15		SYNGTS_0695	543	711	1309.39	357.07	359.579		SYNGTS_0695	543	91.006	167.599	422.829		SYNGTS_0695	543	135.002	248.622
13561	SYNGTS_0709	467				SYNGTS_0766	Y	456	2.65896	0.135206	-0.695088		SYNGTS_0204	N	84.7	1.92788	-0.237044	0.070034			SYNGTS_0705	387	157	405.685	121.856		SYNGTS_0705	387	84	217.054	68.992		SYNGTS_0705	387	139	359.173	97.946	96.2647		SYNGTS_0705	387	13	33.592	84.747		SYNGTS_0705	387	20	51.68
15863	SYNGTS_3011	1641				SYNGTS_0584	Y	457	2.65992	0.223706	0.447627		SYNGTS_0169	N	85	1.92942	-0.324483	-0.0578148			SYNGTS_0706	2346	1103	470.162	141.223		SYNGTS_0706	2346	1097	467.604	148.631		SYNGTS_0706	2346	1341	571.611	155.878	148.577		SYNGTS_0706	2346	125	53.282	134.424		SYNGTS_0706	2346	124	52.856
13220	SYNGTS_0368	48				SYNGTS_2310	Y	463	2.66558	0.273678	0.204814		SYNGTS_1147	N	85.3	1.93095	-0.0915879	-0.255234			SYNGTS_0709	1386	558.5	402.958	121.037		SYNGTS_0709	1386	630	454.545	144.48		SYNGTS_0709	1386	815	588.023	160.354	141.957		SYNGTS_0709	1386	54	38.961	98.294		SYNGTS_0709	1386	74	53.391
14843	SYNGTS_1991	68.6				SYNGTS_2906	Y	464	2.66652	-0.0048971	-0.331571		SYNGTS_1051	N	85.8	1.93349	-0.205173	-0.0827059			SYNGTS_0713	999	636	636.637	191.227		SYNGTS_0713	999	628	628.629	199.814		SYNGTS_0713	999	763	763.764	208.278	199.773		SYNGTS_0713	999	95	95.095	239.912		SYNGTS_0713	999	126.001	126.127
15338	SYNGTS_2486	741				SYNGTS_1251	Y	464	2.66652	0.981981	1.40773		SYNGTS_2176	N	85.9	1.93399	-0.208093	0.0164719			SYNGTS_0716	330	492	1490.91	447.825		SYNGTS_0716	330	524.5	1589.39	505.199		SYNGTS_0716	330	678	2054.55	560.273	504.432		SYNGTS_0716	330	26	78.788	198.771		SYNGTS_0716	330	43	130.303
14116	SYNGTS_1264	586				SYNGTS_0504	Y	470	2.6721	0.167584	-0.0504234		SYNGTS_0396	N	86.6	1.93752	-0.565535	-0.230284			SYNGTS_0717	1137	845.106	743.277	223.258		SYNGTS_0717	1137	854	751.099	238.742		SYNGTS_0717	1137	1026	902.375	246.077	236.026		SYNGTS_0717	1137	39	34.301	86.536		SYNGTS_0717	1137	53.545	47.094
15880	SYNGTS_3028	1282				SYNGTS_1064	Y	473	2.67486	0.640638	1.08387		SYNGTS_2897	N	87	1.93952	-0.538103	-0.897917			SYNGTS_0727	2610	1713	656.322	197.14		SYNGTS_0727	2610	1850	708.812	225.301		SYNGTS_0727	2610	2275.01	871.651	237.699	220.047		SYNGTS_0727	2610	288	110.345	278.385		SYNGTS_0727	2610	404.003	154.79
13907	SYNGTS_1055	58118				SYNGTS_1978	Y	473	2.67486	-0.232594	0.00710615		SYNGTS_3154	N	87	1.93952	-0.103237	-0.289981			SYNGTS_0729	324	2531	7811.73	2346.41		SYNGTS_0729	324	2166	6685.19	2124.93		SYNGTS_0729	324	3473	10719.1	2923.1	2464.81		SYNGTS_0729	324	222	685.185	1728.63		SYNGTS_0729	324	277.01	854.969
14980	SYNGTS_2128	128				SYNGTS_0727	Y	475	2.67669	0.334179	0.183722		SYNGTS_1271	N	87.6	1.9425	-0.464601	-0.740979			SYNGTS_0733	513	515	1003.9	301.541		SYNGTS_0733	513	572	1115.01	354.413		SYNGTS_0733	513	641	1249.51	340.741	332.232		SYNGTS_0733	513	39	76.023	191.797		SYNGTS_0733	513	35	68.226
14201	SYNGTS_1349	503				SYNGTS_1192	Y	479	2.68034	0.356559	0.124508		SYNGTS_2616	N	88.8	1.94841	-0.567278	-0.774505			SYNGTS_0735	828	361	435.99	130.959		SYNGTS_0735	828	329.5	397.947	126.49		SYNGTS_0735	828	583	704.106	192.009	149.819		SYNGTS_0735	828	29	35.024	88.361		SYNGTS_0735	828	40	48.309
13953	SYNGTS_1101	153				SYNGTS_0517	Y	482	2.68305	-0.672379	-0.840445		SYNGTS_0341	N	90.2	1.95521	-0.716066	0.265565			SYNGTS_0736	2013	13030	6472.93	1944.28		SYNGTS_0736	2013	12889	6402.88	2035.2		SYNGTS_0736	2013	15037	7469.95	2037.05	2005.51		SYNGTS_0736	2013	1276	633.882	1599.2		SYNGTS_0736	2013	1578.01	783.909
13761	SYNGTS_0909	103				SYNGTS_1698	Y	484	2.68485	-0.31059	-0.119929		SYNGTS_1672	N	90.2	1.95521	-0.1724	-0.386846			SYNGTS_0737	1251	2080.01	1662.68	499.419		SYNGTS_0737	1251	2227	1780.18	565.84		SYNGTS_0737	1251	2534	2025.58	552.374	539.211		SYNGTS_0737	1251	295	235.811	594.921		SYNGTS_0737	1251	359.004	286.973
15398	SYNGTS_2546	439				SYNGTS_2256	Y	485	2.68574	-0.0902581	0.665163		SYNGTS_1332	N	90.3	1.95569	-0.336038	-0.519271			SYNGTS_0738	234	221	944.444	283.683		SYNGTS_0738	234	217	927.35	294.764		SYNGTS_0738	234	332	1418.8	386.907	321.785		SYNGTS_0738	234	165	705.128	1778.94		SYNGTS_0738	234	220	940.171
14553	SYNGTS_1701	301				SYNGTS_1814	Y	487	2.68753	0.144364	0.346569		SYNGTS_2093	N	90.7	1.95761	-0.522244	-0.337344			SYNGTS_0741	474	1248	2632.91	790.849		SYNGTS_0741	474	1366.5	2882.91	916.352		SYNGTS_0741	474	1716	3620.25	987.241	898.147		SYNGTS_0741	474	27	56.962	143.708		SYNGTS_0741	474	39	82.278
15744	SYNGTS_2892	428				SYNGTS_0113	Y	498	2.69723	0.188574	0.242059		SYNGTS_2362	N	90.7	1.95761	-0.257909	-0.19219			SYNGTS_0742	633	1618	2556.08	767.771		SYNGTS_0742	633	1622.04	2562.46	814.494		SYNGTS_0742	633	1969	3110.59	848.254	810.173		SYNGTS_0742	633	53	83.728	211.235		SYNGTS_0742	633	61	96.367
15460	SYNGTS_2608	48				SYNGTS_3106	Y	500	2.69897	0.177839	0.127314		SYNGTS_1656	N	91.1	1.95952	-0.339356	-0.0280418			SYNGTS_0743	558	2055.97	3684.54	1106.73		SYNGTS_0743	558	2065.91	3702.35	1176.82		SYNGTS_0743	558	2373.53	4253.64	1159.96	1147.84		SYNGTS_0743	558	334.113	598.77	1510.62		SYNGTS_0743	558	340.669	610.518
13051	SYNGTS_0199	3054				SYNGTS_1349	Y	503	2.70157	0.630753	0.556992		SYNGTS_3097	N	91.1	1.95952	0.198195	0.212266			SYNGTS_0744	1332	1999.18	1500.89	450.823		SYNGTS_0744	1332	1869.1	1403.23	446.025		SYNGTS_0744	1332	2801.2	2103.01	573.488	490.112		SYNGTS_0744	1332	609.407	457.513	1154.24		SYNGTS_0744	1332	771.707	579.36
13589	SYNGTS_0737	492				SYNGTS_1815	Y	506	2.70415	0.313796	0.198127		SYNGTS_1850	N	91.2	1.95999	-0.349734	-0.32472			SYNGTS_0747	414	710	1714.98	515.128		SYNGTS_0747	414	582	1405.8	446.842		SYNGTS_0747	414	882	2130.43	580.968	514.313		SYNGTS_0747	414	277.012	669.112	1688.08		SYNGTS_0747	414	400.004	966.192
15758	SYNGTS_2906	464				SYNGTS_2266	Y	513	2.71012	0.0708763	-0.570132		SYNGTS_3166	N	91.3	1.96047	-0.0219557	-0.352287			SYNGTS_0748	456	627	1375	413.009		SYNGTS_0748	456	572	1254.39	398.715		SYNGTS_0748	456	716.3	1570.83	428.365	413.363		SYNGTS_0748	456	292	640.351	1615.52		SYNGTS_0748	456	365.002	800.443
14024	SYNGTS_1172	12.1				SYNGTS_1019	Y	514	2.71096	0.367238	0.45013		SYNGTS_1913	N	92.6	1.96661	0.0751088	-0.0545008			SYNGTS_0750	351	2387	6800.57	2042.69		SYNGTS_0750	351	2540.29	7237.28	2300.42		SYNGTS_0750	351	3022	8609.69	2347.86	2230.32		SYNGTS_0750	351	270.007	769.251	1940.72		SYNGTS_0750	351	355.026	1011.47
13355	SYNGTS_0503	1618				SYNGTS_2886	Y	519	2.71517	0.0425819	-0.276205		SYNGTS_2414	N	92.9	1.96802	-0.0493293	-0.065399			SYNGTS_0751	945	2583	2733.33	821.012		SYNGTS_0751	945	2552	2700.53	858.381		SYNGTS_0751	945	3481.01	3683.61	1004.52	894.637		SYNGTS_0751	945	482	510.053	1286.8		SYNGTS_0751	945	597.008	631.755
14113	SYNGTS_1261	2067				SYNGTS_2830	Y	519	2.71517	-0.0032463	-0.16881		SYNGTS_2231	N	93.2	1.96942	-0.0362821	-0.0125351			SYNGTS_0752	393	499	1269.72	381.386		SYNGTS_0752	393	482	1226.46	389.839		SYNGTS_0752	393	724	1842.24	502.377	424.534		SYNGTS_0752	393	267	679.389	1714.01		SYNGTS_0752	393	309	786.26
16012	SYNGTS_3160	874				SYNGTS_1062	Y	533	2.72673	0.356236	1.02024		SYNGTS_0717	N	93.5	1.97081	-0.402148	-0.134668			SYNGTS_0753	384	1139	2966.15	890.942		SYNGTS_0753	384	1153	3002.6	954.397		SYNGTS_0753	384	1466	3817.71	1041.09	962.142		SYNGTS_0753	384	272.011	708.362	1787.1		SYNGTS_0753	384	311	809.896
13728	SYNGTS_0876	1014				SYNGTS_0765	Y	540	2.73239	0.531481	-0.586243		SYNGTS_2918	N	93.6	1.97128	-0.254305	-0.467142			SYNGTS_0755	228	2891.4	12681.6	3809.17		SYNGTS_0755	228	2784	12210.5	3881.2		SYNGTS_0755	228	2958	12973.7	3537.91	3742.76		SYNGTS_0755	228	142	622.807	1571.26		SYNGTS_0755	228	210	921.053
13067	SYNGTS_0215	689				SYNGTS_1070	Y	542	2.734	-0.0533918	0.987437		SYNGTS_0669	N	95.7	1.98091	-0.597204	-0.410321			SYNGTS_0756	564	312	553.191	166.162		SYNGTS_0756	564	365	647.163	205.705		SYNGTS_0756	564	524	929.078	253.359	208.409		SYNGTS_0756	564	73	129.433	326.541		SYNGTS_0756	564	85	150.709
14213	SYNGTS_1361	1227				SYNGTS_0073	Y	542	2.734	0.56835	0.551974		SYNGTS_0931	N	96.6	1.98498	-0.41983	-0.300775			SYNGTS_0757	1329	9142	6878.86	2066.2		SYNGTS_0757	1329	9031	6795.34	2159.94		SYNGTS_0757	1329	9924	7467.27	2036.32	2087.49		SYNGTS_0757	1329	617.015	464.27	1171.29		SYNGTS_0757	1329	764.022	574.885
13410	SYNGTS_0558	324				SYNGTS_0863	Y	546	2.73719	-1.3495	-1.45562		SYNGTS_1433	N	96.6	1.98498	-0.620632	-0.478922			SYNGTS_0758	444	646	1454.95	437.025		SYNGTS_0758	444	551	1240.99	394.457		SYNGTS_0758	444	720	1621.62	442.215	424.566		SYNGTS_0758	444	219	493.243	1244.39		SYNGTS_0758	444	251	565.315
15693	SYNGTS_2841	26.4				SYNGTS_1864	Y	546	2.73719	-0.387671	-0.427962		SYNGTS_0733	N	96.9	1.98632	-0.535117	-0.26125			SYNGTS_0759	522	921	1764.37	529.964		SYNGTS_0759	522	862	1651.34	524.889		SYNGTS_0759	522	1164	2229.89	608.088	554.314		SYNGTS_0759	522	202	386.973	976.282		SYNGTS_0759	522	252.004	482.766
13797	SYNGTS_0945	67.4				SYNGTS_1958	Y	549	2.73957	0.73798	0.159012		SYNGTS_0219	N	97.7	1.98989	0.0803421	-0.88339			SYNGTS_0760	363	337	928.375	278.856		SYNGTS_0760	363	296	815.427	259.189		SYNGTS_0760	363	512	1410.47	384.634	307.56		SYNGTS_0760	363	172	473.829	1195.41		SYNGTS_0760	363	265.022	730.087
13593	SYNGTS_0741	1247				SYNGTS_1307	Y	553	2.74273	0.724401	0.533565		SYNGTS_0929	N	97.8	1.99034	-0.678096	-0.854512			SYNGTS_0761	540	396.008	733.349	220.276		SYNGTS_0761	540	373	690.741	219.556		SYNGTS_0761	540	534	988.889	269.669	236.5		SYNGTS_0761	540	207	383.333	967.099		SYNGTS_0761	540	252	466.667
13913	SYNGTS_1061	122				SYNGTS_0434	Y	553	2.74273	0.0938453	-0.577221		SYNGTS_1811	N	98.5	1.99344	-0.203243	0.188117			SYNGTS_0762	402	663	1649.25	495.387		SYNGTS_0762	402	623	1549.75	492.599		SYNGTS_0762	402	706	1756.22	478.92	488.969		SYNGTS_0762	402	135	335.821	847.231		SYNGTS_0762	402	175	435.323
15327	SYNGTS_2475	104				SYNGTS_0080	Y	564	2.75128	0.381454	0.067663		SYNGTS_0188	N	98.6	1.99388	-0.608568	-1.27338			SYNGTS_0763	543	515	948.435	284.882		SYNGTS_0763	543	427	786.372	249.953		SYNGTS_0763	543	652	1200.74	327.44	287.425		SYNGTS_0763	543	148	272.56	687.632		SYNGTS_0763	543	195	359.116
13328	SYNGTS_0476	32.7				SYNGTS_1066	Y	565	2.75205	0.42086	0.589205		SYNGTS_1119	N	99.1	1.99607	-0.25999	-0.201101			SYNGTS_0764	348	415	1192.53	358.2		SYNGTS_0764	348	337	968.391	307.809		SYNGTS_0764	348	449	1290.23	351.845	339.285		SYNGTS_0764	348	158	454.023	1145.44		SYNGTS_0764	348	229	658.046
14531	SYNGTS_1679	26				SYNGTS_2581	Y	571	2.75664	0.435242	0.490887		SYNGTS_2744	N	99.3	1.99695	-0.0145733	0.0485461			SYNGTS_0765	369	219	593.496	178.269		SYNGTS_0765	369	151	409.214	130.071		SYNGTS_0765	369	227.5	616.531	168.128	158.823		SYNGTS_0765	369	146	395.664	998.208		SYNGTS_0765	369	201	544.715
15154	SYNGTS_2302	118				SYNGTS_1987	Y	577	2.76118	0.376544	0.133292		SYNGTS_0099	N	99.9	1.99957	-0.500713	-0.43766			SYNGTS_0766	246	333	1353.66	406.599		SYNGTS_0766	246	194	788.618	250.667		SYNGTS_0766	246	311.008	1264.26	344.763	334.01		SYNGTS_0766	246	152	617.886	1558.85		SYNGTS_0766	246	177.031	719.638
15260	SYNGTS_2408	246				SYNGTS_0429	Y	578	2.76193	-2.35423	-0.932327		SYNGTS_1686	N	100	2	-0.144051	0.309784			SYNGTS_0767	222	171	770.27	231.366		SYNGTS_0767	222	69	310.811	98.793		SYNGTS_0767	222	163	734.234	200.225	176.795		SYNGTS_0767	222	86.1	387.84	978.468		SYNGTS_0767	222	123.012	554.108
12951	SYNGTS_0099	99.9				SYNGTS_2578	Y	581	2.76418	-0.00524206	-0.00745176		SYNGTS_2530	N	100	2	-0.710207	-0.315758			SYNGTS_0768	420	170	404.762	121.578		SYNGTS_0768	420	104	247.619	78.707		SYNGTS_0768	420	190	452.381	123.364	107.883		SYNGTS_0768	420	84.022	200.052	504.704		SYNGTS_0768	420	101.009	240.497
14345	SYNGTS_1493	348				SYNGTS_0379	Y	595	2.77452	0.494518	1.06403		SYNGTS_0352	N	101	2.00432	-0.548896	0.342975			SYNGTS_0769	723	634	876.902	263.395		SYNGTS_0769	723	560	774.55	246.196		SYNGTS_0769	723	847.023	1171.54	319.478	276.356		SYNGTS_0769	723	248	343.015	865.382		SYNGTS_0769	723	254	351.314
15995	SYNGTS_3143	638				SYNGTS_0647	Y	613	2.78746	0.194345	0.101502		SYNGTS_2470	N	102	2.0086	-0.398161	-0.00282964			SYNGTS_0770	366	195	532.787	160.033		SYNGTS_0770	366	151	412.568	131.138		SYNGTS_0770	366	292	797.814	217.563	169.578		SYNGTS_0770	366	112	306.011	772.025		SYNGTS_0770	366	143	390.71
14417	SYNGTS_1565	22.5				SYNGTS_1054	Y	620	2.79239	-0.0713316	-0.171322		SYNGTS_2972	N	102	2.0086	-0.121092	-0.54893			SYNGTS_0771	279	190	681.004	204.553		SYNGTS_0771	279	158	566.308	180.005		SYNGTS_0771	279	256	917.563	250.219	211.592		SYNGTS_0771	279	64	229.391	578.722		SYNGTS_0771	279	86	308.244
15607	SYNGTS_2755	166				SYNGTS_0335	Y	624	2.79518	-0.136747	0.689854		SYNGTS_0909	N	103	2.01284	0.0262849	-0.528919			SYNGTS_0772	831	1028	1237.06	371.577		SYNGTS_0772	831	1113.03	1339.39	425.734		SYNGTS_0772	831	1273	1531.89	417.745	405.019		SYNGTS_0772	831	399.023	480.172	1211.41		SYNGTS_0772	831	537	646.209
14434	SYNGTS_1582	537				SYNGTS_2228	Y	625	2.79588	0.653017	0.584472		SYNGTS_0976	N	103	2.01284	-0.430391	0.10748			SYNGTS_0773	306	851	2781.05	835.344		SYNGTS_0773	306	818.442	2674.65	850.154		SYNGTS_0773	306	936	3058.82	834.139	839.879		SYNGTS_0773	306	205	669.935	1690.16		SYNGTS_0773	306	265	866.013
15867	SYNGTS_3015	146				SYNGTS_1888	Y	632	2.80072	0.00912724	-0.289994		SYNGTS_2561	N	103	2.01284	-0.646036	-0.79059			SYNGTS_0774	633	537	848.341	254.817		SYNGTS_0774	633	587	927.33	294.758		SYNGTS_0774	633	798	1260.66	343.782	297.786		SYNGTS_0774	633	286.006	451.826	1139.9		SYNGTS_0774	633	341.007	538.715
13281	SYNGTS_0429	578				SYNGTS_0969	Y	642	2.80754	-0.188872	0.353074		SYNGTS_3165	N	103	2.01284	-0.907869	-0.831682			SYNGTS_0775	642	750.038	1168.28	350.918		SYNGTS_0775	642	742.5	1156.54	367.614		SYNGTS_0775	642	938	1461.06	398.43	372.321		SYNGTS_0775	642	389	605.919	1528.65		SYNGTS_0775	642	540.001	841.123
12943	SYNGTS_0091	21.8				SYNGTS_2025	Y	643	2.80821	0.39542	-0.0269497		SYNGTS_2039	N	104	2.01703	-0.0412687	0.0911646			SYNGTS_0776	471	2854	6059.45	1820.08		SYNGTS_0776	471	3497	7424.63	2359.97		SYNGTS_0776	471	4158.04	8828.1	2407.42	2195.82		SYNGTS_0776	471	148	314.225	792.748		SYNGTS_0776	471	185.003	392.788
15371	SYNGTS_2519	69.3				SYNGTS_2329	Y	644	2.80889	0.306369	0.159607		SYNGTS_2475	N	104	2.01703	-0.566157	-0.184112			SYNGTS_0780	363	114	314.05	94.331		SYNGTS_0780	363	125	344.353	109.455		SYNGTS_0780	363	105	289.256	78.88	94.222		SYNGTS_0780	363	11	30.303	76.451		SYNGTS_0780	363	11	30.303
13337	SYNGTS_0485	251				SYNGTS_0554	Y	644	2.80889	-0.670562	-0.388236		SYNGTS_0614	N	105	2.02119	-0.379892	-0.100581			SYNGTS_0781	1302	573	440.092	132.191		SYNGTS_0781	1302	584	448.541	142.572		SYNGTS_0781	1302	765	587.558	160.227	144.997		SYNGTS_0781	1302	72	55.3	139.513		SYNGTS_0781	1302	115	88.326
15107	SYNGTS_2255	261				SYNGTS_2636	Y	649	2.81224	0.246347	0.294442		SYNGTS_1069	N	105	2.02119	-0.5777	0.395057			SYNGTS_0782	894	127	142.058	42.67		SYNGTS_0782	894	121	135.347	43.021		SYNGTS_0782	894	200	223.714	61.007	48.8993		SYNGTS_0782	894	161	180.089	454.342		SYNGTS_0782	894	223.001	249.442
12962	SYNGTS_0110	44.9				SYNGTS_2947	Y	661	2.8202	1.6259	1.81597		SYNGTS_2063	N	105	2.02119	-0.100022	-0.137839			SYNGTS_0790	3954	6510	1646.43	494.54		SYNGTS_0790	3954	6180	1562.97	496.802		SYNGTS_0790	3954	8373	2117.6	577.469	522.937		SYNGTS_0790	3954	1089	275.417	694.841		SYNGTS_0790	3954	1464.03	370.265
14364	SYNGTS_1512	6214				SYNGTS_0191	Y	676	2.82995	0.478879	0.579214		SYNGTS_2957	N	105	2.02119	0.0106321	-0.221014			SYNGTS_0791	3309	4752	1436.08	431.357		SYNGTS_0791	3309	4241	1281.66	407.383		SYNGTS_0791	3309	6072.01	1835	500.403	446.381		SYNGTS_0791	3309	1145.01	346.03	872.986		SYNGTS_0791	3309	1498	452.705
13568	SYNGTS_0716	221				SYNGTS_1703	Y	685	2.83569	-0.332974	0.362452		SYNGTS_2611	N	106	2.02531	-0.22643	-0.0087849			SYNGTS_0792	786	2762.01	3514.01	1055.51		SYNGTS_0792	786	2610	3320.61	1055.48		SYNGTS_0792	786	3443	4380.41	1194.53	1101.84		SYNGTS_0792	786	305	388.041	978.975		SYNGTS_0792	786	366	465.649
14607	SYNGTS_1755	179				SYNGTS_0215	Y	689	2.83822	0.592631	0.798245		SYNGTS_1411	N	107	2.02938	-0.461979	-0.51107			SYNGTS_0793	294	1213.01	4125.89	1239.3		SYNGTS_0793	294	1266	4306.12	1368.73		SYNGTS_0793	294	1786.01	6074.86	1656.61	1421.55		SYNGTS_0793	294	465.03	1581.73	3990.51		SYNGTS_0793	294	639	2173.47
14383	SYNGTS_1531	25				SYNGTS_1040	Y	691	2.83948	1.14967	0.875649		SYNGTS_2193	N	107	2.02938	-0.539358	-0.488237			SYNGTS_0801	1290	767	594.574	178.592		SYNGTS_0801	1290	792.031	613.978	195.157		SYNGTS_0801	1290	991	768.217	209.492	194.414		SYNGTS_0801	1290	83	64.341	162.324		SYNGTS_0801	1290	101	78.295
13016	SYNGTS_0164	180				SYNGTS_3101	Y	716	2.85491	0.375555	0.333214		SYNGTS_2690	N	107	2.02938	-0.356875	-0.19686			SYNGTS_0805	636	6857.02	10781.5	3238.44		SYNGTS_0805	636	6696	10528.3	3346.49		SYNGTS_0805	636	6324.02	9943.42	2711.57	3098.83		SYNGTS_0805	636	459	721.698	1820.75		SYNGTS_0805	636	555	872.642
14552	SYNGTS_1700	239				SYNGTS_0311	Y	716	2.85491	0.360555	-0.0767008		SYNGTS_0475	N	108	2.03342	0.0608368	-0.309007			SYNGTS_0808	1233	315	255.474	76.737		SYNGTS_0808	1233	302	244.931	77.853		SYNGTS_0808	1233	526	426.602	116.334	90.308		SYNGTS_0808	1233	170	137.875	347.841		SYNGTS_0808	1233	193	156.529
14849	SYNGTS_1997	325				SYNGTS_2486	Y	741	2.86982	1.03243	1.09969		SYNGTS_0828	N	108	2.03342	-0.201852	-0.105065			SYNGTS_0811	1260	606.286	481.179	144.532		SYNGTS_0811	1260	708	561.905	178.605		SYNGTS_0811	1260	990.024	785.734	214.269	179.135		SYNGTS_0811	1260	162.014	128.582	324.396		SYNGTS_0811	1260	216	171.429
12932	SYNGTS_0080	564				SYNGTS_2220	Y	745	2.87216	0.407521	0.079243		SYNGTS_0860	N	108	2.03342	0.0570172	-0.263976			SYNGTS_0814	1545	534.072	345.678	103.831		SYNGTS_0814	1545	607	392.88	124.88		SYNGTS_0814	1545	748	484.142	132.025	120.245		SYNGTS_0814	1545	67	43.366	109.406		SYNGTS_0814	1545	102	66.019
13902	SYNGTS_1050	8.03				SYNGTS_2087	Y	748	2.8739	0.194633	0.190254		SYNGTS_1047	N	108	2.03342	0.0315632	0.416825			SYNGTS_0825	1392	332	238.506	71.64		SYNGTS_0825	1392	383	275.144	87.456		SYNGTS_0825	1392	501	359.914	98.148	85.748		SYNGTS_0825	1392	55	39.511	99.682		SYNGTS_0825	1392	78	56.034
15932	SYNGTS_3080	133				SYNGTS_2466	Y	752	2.87622	0.970577	0.16183		SYNGTS_1102	N	109	2.03743	0.0674254	0.125949			SYNGTS_0827	855	731	854.971	256.808		SYNGTS_0827	855	603	705.263	224.172		SYNGTS_0827	855	922	1078.36	294.069	258.35		SYNGTS_0827	855	83	97.076	244.91		SYNGTS_0827	855	105	122.807
14191	SYNGTS_1339	163				SYNGTS_0791	Y	755	2.87795	0.228241	-0.337924		SYNGTS_1282	N	109	2.03743	-0.304224	-0.117483			SYNGTS_0828	324	183	564.815	169.654		SYNGTS_0828	324	176	543.21	172.663		SYNGTS_0828	324	206	635.802	173.383	171.9		SYNGTS_0828	324	20	61.728	155.733		SYNGTS_0828	324	16	49.383
14184	SYNGTS_1332	90.3				SYNGTS_2786	Y	769	2.88593	0.895062	1.42422		SYNGTS_2881	N	110	2.04139	-0.229785	-0.0535359			SYNGTS_0834	390	488	1251.28	375.848		SYNGTS_0834	390	580	1487.18	472.71		SYNGTS_0834	390	625	1602.56	437.018	428.525		SYNGTS_0834	390	35	89.744	226.411		SYNGTS_0834	390	30	76.923
14659	SYNGTS_1807	25.7				SYNGTS_2347	Y	775	2.8893	-0.100043	-0.238064		SYNGTS_0643	N	112	2.04922	-0.171614	-0.103672			SYNGTS_0836	321	500	1557.63	467.867		SYNGTS_0836	321	460	1433.02	455.495		SYNGTS_0836	321	759	2364.49	644.794	522.719		SYNGTS_0836	321	657	2046.73	5163.62		SYNGTS_0836	321	872.011	2716.54
15957	SYNGTS_3105	12.2				SYNGTS_1295	Y	776	2.88986	-0.434755	-0.483712		SYNGTS_0195	N	113	2.05308	-0.260924	-0.260798			SYNGTS_0837	1626	3394	2087.33	626.972		SYNGTS_0837	1626	3424.2	2105.9	669.375		SYNGTS_0837	1626	5330	3277.98	893.904	730.084		SYNGTS_0837	1626	2835.02	1743.56	4398.76		SYNGTS_0837	1626	3685.14	2266.38
13915	SYNGTS_1063	147				SYNGTS_0304	Y	788	2.89653	-0.117567	-0.648648		SYNGTS_0892	N	113	2.05308	0.0217723	-0.0968201			SYNGTS_0841	1089	606	556.474	167.148		SYNGTS_0841	1089	489	449.036	142.729		SYNGTS_0841	1089	778.214	714.614	194.875	168.251		SYNGTS_0841	1089	121	111.111	280.319		SYNGTS_0841	1089	109	100.092
14544	SYNGTS_1692	143				SYNGTS_0996	Y	790	2.89763	-0.351935	-0.675784		SYNGTS_2849	N	113	2.05308	-0.00147844	-0.30196			SYNGTS_0842	387	1547.03	3997.5	1200.73		SYNGTS_0842	387	1262	3260.98	1036.52		SYNGTS_0842	387	1430.05	3695.22	1007.68	1081.65		SYNGTS_0842	387	558.33	1442.71	3639.78		SYNGTS_0842	387	711.012	1837.24
14936	SYNGTS_2084	283				SYNGTS_2512	Y	804	2.90526	0.265431	0.0435701		SYNGTS_1617	N	114	2.0569	0.238758	0.193997			SYNGTS_0843	522	1144.04	2191.64	658.305		SYNGTS_0843	522	1181	2262.45	719.135		SYNGTS_0843	522	1375	2634.1	718.317	698.586		SYNGTS_0843	522	694.008	1329.52	3354.2		SYNGTS_0843	522	941.009	1802.7
13092	SYNGTS_0240	138				SYNGTS_1993	Y	831	2.9196	0.255892	0.412376		SYNGTS_2283	N	114	2.0569	-0.00229492	-0.121945			SYNGTS_0844	717	5512	7687.59	2309.12		SYNGTS_0844	717	5109	7125.52	2264.89		SYNGTS_0844	717	7344	10242.7	2793.17	2455.73		SYNGTS_0844	717	569	793.584	2002.11		SYNGTS_0844	717	748.007	1043.25
14802	SYNGTS_1950	4083				SYNGTS_1710	Y	839	2.92376	0.110386	-0.0727588		SYNGTS_2562	N	114	2.0569	-0.0510193	0.0404597			SYNGTS_0845	426	747	1753.52	526.706		SYNGTS_0845	426	737	1730.05	549.907		SYNGTS_0845	426	808	1896.71	517.233	531.282		SYNGTS_0845	426	313	734.742	1853.66		SYNGTS_0845	426	452.018	1061.08
14076	SYNGTS_1224	946				SYNGTS_3160	Y	874	2.94151	0.743147	0.420826		SYNGTS_0239	N	115	2.0607	-0.347534	-0.640965			SYNGTS_0847	246	2444	9934.96	2984.17		SYNGTS_0847	246	2141	8703.25	2766.39		SYNGTS_0847	246	2265.02	9207.39	2510.85	2753.8		SYNGTS_0847	246	354	1439.02	3630.47		SYNGTS_0847	246	417	1695.12
13195	SYNGTS_0343	28				SYNGTS_1702	Y	877	2.943	0.408424	0.503205		SYNGTS_2792	N	115	2.0607	-0.21714	0.0931148			SYNGTS_0848	369	1099.01	2978.34	894.604		SYNGTS_0848	369	967	2620.6	832.974		SYNGTS_0848	369	1858	5035.23	1373.1	1033.56		SYNGTS_0848	369	492.01	1333.36	3363.89		SYNGTS_0848	369	664.01	1799.48
13657	SYNGTS_0805	1378				SYNGTS_1764	Y	886	2.94743	-0.744974	-0.343174		SYNGTS_0383	N	116	2.06446	-0.221475	-0.55097			SYNGTS_0851	1080	1449	1341.67	402.997		SYNGTS_0851	1080	1287	1191.67	378.779		SYNGTS_0851	1080	1398	1294.44	352.994	378.257		SYNGTS_0851	1080	95	87.963	221.919		SYNGTS_0851	1080	125	115.741
14166	SYNGTS_1314	221				SYNGTS_0370	Y	897	2.95279	0.755656	1.10778		SYNGTS_0683	N	116	2.06446	0.256711	-0.305486			SYNGTS_0854	321	339.5	1057.63	317.681		SYNGTS_0854	321	361	1124.61	357.465		SYNGTS_0854	321	476.5	1484.42	404.801	359.982		SYNGTS_0854	321	61	190.031	479.423		SYNGTS_0854	321	90.002	280.379
15546	SYNGTS_2694	430				SYNGTS_2424	Y	899	2.95376	-1.60143	-1.1161		SYNGTS_3056	N	116	2.06446	0.110489	0.180795			SYNGTS_0855	993	838	843.907	253.485		SYNGTS_0855	993	800	805.639	256.078		SYNGTS_0855	993	991	997.986	272.15	260.571		SYNGTS_0855	993	109	109.768	276.931		SYNGTS_0855	993	109	109.768
13495	SYNGTS_0643	112				SYNGTS_0378	Y	930	2.96848	0.460354	0.710014		SYNGTS_1693	N	118	2.07188	0.024188	0.0512597			SYNGTS_0856	1137	319	280.563	84.273		SYNGTS_0856	1137	303	266.491	84.706		SYNGTS_0856	1137	493	433.597	118.242	95.7403		SYNGTS_0856	1137	53	46.614	117.601		SYNGTS_0856	1137	46	40.457
14081	SYNGTS_1229	13				SYNGTS_1224	Y	946	2.97589	-0.567696	-0.74871		SYNGTS_2302	N	118	2.07188	-0.639041	-0.522399			SYNGTS_0858	402	168	417.91	125.528		SYNGTS_0858	402	180	447.761	142.324		SYNGTS_0858	402	240	597.015	162.806	143.553		SYNGTS_0858	402	38	94.527	238.48		SYNGTS_0858	402	50	124.378
14445	SYNGTS_1593	1092				SYNGTS_2888	Y	946	2.97589	-0.748304	-1.43072		SYNGTS_2330	N	118	2.07188	-0.0125954	-0.0354204			SYNGTS_0859	1296	360	277.778	83.436		SYNGTS_0859	1296	325	250.772	79.709		SYNGTS_0859	1296	446	344.136	93.846	85.6637		SYNGTS_0859	1296	80	61.728	155.733		SYNGTS_0859	1296	100	77.16
14835	SYNGTS_1983	16.9				SYNGTS_1035	Y	980	2.99123	0.639409	0.7404		SYNGTS_0046	N	119	2.07555	-0.293459	-0.626448			SYNGTS_0860	1509	470	311.465	93.555		SYNGTS_0860	1509	461.222	305.648	97.152		SYNGTS_0860	1509	517	342.611	93.43	94.7123		SYNGTS_0860	1509	75	49.702	125.391		SYNGTS_0860	1509	94.004	62.296
13618	SYNGTS_0766	456				SYNGTS_3053	Y	983	2.99255	0.989855	0.828488		SYNGTS_0477	N	120	2.07918	0.140501	-0.0850087			SYNGTS_0861	1848	676	365.801	109.876		SYNGTS_0861	1848	597	323.052	102.684		SYNGTS_0861	1848	782	423.16	115.396	109.319		SYNGTS_0861	1848	92	49.784	125.597		SYNGTS_0861	1848	134	72.511
13162	SYNGTS_0310	3796				SYNGTS_1175	Y	988	2.99476	-0.845568	-1.9115		SYNGTS_0261	N	122	2.08636	-1.31279	-0.528848			SYNGTS_0863	2256	104347	46253.1	13893.1		SYNGTS_0863	2256	77120	34184.4	10865.7		SYNGTS_0863	2256	98196	43526.6	11869.7	12209.5		SYNGTS_0863	2256	22424.8	9940.08	25077.5		SYNGTS_0863	2256	28994.5	12852.2
15022	SYNGTS_2170	216				SYNGTS_0876	Y	1014	3.00604	0.986682	1.17525		SYNGTS_1061	N	122	2.08636	0.49228	0.95106			SYNGTS_0864	2196	166392	75770.5	22759.2		SYNGTS_0864	2196	103523	47141.6	14984.3		SYNGTS_0864	2196	143821	65492.3	17859.7	18534.4		SYNGTS_0864	2196	24430	11124.8	28066.3		SYNGTS_0864	2196	32236.9	14679.8
15161	SYNGTS_2309	22.8				SYNGTS_2826	Y	1055	3.02325	0.0526064	0.49695		SYNGTS_1671	N	122	2.08636	-0.627182	-0.113183			SYNGTS_0871	975	1120	1148.72	345.041		SYNGTS_0871	975	1170	1200	381.428		SYNGTS_0871	975	1539	1578.46	430.445	385.638		SYNGTS_0871	975	146	149.744	377.783		SYNGTS_0871	975	182	186.667
14731	SYNGTS_1879	174				SYNGTS_0847	Y	1056	3.02366	-0.416269	-0.700213		SYNGTS_0065	N	123	2.08991	-0.244885	0.141509			SYNGTS_0872	312	621	1990.38	597.853		SYNGTS_0872	312	677	2169.87	689.708		SYNGTS_0872	312	816	2615.39	713.214	666.925		SYNGTS_0872	312	82	262.821	663.061		SYNGTS_0872	312	77	246.795
13613	SYNGTS_0761	3369				SYNGTS_0695	Y	1076	3.03181	0.476018	0.445248		SYNGTS_2823	N	123	2.08991	-0.28433	-0.613617			SYNGTS_0873	339	748.5	2207.97	663.207		SYNGTS_0873	339	997	2941	934.817		SYNGTS_0873	339	1217	3589.97	978.983	859.002		SYNGTS_0873	339	72	212.389	535.83		SYNGTS_0873	339	86	253.687
15189	SYNGTS_2337	2022				SYNGTS_0079	Y	1083	3.03463	0.582599	0.12916		SYNGTS_1516	N	125	2.09691	0.135411	0.0350421			SYNGTS_0875	1893	84591	44686.2	13422.4		SYNGTS_0875	1893	73571	38864.8	12353.4		SYNGTS_0875	1893	78659	41552.6	11331.4	12369.1		SYNGTS_0875	1893	10333.2	5458.61	13771.3		SYNGTS_0875	1893	13668.4	7220.52
13939	SYNGTS_1087	15.1				SYNGTS_2535	Y	1084	3.03503	0.705517	0.968036		SYNGTS_0555	N	126	2.10037	0.232142	-0.0349474			SYNGTS_0876	939	288	306.709	92.126		SYNGTS_0876	939	283	301.384	95.797		SYNGTS_0876	939	433	461.129	125.75	104.558		SYNGTS_0876	939	26	27.689	69.856		SYNGTS_0876	939	28	29.819
13694	SYNGTS_0842	6946				SYNGTS_2861	Y	1117	3.04805	0.392023	0.242919		SYNGTS_1207	N	126	2.10037	0.0929742	-0.613791			SYNGTS_0877	1530	1295	846.405	254.235		SYNGTS_0877	1530	1284	839.216	266.75		SYNGTS_0877	1530	1628	1064.05	290.166	270.384		SYNGTS_0877	1530	120.007	78.436	197.883		SYNGTS_0877	1530	133	86.928
15150	SYNGTS_2298	482				SYNGTS_0083	Y	1161	3.06483	0.670934	0.0304313		SYNGTS_0911	N	127	2.1038	0.161759	0.210282			SYNGTS_0884	303	942	3108.91	933.825		SYNGTS_0884	303	862	2844.88	904.265		SYNGTS_0884	303	1059	3495.05	953.098	930.396		SYNGTS_0884	303	182.004	600.672	1515.41		SYNGTS_0884	303	242	798.68
14086	SYNGTS_1234	15.2				SYNGTS_1067	Y	1179	3.07151	0.748307	1.26077		SYNGTS_1193	N	127	2.1038	-0.36321	-0.400429			SYNGTS_0885	858	124	144.522	43.41		SYNGTS_0885	858	176	205.128	65.201		SYNGTS_0885	858	200	233.1	63.566	57.3923		SYNGTS_0885	858	26	30.303	76.451		SYNGTS_0885	858	37	43.124
13448	SYNGTS_0596	323				SYNGTS_1572	Y	1240	3.09342	0.266	-0.303071		SYNGTS_1731	N	127	2.1038	0.0456549	-0.106044			SYNGTS_0888	870	448	514.943	154.673		SYNGTS_0888	870	522	600	190.714		SYNGTS_0888	870	639	734.483	200.293	181.893		SYNGTS_0888	870	11	12.644	31.898		SYNGTS_0888	870	37	42.529
14115	SYNGTS_1263	38.2				SYNGTS_0741	Y	1247	3.09587	0.142519	1.01452		SYNGTS_1953	N	128	2.10721	0.164319	0.0908348			SYNGTS_0890	936	354	378.205	113.602		SYNGTS_0890	936	339	362.179	115.121		SYNGTS_0890	936	466	497.863	135.767	121.497		SYNGTS_0890	936	81	86.538	218.325		SYNGTS_0890	936	109	116.453
13182	SYNGTS_0330	32.9				SYNGTS_2374	Y	1271	3.10415	1.05652	1.06212		SYNGTS_2128	N	128	2.10721	-0.556214	-0.866409			SYNGTS_0892	486	157	323.045	97.033		SYNGTS_0892	486	137	281.893	89.602		SYNGTS_0892	486	242	497.942	135.789	107.475		SYNGTS_0892	486	10	20.576	51.911		SYNGTS_0892	486	14	28.807
14299	SYNGTS_1447	235				SYNGTS_0244	Y	1278	3.10653	0.433069	0.334344		SYNGTS_2327	N	128	2.10721	-0.0189139	-0.172645			SYNGTS_0895	213	760	3568.07	1071.74		SYNGTS_0895	213	368	1727.7	549.161		SYNGTS_0895	213	455	2136.15	582.527	734.477		SYNGTS_0895	213	33	154.93	390.867		SYNGTS_0895	213	50	234.742
15749	SYNGTS_2897	87				SYNGTS_0135	Y	1309	3.11694	0.59436	0.413776		SYNGTS_1072	N	131	2.11727	-0.651881	0.497844			SYNGTS_0896	312	543	1740.38	522.76		SYNGTS_0896	312	264	846.154	268.955		SYNGTS_0896	312	579	1855.77	506.067	432.594		SYNGTS_0896	312	55	176.282	444.736		SYNGTS_0896	312	84	269.231
15118	SYNGTS_2266	513				SYNGTS_2961	Y	1355	3.13194	-0.0118734	-0.235465		SYNGTS_2713	N	132	2.12057	0.021226	0.766831			SYNGTS_0901	228	70	307.018	92.219		SYNGTS_0901	228	97	425.439	135.228		SYNGTS_0901	228	130	570.175	155.486	127.644		SYNGTS_0901	228	22	96.491	243.435		SYNGTS_0901	228	32	140.351
15971	SYNGTS_3119	52				SYNGTS_1920	Y	1368	3.13609	0.625592	0.665073		SYNGTS_2852	N	132	2.12057	0.0283693	-0.122878			SYNGTS_0903	1887	1191	631.161	189.582		SYNGTS_0903	1887	1137	602.544	191.522		SYNGTS_0903	1887	1758.01	931.64	254.058	211.721		SYNGTS_0903	1887	306	162.162	409.114		SYNGTS_0903	1887	379	200.848
14075	SYNGTS_1223	1633				SYNGTS_0805	Y	1378	3.13925	-0.351949	-0.187189		SYNGTS_1099	N	133	2.12385	-0.70711	-0.404816			SYNGTS_0905	663	456	687.783	206.59		SYNGTS_0905	663	475	716.44	227.725		SYNGTS_0905	663	610	920.06	250.9	228.405		SYNGTS_0905	663	104	156.863	395.744		SYNGTS_0905	663	124	187.029
13996	SYNGTS_1144	207				SYNGTS_2379	Y	1411	3.14953	1.26811	1.53856		SYNGTS_1699	N	133	2.12385	-0.855816	-0.702925			SYNGTS_0907	564	874	1549.64	465.468		SYNGTS_0907	564	883	1565.6	497.637		SYNGTS_0907	564	1293	2292.55	625.178	529.428		SYNGTS_0907	564	197	349.291	881.214		SYNGTS_0907	564	265	469.858
13139	SYNGTS_0287	443				SYNGTS_0751	Y	1435	3.15685	0.205205	-0.361452		SYNGTS_2254	N	133	2.12385	-0.235587	-0.0930878			SYNGTS_0909	1533	442	288.324	86.604		SYNGTS_0909	1533	430	280.496	89.157		SYNGTS_0909	1533	647	422.048	115.092	96.951		SYNGTS_0909	1533	90	58.708	148.114		SYNGTS_0909	1533	93	60.665
15597	SYNGTS_2745	36.2				SYNGTS_2375	Y	1493	3.17406	1.07841	1.27532		SYNGTS_3080	N	133	2.12385	-0.170879	-0.370127			SYNGTS_0910	957	354	369.906	111.109		SYNGTS_0910	957	423	442.006	140.495		SYNGTS_0910	957	460	480.669	131.078	127.561		SYNGTS_0910	957	35	36.573	92.268		SYNGTS_0910	957	28	29.258
14262	SYNGTS_1410	212				SYNGTS_0859	Y	1532	3.18526	1.25246	0.85816		SYNGTS_2277	N	134	2.1271	0.00848299	0.239445			SYNGTS_0911	909	253	278.328	83.601		SYNGTS_0911	909	244	268.427	85.321		SYNGTS_0911	909	312	343.234	93.6	87.5073		SYNGTS_0911	909	29	31.903	80.488		SYNGTS_0911	909	21	23.102
13093	SYNGTS_0241	74.8				SYNGTS_1074	Y	1565	3.19451	0.41128	1.39077		SYNGTS_2366	N	134	2.1271	-0.115745	0.305071			SYNGTS_0912	2535	628.333	247.863	74.451		SYNGTS_0912	2535	549	216.568	68.838		SYNGTS_0912	2535	698	275.345	75.086	72.7917		SYNGTS_0912	2535	17	6.706	16.919		SYNGTS_0912	2535	19	7.495
13875	SYNGTS_1023	6450				SYNGTS_1223	Y	1633	3.21299	-0.732835	-0.690717		SYNGTS_2218	N	135	2.13033	0.0265426	-0.0627804			SYNGTS_0915	999	505	505.506	151.839		SYNGTS_0915	999	467	467.467	148.588		SYNGTS_0915	999	795	795.796	217.013	172.48		SYNGTS_0915	999	60.002	60.062	151.529		SYNGTS_0915	999	73	73.073
13759	SYNGTS_0907	41				SYNGTS_0197	Y	1635	3.21352	0.704891	0.338177		SYNGTS_0626	N	137	2.13672	-0.505702	-0.252824			SYNGTS_0916	2013	1254	622.951	187.116		SYNGTS_0916	2013	1256	623.944	198.325		SYNGTS_0916	2013	1924	955.787	260.643	215.361		SYNGTS_0916	2013	206	102.335	258.177		SYNGTS_0916	2013	246	122.206
14657	SYNGTS_1805	143				SYNGTS_0764	Y	1652	3.21801	0.687446	-0.142903		SYNGTS_0240	N	138	2.13988	-0.553825	-0.470354			SYNGTS_0918	1341	624	465.324	139.77		SYNGTS_0918	1341	516	384.787	122.307		SYNGTS_0918	1341	1916	1428.79	389.629	217.235		SYNGTS_0918	1341	150	111.857	282.2		SYNGTS_0918	1341	218	162.565
12856	SYNGTS_0004	42.5				SYNGTS_1075	Y	1673	3.2235	0.406257	1.36714		SYNGTS_0814	N	139	2.14301	0.0629466	-0.177801			SYNGTS_0922	1293	2378	1839.13	552.421		SYNGTS_0922	1293	2540	1964.42	624.405		SYNGTS_0922	1293	3365	2602.47	709.693	628.84		SYNGTS_0922	1293	274.005	211.914	534.631		SYNGTS_0922	1293	307.01	237.44
15704	SYNGTS_2852	132				SYNGTS_2933	Y	1713	3.23376	0.621546	0.575779		SYNGTS_1543	N	140	2.14613	-0.497427	-0.62346			SYNGTS_0924	1272	2921	2296.38	689.766		SYNGTS_0924	1272	3037.02	2387.59	758.912		SYNGTS_0924	1272	3777.09	2969.41	809.757	752.812		SYNGTS_0924	1272	799.005	628.149	1584.74		SYNGTS_0924	1272	1060	833.335
15736	SYNGTS_2884	196				SYNGTS_2096	Y	1822	3.26055	0.128797	-0.734239		SYNGTS_0668	N	141	2.14922	-0.260874	-0.153626			SYNGTS_0926	894	281	314.318	94.412		SYNGTS_0926	894	289	323.266	102.752		SYNGTS_0926	894	342	382.55	104.321	100.495		SYNGTS_0926	894	84	93.96	237.048		SYNGTS_0926	894	103	115.213
15347	SYNGTS_2495	4659				SYNGTS_1986	Y	1850	3.26717	0.674384	0.504163		SYNGTS_1071	N	141	2.14922	-0.740089	0.202276			SYNGTS_0929	954	1277	1338.57	402.068		SYNGTS_0929	954	1236	1295.6	411.814		SYNGTS_0929	954	2044	2142.56	584.274	466.052		SYNGTS_0929	954	215	225.367	568.571		SYNGTS_0929	954	244	255.765
15372	SYNGTS_2520	146				SYNGTS_2073	Y	1851	3.26741	-0.845473	-0.716451		SYNGTS_0331	N	142	2.15229	-0.945041	0.106687			SYNGTS_0931	2382	1907.04	800.605	240.478		SYNGTS_0931	2382	2059.06	864.424	274.763		SYNGTS_0931	2382	2155	904.702	246.712	253.984		SYNGTS_0931	2382	187.001	78.506	198.06		SYNGTS_0931	2382	244	102.435
14102	SYNGTS_1250	480				SYNGTS_0131	Y	1875	3.273	0.76883	0.781503		SYNGTS_1620	N	142	2.15229	-0.771294	-0.554004			SYNGTS_0933	924	185	200.216	60.139		SYNGTS_0933	924	180	194.805	61.92		SYNGTS_0933	924	290	313.853	85.587	69.2153		SYNGTS_0933	924	21	22.727	57.338		SYNGTS_0933	924	37	40.043
14374	SYNGTS_1522	22.9				SYNGTS_1302	Y	1884	3.27508	0.718248	0.311603		SYNGTS_1794	N	142	2.15229	-0.215129	-0.039701			SYNGTS_0937	747	305	408.3	122.641		SYNGTS_0937	747	330	441.767	140.419		SYNGTS_0937	747	446	597.055	162.816	141.959		SYNGTS_0937	747	85	113.788	287.073		SYNGTS_0937	747	98	131.191
14555	SYNGTS_1703	685				SYNGTS_0290	Y	1913	3.28171	0.117826	0.093291		SYNGTS_2110	N	142	2.15229	-0.236919	-0.368571			SYNGTS_0938	2586	2338	904.099	271.565		SYNGTS_0938	2586	2378	919.567	292.29		SYNGTS_0938	2586	3190.12	1233.61	336.405	300.087		SYNGTS_0938	2586	327	126.45	319.017		SYNGTS_0938	2586	472	182.521
14855	SYNGTS_2003	31.3				SYNGTS_1748	Y	1914	3.28194	0.771481	0.0779246		SYNGTS_1805	N	143	2.15534	0.535481	0.163835			SYNGTS_0942	1005	477	474.627	142.564		SYNGTS_0942	1005	421	418.905	133.152		SYNGTS_0942	1005	477	474.627	129.43	135.049		SYNGTS_0942	1005	18	17.91	45.186		SYNGTS_0942	1005	21	20.896
14809	SYNGTS_1957	54.6				SYNGTS_0776	Y	1926	3.28466	-0.0569407	0.0197858		SYNGTS_1817	N	143	2.15534	-0.0248568	-0.344681			SYNGTS_0945	1728	775	448.495	134.715		SYNGTS_0945	1728	733	424.19	134.831		SYNGTS_0945	1728	955	552.662	150.711	140.086		SYNGTS_0945	1728	75	43.403	109.499		SYNGTS_0945	1728	74	42.824
14761	SYNGTS_1909	325				SYNGTS_2936	Y	2022	3.30578	-0.271761	-0.24508		SYNGTS_2195	N	143	2.15534	-0.398968	-0.0673473			SYNGTS_0954	348	2335	6709.77	2015.42		SYNGTS_0954	348	2146	6166.67	1960.12		SYNGTS_0954	348	2785.12	8003.23	2182.48	2052.67		SYNGTS_0954	348	111	318.966	804.708		SYNGTS_0954	348	116	333.333
15253	SYNGTS_2401	23.8				SYNGTS_2337	Y	2022	3.30578	0.801581	1.09727		SYNGTS_2369	N	143	2.15534	-0.108832	-0.002896			SYNGTS_0955	267	2274.48	8518.65	2558.75		SYNGTS_0955	267	2354.14	8817.01	2802.54		SYNGTS_0955	267	2422.07	9071.43	2473.77	2611.69		SYNGTS_0955	267	102	382.022	963.792		SYNGTS_0955	267	151.001	565.547
15764	SYNGTS_2912	2160				SYNGTS_0160	Y	2024	3.30621	1.02894	0.624466		SYNGTS_1077	N	144	2.15836	-0.457761	0.145386			SYNGTS_0959	963	730.015	758.064	227.7		SYNGTS_0959	963	766	795.431	252.833		SYNGTS_0959	963	1098.03	1140.22	310.937	263.823		SYNGTS_0959	963	65	67.497	170.287		SYNGTS_0959	963	94	97.612
13931	SYNGTS_1079	504				SYNGTS_0767	Y	2041	3.30984	1.06237	0.0619739		SYNGTS_0346	N	145	2.16137	-0.455575	0.589115			SYNGTS_0962	1593	1440	903.955	271.521		SYNGTS_0962	1593	1503	943.503	299.899		SYNGTS_0962	1593	1772.02	1112.38	303.345	291.588		SYNGTS_0962	1593	444.001	278.72	703.174		SYNGTS_0962	1593	553.007	347.148
14420	SYNGTS_1568	328				SYNGTS_0753	Y	2051	3.31197	0.328726	-0.177318		SYNGTS_0514	N	145	2.16137	-0.795834	-0.943645			SYNGTS_0963	540	974	1803.7	541.779		SYNGTS_0963	540	814	1507.41	479.139		SYNGTS_0963	540	764	1414.82	385.819	468.912		SYNGTS_0963	540	92	170.37	429.822		SYNGTS_0963	540	131	242.593
13111	SYNGTS_0259	529				SYNGTS_1834	Y	2099	3.32201	0.665766	0.652724		SYNGTS_0397	N	149	2.17319	-0.00772392	-0.123654			SYNGTS_0966	1443	469	325.017	97.626		SYNGTS_0966	1443	495	343.035	109.036		SYNGTS_0966	1443	728	504.505	137.578	114.747		SYNGTS_0966	1443	129.001	89.398	225.539		SYNGTS_0966	1443	144	99.792
13909	SYNGTS_1057	84.6				SYNGTS_2051	Y	2120	3.32634	-0.0989161	-0.111141		SYNGTS_0834	N	149	2.17319	-0.45879	-0.10765			SYNGTS_0969	339	1070.02	3156.39	948.085		SYNGTS_0969	339	1232.05	3634.36	1155.21		SYNGTS_0969	339	1084	3197.64	871.994	991.762		SYNGTS_0969	339	62	182.891	461.409		SYNGTS_0969	339	86	253.687
15103	SYNGTS_2251	27.1				SYNGTS_2912	Y	2160	3.33445	1.16443	0.842696		SYNGTS_1633	N	150	2.17609	-0.359991	-0.621088			SYNGTS_0970	870	5596	6432.18	1932.04		SYNGTS_0970	870	6296	7236.78	2300.26		SYNGTS_0970	870	5266	6052.87	1650.62	1960.97		SYNGTS_0970	870	215	247.126	623.467		SYNGTS_0970	870	239.002	274.715
14505	SYNGTS_1653	526				SYNGTS_0759	Y	2175	3.33746	0.593704	0.0997099		SYNGTS_1498	N	151	2.17898	-0.151073	-0.8261			SYNGTS_0971	2967	2092	705.089	211.788		SYNGTS_0971	2967	1991	671.048	213.297		SYNGTS_0971	2967	2745.12	925.219	252.307	225.797		SYNGTS_0971	2967	131	44.152	111.39		SYNGTS_0971	2967	197	66.397
14285	SYNGTS_1433	96.6				SYNGTS_3135	Y	2225	3.34733	0.932937	0.377211		SYNGTS_0915	N	152	2.18184	-0.0548952	0.211812			SYNGTS_0976	1185	1117	942.616	283.134		SYNGTS_0976	1185	1135	957.806	304.445		SYNGTS_0976	1185	1064	897.89	244.854	277.478		SYNGTS_0976	1185	63	53.165	134.127		SYNGTS_0976	1185	79	66.667
15128	SYNGTS_2276	3690				SYNGTS_3043	Y	2237	3.34967	1.30001	0.979838		SYNGTS_0342	N	153	2.18469	-0.493967	0.759989			SYNGTS_0977	2550	1498	587.451	176.453		SYNGTS_0977	2550	1411	553.333	175.881		SYNGTS_0977	2550	1697	665.49	181.479	177.938		SYNGTS_0977	2550	140	54.902	138.51		SYNGTS_0977	2550	153	60
13923	SYNGTS_1071	141				SYNGTS_2341	Y	2257	3.35353	-0.218579	-0.28157		SYNGTS_1101	N	153	2.18469	0.340751	0.0712879			SYNGTS_0982	1002	197	196.607	59.055		SYNGTS_0982	1002	214	213.573	67.886		SYNGTS_0982	1002	277	276.447	75.387	67.4427		SYNGTS_0982	1002	14	13.972	35.25		SYNGTS_0982	1002	18	17.964
13443	SYNGTS_0591	157				SYNGTS_0843	Y	2283	3.35851	0.514286	-0.333966		SYNGTS_2240	N	153	2.18469	-0.352883	-0.204134			SYNGTS_0983	255	264	1035.29	310.972		SYNGTS_0983	255	244.063	957.112	304.224		SYNGTS_0983	255	342	1341.18	365.738	326.978		SYNGTS_0983	255	11	43.137	108.83		SYNGTS_0983	255	14	54.902
12993	SYNGTS_0141	58.4				SYNGTS_1884	Y	2309	3.36342	-0.643107	0.0247612		SYNGTS_2646	N	153	2.18469	0.0444778	0.10344			SYNGTS_0996	987	5261.04	5330.34	1601.08		SYNGTS_0996	987	5371	5441.74	1729.69		SYNGTS_0996	987	7234	7329.28	1998.69	1776.49		SYNGTS_0996	987	707.002	716.314	1807.16		SYNGTS_0996	987	855.004	866.266
13906	SYNGTS_1054	620				SYNGTS_0040	Y	2379	3.37639	0.742848	0.363773		SYNGTS_2030	N	154	2.18752	0.122791	-0.0458473			SYNGTS_0999	1605	466	290.343	87.21		SYNGTS_0999	1605	408	254.206	80.801		SYNGTS_0999	1605	638	397.508	108.4	92.137		SYNGTS_0999	1605	49	30.53	77.022		SYNGTS_0999	1605	42	26.168
13725	SYNGTS_0873	2805				SYNGTS_0337	Y	2431	3.38578	0.697063	1.08735		SYNGTS_1059	N	155	2.19033	-0.0611913	0.589879			SYNGTS_1000	1776	1040.01	585.59	175.894		SYNGTS_1000	1776	1103	621.059	197.407		SYNGTS_1000	1776	1514	852.477	232.47	201.924		SYNGTS_1000	1776	113	63.626	160.52		SYNGTS_1000	1776	120.005	67.57
15844	SYNGTS_2992	36.8				SYNGTS_0756	Y	2465	3.39182	1.0729	0.490758		SYNGTS_0591	N	157	2.1959	-0.102517	-0.40489			SYNGTS_1002	516	212	410.853	123.408		SYNGTS_1002	516	203	393.411	125.048		SYNGTS_1002	516	276	534.884	145.862	131.439		SYNGTS_1002	516	44	85.271	215.128		SYNGTS_1002	516	58	112.403
15448	SYNGTS_2596	397				SYNGTS_2450	Y	2485	3.39533	1.33237	0.685403		SYNGTS_2054	N	158	2.19866	0.136572	0.0611416			SYNGTS_1007	1425	2072	1454.04	436.749		SYNGTS_1007	1425	1961	1376.14	437.415		SYNGTS_1007	1425	2413	1693.33	461.771	445.312		SYNGTS_1007	1425	33	23.158	58.424		SYNGTS_1007	1425	50	35.088
15429	SYNGTS_2577	21.5				SYNGTS_1504	Y	2492	3.39655	0.513381	0.0457669		SYNGTS_0856	N	159	2.2014	0.220302	0.0905743			SYNGTS_1008	771	1241	1609.6	483.476		SYNGTS_1008	771	1240	1608.3	511.209		SYNGTS_1008	771	1477	1915.69	522.409	505.698		SYNGTS_1008	771	36	46.693	117.799		SYNGTS_1008	771	42	54.475
14768	SYNGTS_1916	1134				SYNGTS_0775	Y	2516	3.40071	0.829793	-0.0565417		SYNGTS_1348	N	161	2.20683	0.0559467	-0.318399			SYNGTS_1010	1593	1177	738.858	221.931		SYNGTS_1010	1593	1265	794.099	252.41		SYNGTS_1010	1593	1624.1	1019.52	278.024	250.788		SYNGTS_1010	1593	735	461.394	1164.04		SYNGTS_1010	1593	870.027	546.157
14931	SYNGTS_2079	3524				SYNGTS_1857	Y	2522	3.40175	0.929924	0.9864		SYNGTS_2243	N	161	2.20683	0.170013	0.178187			SYNGTS_1011	270	1844	6829.63	2051.42		SYNGTS_1011	270	1989	7366.67	2341.54		SYNGTS_1011	270	2384	8829.63	2407.83	2266.93		SYNGTS_1011	270	317	1174.07	2962.03		SYNGTS_1011	270	398	1474.07
13565	SYNGTS_0713	93.3				SYNGTS_2962	Y	2665	3.4257	0.607667	0.364377		SYNGTS_2675	N	161	2.20683	0.166402	0.553732			SYNGTS_1012	2568	1481	576.713	173.228		SYNGTS_1012	2568	1421.07	553.375	175.894		SYNGTS_1012	2568	1676	652.648	177.977	175.7		SYNGTS_1012	2568	397.012	154.6	390.035		SYNGTS_1012	2568	441.004	171.731
14675	SYNGTS_1823	53.1				SYNGTS_1444	Y	2782	3.44436	1.23112	1.58854		SYNGTS_3032	N	161	2.20683	-0.191258	-0.421551			SYNGTS_1013	594	193	324.916	97.595		SYNGTS_1013	594	169	284.512	90.434		SYNGTS_1013	594	235	395.623	107.886	98.6383		SYNGTS_1013	594	29	48.822	123.17		SYNGTS_1013	594	19	31.987
12925	SYNGTS_0073	542				SYNGTS_0158	Y	2792	3.44592	0.851971	0.494471		SYNGTS_1339	N	163	2.21219	-0.200516	-0.024298			SYNGTS_1019	438	316	721.461	216.706		SYNGTS_1019	438	291	664.384	211.179		SYNGTS_1019	438	376	858.447	234.098	220.661		SYNGTS_1019	438	27	61.644	155.519		SYNGTS_1019	438	46	105.023
15690	SYNGTS_2838	361				SYNGTS_0873	Y	2805	3.44793	0.513939	0.725983		SYNGTS_2874	N	163	2.21219	-0.325719	-0.544618			SYNGTS_1022	1230	292	237.398	71.307		SYNGTS_1022	1230	273	221.951	70.549		SYNGTS_1022	1230	383	311.382	84.914	75.59		SYNGTS_1022	1230	131	106.504	268.696		SYNGTS_1022	1230	123.009	100.007
13790	SYNGTS_0938	316				SYNGTS_0770	Y	2821	3.4504	1.22103	0.194299		SYNGTS_2816	N	164	2.21484	-0.357961	-0.354226			SYNGTS_1023	252	7868.01	31222.3	9378.24		SYNGTS_1023	252	6665	26448.4	8406.8		SYNGTS_1023	252	6942.27	27548.7	7512.51	8432.52		SYNGTS_1023	252	698.003	2769.85	6987.97		SYNGTS_1023	252	873	3464.29
13543	SYNGTS_0691	11.3				SYNGTS_2508	Y	2855	3.45561	0.129285	0.340229		SYNGTS_0192	N	165	2.21748	-0.0701312	-0.207337			SYNGTS_1024	1452	1123.01	773.423	232.313		SYNGTS_1024	1452	1162	800.275	254.373		SYNGTS_1024	1452	1674	1152.89	314.394	267.027		SYNGTS_1024	1452	133.031	91.619	231.142		SYNGTS_1024	1452	177	121.901
15221	SYNGTS_2369	143				SYNGTS_2460	Y	2871	3.45803	0.584599	0.56081		SYNGTS_1029	N	165	2.21748	-1.63392	-1.22563			SYNGTS_1026	399	224	561.404	168.629		SYNGTS_1026	399	196	491.228	156.14		SYNGTS_1026	399	370	927.318	252.879	192.549		SYNGTS_1026	399	50	125.313	316.149		SYNGTS_1026	399	56	140.351
15528	SYNGTS_2676	269				SYNGTS_1885	Y	2871	3.45803	0.555947	0.184111		SYNGTS_1670	N	165	2.21748	-0.310611	-0.200116			SYNGTS_1028	1164	127	109.107	32.772		SYNGTS_1028	1164	100	85.911	27.307		SYNGTS_1028	1164	202	173.54	47.324	35.801		SYNGTS_1028	1164	11	9.45	23.842		SYNGTS_1028	1164	19	16.323
13865	SYNGTS_1013	49.2				SYNGTS_1513	Y	2888	3.4606	0.677035	-0.139092		SYNGTS_2589	N	165	2.21748	-0.00428315	-0.599892			SYNGTS_1029	213	5311.03	24934.4	7489.55		SYNGTS_1029	213	3963.5	18608	5914.67		SYNGTS_1029	213	6173	28981.2	7903.16	7102.46		SYNGTS_1029	213	72	338.028	852.8		SYNGTS_1029	213	101	474.178
15387	SYNGTS_2535	1084				SYNGTS_1903	Y	2896	3.4618	0.0314009	0.174242		SYNGTS_0671	N	166	2.22011	-0.17509	0.163478			SYNGTS_1035	1020	676	662.745	199.069		SYNGTS_1035	1020	737	722.549	229.667		SYNGTS_1035	1020	919	900.98	245.697	224.811		SYNGTS_1035	1020	64	62.745	158.298		SYNGTS_1035	1020	92	90.196
14260	SYNGTS_1408	564				SYNGTS_2954	Y	2922	3.46568	0.172473	0.402033		SYNGTS_2659	N	166	2.22011	0.203868	0.311618			SYNGTS_1040	744	108	145.161	43.602		SYNGTS_1040	744	89	119.624	38.023		SYNGTS_1040	744	178	239.247	65.243	48.956		SYNGTS_1040	744	37	49.731	125.465		SYNGTS_1040	744	49	65.86
15069	SYNGTS_2217	1050				SYNGTS_0200	Y	2974	3.47334	0.555288	0.0435314		SYNGTS_1274	N	168	2.22531	0.268683	-0.233907			SYNGTS_1047	1776	558	314.189	94.373		SYNGTS_1047	1776	553	311.374	98.972		SYNGTS_1047	1776	703	395.833	107.943	100.429		SYNGTS_1047	1776	22	12.387	31.252		SYNGTS_1047	1776	40	22.523
14128	SYNGTS_1276	209				SYNGTS_0747	Y	3006	3.47799	0.766762	-0.0322121		SYNGTS_1878	N	170	2.23045	-0.0106499	0.52441			SYNGTS_1050	1512	631	417.328	125.353		SYNGTS_1050	1512	759	501.984	159.559		SYNGTS_1050	1512	984	650.794	177.471	154.128		SYNGTS_1050	1512	75.192	49.73	125.463		SYNGTS_1050	1512	91	60.185
13729	SYNGTS_0877	608				SYNGTS_0738	Y	3012	3.47885	0.97129	0.295919		SYNGTS_1995	N	170	2.23045	-0.649309	-0.707584			SYNGTS_1051	918	386	420.479	126.3		SYNGTS_1051	918	378	411.765	130.882		SYNGTS_1051	918	524	570.806	155.658	137.613		SYNGTS_1051	918	29	31.59	79.698		SYNGTS_1051	918	32	34.858
15229	SYNGTS_2377	25.2				SYNGTS_0199	Y	3054	3.48487	0.688204	0.171839		SYNGTS_1355	N	172	2.23553	-0.318393	0.622086			SYNGTS_1053	987	1808	1831.81	550.223		SYNGTS_1053	987	1694.09	1716.4	545.571		SYNGTS_1053	987	2484.2	2516.93	686.364	594.053		SYNGTS_1053	987	317	321.175	810.282		SYNGTS_1053	987	433.001	438.705
13262	SYNGTS_0410	325				SYNGTS_0479	Y	3160	3.49969	1.04717	0.184991		SYNGTS_0225	N	173	2.23805	-0.266838	0.453174			SYNGTS_1054	579	1183	2043.18	613.71		SYNGTS_1054	579	1298.04	2241.87	712.592		SYNGTS_1054	579	1838.11	3174.62	865.718	730.673		SYNGTS_1054	579	242.003	417.968	1054.48		SYNGTS_1054	579	270	466.321
13878	SYNGTS_1026	220				SYNGTS_1412	Y	3423	3.53441	0.65842	0.387919		SYNGTS_1879	N	174	2.24055	0.159071	0.430636			SYNGTS_1055	195	5569	28559	8578.27		SYNGTS_1055	195	5012.2	25703.6	8170.05		SYNGTS_1055	195	7467.07	38292.7	10442.4	9063.57		SYNGTS_1055	195	273.021	1400.11	3532.29		SYNGTS_1055	195	379.003	1943.6
14758	SYNGTS_1906	257				SYNGTS_2929	Y	3454	3.53832	0.244938	0.15577		SYNGTS_1012	N	176	2.24551	0.00074173	-0.341108			SYNGTS_1057	270	939	3477.78	1044.62		SYNGTS_1057	270	992	3674.07	1167.83		SYNGTS_1057	270	1051	3892.59	1061.51	1091.32		SYNGTS_1057	270	67	248.148	626.045		SYNGTS_1057	270	66	244.444
13958	SYNGTS_1106	210				SYNGTS_2079	Y	3524	3.54704	0.301983	0.310205		SYNGTS_0690	N	177	2.24797	-0.112019	-0.29047			SYNGTS_1058	1059	794	749.764	225.207		SYNGTS_1058	1059	752.333	710.419	225.811		SYNGTS_1058	1059	825.5	779.509	212.572	221.197		SYNGTS_1058	1059	29	27.384	69.087		SYNGTS_1058	1059	25	23.607
14977	SYNGTS_2125	206				SYNGTS_2382	Y	3552	3.55047	0.5514	0.459204		SYNGTS_0164	N	180	2.25527	-1.10212	-1.08669			SYNGTS_1059	1110	604	544.144	163.445		SYNGTS_1059	1110	615	554.054	176.11		SYNGTS_1059	1110	797	718.018	195.803	178.453		SYNGTS_1059	1110	27	24.324	61.367		SYNGTS_1059	1110	27	24.324
15284	SYNGTS_2432	6.77				SYNGTS_3067	Y	3559	3.55133	-0.311236	-0.0942724		SYNGTS_2089	N	180	2.25527	0.349439	0.366993			SYNGTS_1060	9051	2223	245.608	73.773		SYNGTS_1060	9051	2279	251.795	80.035		SYNGTS_1060	9051	3011	332.67	90.719	81.509		SYNGTS_1060	9051	75	8.286	20.905		SYNGTS_1060	9051	111	12.264
14375	SYNGTS_1523	68.2				SYNGTS_0844	Y	3593	3.55546	0.165277	-0.029216		SYNGTS_1227	N	182	2.26007	-0.0469459	-0.120338			SYNGTS_1061	747	92	123.159	36.993		SYNGTS_1061	747	99	132.53	42.126		SYNGTS_1061	747	106	141.901	38.696	39.2717		SYNGTS_1061	747	9	12.048	30.396		SYNGTS_1061	747	7	9.371
13611	SYNGTS_0759	2175				SYNGTS_1955	Y	3605	3.55691	0.283916	0.454129		SYNGTS_2154	N	185	2.26717	0.191234	-0.156659			SYNGTS_1062	546	407	745.421	223.902		SYNGTS_1062	546	419	767.399	243.923		SYNGTS_1062	546	473	866.3	236.24	234.688		SYNGTS_1062	546	17	31.136	78.551		SYNGTS_1062	546	17	31.136
14847	SYNGTS_1995	170				SYNGTS_0310	Y	3796	3.57933	-0.333715	0.0536392		SYNGTS_0808	N	187	2.27184	0.316115	0.0288278			SYNGTS_1063	870	566	650.575	195.413		SYNGTS_1063	870	521	598.851	190.349		SYNGTS_1063	870	565	649.425	177.098	187.62		SYNGTS_1063	870	9	10.345	26.099		SYNGTS_1063	870	22	25.287
15521	SYNGTS_2669	436				SYNGTS_2661	Y	3806	3.58047	-0.316133	-0.120351		SYNGTS_3103	N	187	2.27184	-0.722494	-0.00610552			SYNGTS_1064	981	347	353.721	106.247		SYNGTS_1064	981	323	329.256	104.656		SYNGTS_1064	981	409	416.922	113.694	108.199		SYNGTS_1064	981	14	14.271	36.004		SYNGTS_1064	981	15	15.291
13260	SYNGTS_0408	63.8				SYNGTS_0774	Y	3834	3.58365	1.10975	0.287457		SYNGTS_2511	N	189	2.27646	-0.694218	-1.11976			SYNGTS_1065	1005	732	728.358	218.777		SYNGTS_1065	1005	650.059	646.825	205.598		SYNGTS_1065	1005	692	688.557	187.769	204.048		SYNGTS_1065	1005	3	2.985	7.531		SYNGTS_1065	1005	15	14.925
13579	SYNGTS_0727	475				SYNGTS_1950	Y	4083	3.61098	0.842687	0.622694		SYNGTS_1313	N	190	2.27875	0.036522	0.054139			SYNGTS_1066	528	315	596.591	179.198		SYNGTS_1066	528	346	655.303	208.292		SYNGTS_1066	528	495	937.5	255.656	214.382		SYNGTS_1066	528	27	51.136	129.01		SYNGTS_1066	528	24	45.455
13610	SYNGTS_0758	1288				SYNGTS_0454	Y	4100	3.61278	0.924732	1.48531		SYNGTS_0086	N	192	2.2833	0.0339651	-0.16259			SYNGTS_1067	1008	675.5	670.139	201.29		SYNGTS_1067	1008	646	640.873	203.706		SYNGTS_1067	1008	837	830.357	226.438	210.478		SYNGTS_1067	1008	11	10.913	27.531		SYNGTS_1067	1008	20	19.841
15781	SYNGTS_2929	3454				SYNGTS_1941	Y	4254	3.6288	-0.198226	0.46352		SYNGTS_0515	N	192	2.2833	-0.661235	-0.509392			SYNGTS_1068	888	595	670.045	201.262		SYNGTS_1068	888	631	710.586	225.864		SYNGTS_1068	888	840	945.946	257.959	228.362		SYNGTS_1068	888	7	7.883	19.887		SYNGTS_1068	888	12	13.514
13098	SYNGTS_0246	561				SYNGTS_0271	Y	4269	3.63033	-0.10529	0.291594		SYNGTS_1549	N	192	2.2833	-0.224297	-0.267785			SYNGTS_1069	864	1159	1341.43	402.927		SYNGTS_1069	864	1025	1186.34	377.087		SYNGTS_1069	864	1303	1508.1	411.258	397.091		SYNGTS_1069	864	13	15.046	37.96		SYNGTS_1069	864	16	18.519
14493	SYNGTS_1641	9.87				SYNGTS_1200	Y	4337	3.63719	0.857645	0.763008		SYNGTS_0366	N	195	2.29003	-0.279732	-0.617194			SYNGTS_1070	807	1675	2075.59	623.445		SYNGTS_1070	807	1560	1933.09	614.444		SYNGTS_1070	807	1778	2203.22	600.817	612.902		SYNGTS_1070	807	18	22.305	56.272		SYNGTS_1070	807	23	28.501
15884	SYNGTS_3032	161				SYNGTS_1800	Y	4393	3.64276	1.15101	0.701463		SYNGTS_1078	N	195	2.29003	-0.332098	0.211537			SYNGTS_1071	804	2127.01	2645.53	794.639		SYNGTS_1071	804	1800	2238.81	711.619		SYNGTS_1071	804	2414	3002.49	818.776	775.011		SYNGTS_1071	804	38	47.264	119.24		SYNGTS_1071	804	63	78.358
13070	SYNGTS_0218	291				SYNGTS_0750	Y	4416	3.64503	0.296662	0.09563		SYNGTS_2884	N	196	2.29226	-0.167084	-0.213795			SYNGTS_1072	444	974	2193.69	658.921		SYNGTS_1072	444	838	1887.39	599.918		SYNGTS_1072	444	821	1849.1	504.248	587.696		SYNGTS_1072	444	6	13.514	34.093		SYNGTS_1072	444	19	42.793
14042	SYNGTS_1190	19.8				SYNGTS_1786	Y	4564	3.65935	-0.152232	-0.221128		SYNGTS_0186	N	204	2.30963	-0.411592	-0.0730405			SYNGTS_1073	567	958	1689.59	507.504		SYNGTS_1073	567	1209	2132.28	677.758		SYNGTS_1073	567	1693	2985.89	814.25	666.504		SYNGTS_1073	567	39	68.783	173.531		SYNGTS_1073	567	65	114.638
13823	SYNGTS_0971	68				SYNGTS_1646	Y	4589	3.66172	0.587229	0.652788		SYNGTS_1862	N	204	2.30963	-0.155326	-0.0282163			SYNGTS_1074	342	641	1874.27	562.975		SYNGTS_1074	342	652	1906.43	605.972		SYNGTS_1074	342	818	2391.81	652.246	607.064		SYNGTS_1074	342	16	46.784	118.029		SYNGTS_1074	342	16	46.784
13981	SYNGTS_1129	528				SYNGTS_2495	Y	4659	3.66829	0.0421107	0.156158		SYNGTS_3123	N	207	2.31597	0.128633	0.670629			SYNGTS_1075	597	1184	1983.25	595.709		SYNGTS_1075	597	1243	2082.08	661.802		SYNGTS_1075	597	1558.75	2610.97	712.01	656.507		SYNGTS_1075	597	25	41.876	105.648		SYNGTS_1075	597	31	51.926
13433	SYNGTS_0581	247				SYNGTS_1300	Y	4889	3.68922	-0.0153017	-0.0167289		SYNGTS_2131	N	208	2.31806	-1.51188	-1.96692			SYNGTS_1076	1824	2255	1236.29	371.346		SYNGTS_1076	1824	2398	1314.69	417.884		SYNGTS_1076	1824	3065.03	1680.39	458.241	415.824		SYNGTS_1076	1824	69	37.829	95.437		SYNGTS_1076	1824	84	46.053
13329	SYNGTS_0477	120				SYNGTS_1533	Y	5301	3.72436	0.216558	-0.0642161		SYNGTS_2847	N	208	2.31806	-0.156758	-0.385232			SYNGTS_1077	330	423	1281.82	385.02		SYNGTS_1077	330	447	1354.55	430.551		SYNGTS_1077	330	513	1554.55	423.924	413.165		SYNGTS_1077	330	18	54.545	137.611		SYNGTS_1077	330	22	66.667
14422	SYNGTS_1570	1686				SYNGTS_1571	Y	5315	3.7255	1.3267	0.594771		SYNGTS_1276	N	209	2.32015	0.0513235	0.208191			SYNGTS_1078	2124	2919.01	1374.3	412.799		SYNGTS_1078	2124	2660	1252.35	398.069		SYNGTS_1078	2124	3473	1635.12	445.897	418.922		SYNGTS_1078	2124	129	60.734	153.225		SYNGTS_1078	2124	154	72.505
15056	SYNGTS_2204	338				SYNGTS_2219	Y	5389	3.73151	0.572749	0.161464		SYNGTS_1690	N	209	2.32015	-0.210707	-0.391367			SYNGTS_1079	327	774	2366.97	710.968		SYNGTS_1079	327	648	1981.65	629.881		SYNGTS_1079	327	791	2418.96	659.649	666.833		SYNGTS_1079	327	7	21.407	54.006		SYNGTS_1079	327	10	30.581
15909	SYNGTS_3057	16.8				SYNGTS_2492	Y	5709	3.75656	1.16697	1.42967		SYNGTS_3156	N	209	2.32015	-0.0749272	0.493104			SYNGTS_1081	432	328	759.259	228.059		SYNGTS_1081	432	258	597.222	189.831		SYNGTS_1081	432	358	828.704	225.987	214.626		SYNGTS_1081	432	9	20.833	52.56		SYNGTS_1081	432	9	20.833
13763	SYNGTS_0911	127				SYNGTS_0655	Y	5855	3.76753	-0.368999	0.0850994		SYNGTS_1106	N	210	2.32222	0.0612651	0.118653			SYNGTS_1086	1047	495	472.779	142.009		SYNGTS_1086	1047	560	534.862	170.009		SYNGTS_1086	1047	713.333	681.312	185.793	165.937		SYNGTS_1086	1047	35	33.429	84.337		SYNGTS_1086	1047	40	38.204
14807	SYNGTS_1955	3605				SYNGTS_2381	Y	6129	3.78739	0.382564	0.378815		SYNGTS_1288	N	210	2.32222	0.25018	-0.145196			SYNGTS_1087	678	409	603.245	181.197		SYNGTS_1087	678	408	601.77	191.276		SYNGTS_1087	678	477	703.54	191.855	188.109		SYNGTS_1087	678	27	39.823	100.468		SYNGTS_1087	678	28	41.298
14037	SYNGTS_1185	60.3				SYNGTS_0773	Y	6342	3.80223	0.87801	0.273521		SYNGTS_1410	N	212	2.32634	0.0273126	-0.461651			SYNGTS_1088	2454	879	358.191	107.59		SYNGTS_1088	2454	880	358.598	113.983		SYNGTS_1088	2454	1067	434.8	118.57	113.381		SYNGTS_1088	2454	80	32.6	82.245		SYNGTS_1088	2454	121	49.307
13156	SYNGTS_0304	788				SYNGTS_2227	Y	6349	3.80271	0.325411	0.490017		SYNGTS_2974	N	214	2.33041	0.373642	0.050001			SYNGTS_1091	750	348	464	139.372		SYNGTS_1091	750	312	416	132.228		SYNGTS_1091	750	378	504	137.44	136.347		SYNGTS_1091	750	12	16	40.366		SYNGTS_1091	750	27	36
15067	SYNGTS_2215	1161				SYNGTS_0654	Y	6385	3.80516	-0.306547	0.0709512		SYNGTS_2170	N	216	2.33445	-0.476243	-0.457332			SYNGTS_1095	765	624	815.686	245.008		SYNGTS_1095	765	691	903.268	287.11		SYNGTS_1095	765	678	886.275	241.686	257.935		SYNGTS_1095	765	85	111.111	280.319		SYNGTS_1095	765	83	108.497
14452	SYNGTS_1600	43.1				SYNGTS_1023	Y	6450	3.80956	-0.116398	-0.172176		SYNGTS_0005	N	218	2.33846	-0.86596	-0.846197			SYNGTS_1096	1758	1182	672.355	201.956		SYNGTS_1096	1758	1122	638.225	202.864		SYNGTS_1096	1758	1841	1047.21	285.574	230.131		SYNGTS_1096	1758	86	48.919	123.417		SYNGTS_1096	1758	100	56.883
15741	SYNGTS_2889	582				SYNGTS_0543	Y	6560	3.8169	0.0498256	0.251641		SYNGTS_0072	N	218	2.33846	0.540654	0.522061			SYNGTS_1097	318	225	707.547	212.526		SYNGTS_1097	318	225	707.547	224.898		SYNGTS_1097	318	319.667	1005.24	274.129	237.184		SYNGTS_1097	318	44	138.365	349.076		SYNGTS_1097	318	73	229.56
13603	SYNGTS_0751	1435				SYNGTS_0837	Y	6945	3.84167	0.9783	0.255289		SYNGTS_2837	N	218	2.33846	-0.607018	-0.122814			SYNGTS_1099	177	331	1870.06	561.71		SYNGTS_1099	177	343	1937.85	615.959		SYNGTS_1099	177	555	3135.59	855.074	677.581		SYNGTS_1099	177	21	118.644	299.323		SYNGTS_1099	177	37	209.04
13280	SYNGTS_0428	552				SYNGTS_0842	Y	6946	3.84173	0.80765	0.150679		SYNGTS_0854	N	220	2.34242	-0.213859	-0.467455			SYNGTS_1101	1065	210	197.183	59.228		SYNGTS_1101	1065	179	168.075	53.424		SYNGTS_1101	1065	378	354.93	96.789	69.8137		SYNGTS_1101	1065	34	31.925	80.542		SYNGTS_1101	1065	55	51.643
13043	SYNGTS_0191	676				SYNGTS_0653	Y	7144	3.85394	-0.073784	0.664236		SYNGTS_1026	N	220	2.34242	0.0578807	-0.0399177			SYNGTS_1102	639	206	322.379	96.833		SYNGTS_1102	639	170	266.041	84.563		SYNGTS_1102	639	231	361.502	98.581	93.3257		SYNGTS_1102	639	16	25.039	63.17		SYNGTS_1102	639	32	50.078
13503	SYNGTS_0651	317				SYNGTS_0884	Y	8572	3.93308	0.964414	0.874177		SYNGTS_3022	N	221	2.34439	0.793374	0.410546			SYNGTS_1105	342	995	2909.36	873.885		SYNGTS_1105	342	842	2461.99	782.559		SYNGTS_1105	342	1147	3353.8	914.579	857.008		SYNGTS_1105	342	245	716.374	1807.32		SYNGTS_1105	342	263	769.006
13706	SYNGTS_0854	220				SYNGTS_1194	Y	9337	3.97021	0.747333	0.908373		SYNGTS_0792	N	223	2.3483	-0.693813	-0.92877			SYNGTS_1106	831	441	530.686	159.402		SYNGTS_1106	831	492	592.058	188.189		SYNGTS_1106	831	608	731.649	199.52	182.37		SYNGTS_1106	831	63.015	75.831	191.311		SYNGTS_1106	831	73	87.846
15701	SYNGTS_2849	113				SYNGTS_1746	Y	10275	4.01178	0.99381	0.658761		SYNGTS_0071	N	226	2.35411	-0.0487465	-0.172876			SYNGTS_1112	1149	700	609.225	182.993		SYNGTS_1112	1149	825.286	718.264	228.305		SYNGTS_1112	1149	1273	1107.92	302.129	237.809		SYNGTS_1112	1149	108	93.995	237.136		SYNGTS_1112	1149	146	127.067
15264	SYNGTS_2412	31.9				SYNGTS_1445	Y	11296	4.05292	1.34861	1.93894		SYNGTS_2033	N	226	2.35411	0.068159	0.462519			SYNGTS_1119	723	380	525.588	157.871		SYNGTS_1119	723	397	549.101	174.535		SYNGTS_1119	723	553	764.869	208.579	180.328		SYNGTS_1119	723	36	49.793	125.62		SYNGTS_1119	723	36	49.793
13887	SYNGTS_1035	980				SYNGTS_1808	Y	11584	4.06386	0.124222	0.704728		SYNGTS_0328	N	228	2.35793	0.132268	0.841846			SYNGTS_1121	879	590	671.217	201.614		SYNGTS_1121	879	536	609.784	193.824		SYNGTS_1121	879	813	924.915	252.224	215.887		SYNGTS_1121	879	115	130.83	330.068		SYNGTS_1121	879	147	167.235
15413	SYNGTS_2561	103				SYNGTS_1962	Y	13752	4.13837	0.725411	0.275248		SYNGTS_0112	N	229	2.35984	-0.199603	0.00874248			SYNGTS_1123	225	885	3933.33	1181.46		SYNGTS_1123	225	835	3711.11	1179.6		SYNGTS_1123	225	1290.05	5733.57	1563.54	1308.2		SYNGTS_1123	225	1265.01	5622.26	14184.2		SYNGTS_1123	225	1539	6840.02
14093	SYNGTS_1241	7.86				SYNGTS_2225	Y	17186	4.23517	1.10999	0.845217		SYNGTS_1022	N	232	2.36549	0.487024	-0.125022			SYNGTS_1124	1014	151	148.915	44.73		SYNGTS_1124	1014	162	159.763	50.782		SYNGTS_1124	1014	192	189.349	51.635	49.049		SYNGTS_1124	1014	34	33.531	84.593		SYNGTS_1124	1014	37	36.489
14295	SYNGTS_1443	511				SYNGTS_1299	Y	19587	4.29197	0.0630002	0.140594		SYNGTS_1285	N	232	2.36549	-0.115059	0.147425			SYNGTS_1129	963	1072	1113.19	334.369		SYNGTS_1129	963	1081.02	1122.56	356.812		SYNGTS_1129	963	1750	1817.24	495.56	395.58		SYNGTS_1129	963	180.006	186.922	471.58		SYNGTS_1129	963	217	225.337
14636	SYNGTS_1784	34.1				SYNGTS_0656	Y	22837	4.35864	-0.796884	-0.0708034		SYNGTS_2673	N	232	2.36549	0.297188	0.0192451			SYNGTS_1137	1359	692	509.198	152.948		SYNGTS_1137	1359	691	508.462	161.618		SYNGTS_1137	1359	1053	774.834	211.297	175.288		SYNGTS_1137	1359	57	41.943	105.816		SYNGTS_1137	1359	92	67.697
15519	SYNGTS_2667	58.4				SYNGTS_1298	Y	27706	4.44257	0.617017	0.443084		SYNGTS_0442	N	234	2.36922	-0.0227778	-0.0247566			SYNGTS_1141	1212	1120	924.092	277.57		SYNGTS_1141	1212	1085	895.215	284.55		SYNGTS_1141	1212	1360	1122.11	305.999	289.373		SYNGTS_1141	1212	182	150.165	378.846		SYNGTS_1141	1212	212	174.917
15799	SYNGTS_2947	661				SYNGTS_0657	Y	48813	4.68854	-0.0509805	0.363975		SYNGTS_0501	N	234	2.36922	-0.626251	-0.539021			SYNGTS_1144	3237	2675	826.382	248.221		SYNGTS_1144	3237	2477	765.215	243.228		SYNGTS_1144	3237	3217.09	993.85	271.022	254.157		SYNGTS_1144	3237	398	122.953	310.195		SYNGTS_1144	3237	552	170.528
14407	SYNGTS_1555	14.1											SYNGTS_0827	N	235	2.37107	-0.04114	0.000561712			SYNGTS_1146	120	1405	11708.3	3516.84		SYNGTS_1146	120	1684.03	14033.6	4460.66		SYNGTS_1146	120	1677	13975	3810.97	3929.49		SYNGTS_1146	120	113.128	942.735	2378.39		SYNGTS_1146	120	131	1091.67
14937	SYNGTS_2085	62.5											SYNGTS_1447	N	235	2.37107	-0.401498	-0.089274			SYNGTS_1147	1023	322	314.761	94.545		SYNGTS_1147	1023	294	287.39	91.349		SYNGTS_1147	1023	488	477.028	130.085	105.326		SYNGTS_1147	1023	64	62.561	157.833		SYNGTS_1147	1023	80.017	78.218
15493	SYNGTS_2641	164											SYNGTS_0562	N	238	2.37658	-0.0963101	0.190517			SYNGTS_1151	906	935	1032.01	309.985		SYNGTS_1151	906	858	947.02	301.016		SYNGTS_1151	906	1363.04	1504.46	410.264	340.422		SYNGTS_1151	906	185	204.194	515.155		SYNGTS_1151	906	235	259.382
14133	SYNGTS_1281	39.3											SYNGTS_1700	N	239	2.3784	-0.319069	-0.319814			SYNGTS_1154	747	403	539.491	162.047		SYNGTS_1154	747	396	530.12	168.502		SYNGTS_1154	747	574	768.407	209.544	180.031		SYNGTS_1154	747	56	74.967	189.131		SYNGTS_1154	747	66	88.353
14123	SYNGTS_1271	87.6											SYNGTS_2253	N	242	2.38382	0.23847	0.333046			SYNGTS_1155	285	236	828.07	248.728		SYNGTS_1155	285	235	824.561	262.092		SYNGTS_1155	285	358.5	1257.89	343.027	284.616		SYNGTS_1155	285	51	178.947	451.46		SYNGTS_1155	285	76	266.667
13063	SYNGTS_0211	12.6											SYNGTS_0180	N	243	2.38561	-0.713177	-0.148089			SYNGTS_1160	513	577	1124.76	337.843		SYNGTS_1160	513	575	1120.86	356.272		SYNGTS_1160	513	817	1592.59	434.299	376.138		SYNGTS_1160	513	71	138.402	349.169		SYNGTS_1160	513	80	155.945
14105	SYNGTS_1253	590											SYNGTS_1893	N	247	2.3927	0.00189251	-0.000490283			SYNGTS_1163	798	625	783.208	235.252		SYNGTS_1163	798	646	809.524	257.312		SYNGTS_1163	798	1102	1380.95	376.585	289.716		SYNGTS_1163	798	149.001	186.717	471.063		SYNGTS_1163	798	176	220.551
15516	SYNGTS_2664	26											SYNGTS_2480	N	247	2.3927	0.0388762	-0.141621			SYNGTS_1172	2154	2653	1231.66	369.955		SYNGTS_1172	2154	2698	1252.55	398.132		SYNGTS_1172	2154	2874	1334.26	363.852	377.313		SYNGTS_1172	2154	107	49.675	125.323		SYNGTS_1172	2154	120	55.71
15296	SYNGTS_2444	54.3											SYNGTS_0485	N	251	2.39967	0.0990268	0.14821			SYNGTS_1175	507	12471	24597.7	7388.41		SYNGTS_1175	507	10796	21293.9	6768.4		SYNGTS_1175	507	12296.1	24252.6	6613.67	6923.49		SYNGTS_1175	507	23513.8	46378.3	117006		SYNGTS_1175	507	30645.7	60445.1
15722	SYNGTS_2870	36.1											SYNGTS_2597	N	251	2.39967	0.0518996	0.0083451			SYNGTS_1176	1323	621	469.388	140.99		SYNGTS_1176	1323	555	419.501	133.341		SYNGTS_1176	1323	661	499.622	136.247	136.859		SYNGTS_1176	1323	215	162.509	409.99		SYNGTS_1176	1323	287	216.931
13091	SYNGTS_0239	115											SYNGTS_1374	N	253	2.40312	0.144132	-0.0342975			SYNGTS_1178	438	907	2070.78	622		SYNGTS_1178	438	964	2200.91	699.575		SYNGTS_1178	438	981	2239.73	610.772	644.116		SYNGTS_1178	438	32	73.059	184.319		SYNGTS_1178	438	55	125.571
14652	SYNGTS_1800	4393											SYNGTS_1865	N	253	2.40312	0.260772	0.0823093			SYNGTS_1182	1302	2983	2291.09	688.176		SYNGTS_1182	1302	2885	2215.82	704.313		SYNGTS_1182	1302	5239	4023.81	1097.29	829.926		SYNGTS_1182	1302	1092.01	838.714	2115.96		SYNGTS_1182	1302	1421.01	1091.41
14791	SYNGTS_1939	334											SYNGTS_2086	N	254	2.40483	-0.021084	0.145576			SYNGTS_1185	1101	1166	1059.04	318.103		SYNGTS_1185	1101	1180.02	1071.77	340.668		SYNGTS_1185	1101	1482.07	1346.12	367.085	341.952		SYNGTS_1185	1101	248.001	225.251	568.277		SYNGTS_1185	1101	324.02	294.296
15627	SYNGTS_2775	40.7											SYNGTS_1906	N	257	2.40993	0.395383	0.278239			SYNGTS_1190	1470	282	191.837	57.622		SYNGTS_1190	1470	283	192.517	61.193		SYNGTS_1190	1470	306	208.163	56.766	58.527		SYNGTS_1190	1470	15	10.204	25.744		SYNGTS_1190	1470	19	12.925
15444	SYNGTS_2592	45.7											SYNGTS_2235	N	260	2.41497	0.961981	0.841687			SYNGTS_1191	1155	657	568.831	170.86		SYNGTS_1191	1155	657	568.831	180.807		SYNGTS_1191	1155	958	829.437	226.187	192.618		SYNGTS_1191	1155	83	71.861	181.297		SYNGTS_1191	1155	115	99.567
15599	SYNGTS_2747	62.9											SYNGTS_2365	N	260	2.41497	0.132794	0.0077108			SYNGTS_1192	1374	930	676.856	203.307		SYNGTS_1192	1374	857.333	623.969	198.333		SYNGTS_1192	1374	1162	845.706	230.623	210.754		SYNGTS_1192	1374	192	139.738	352.54		SYNGTS_1192	1374	251	182.678
13194	SYNGTS_0342	153											SYNGTS_0114	N	265	2.42325	-0.248481	-0.311893			SYNGTS_1193	759	685	902.503	271.085		SYNGTS_1193	759	633	833.992	265.09		SYNGTS_1193	759	955	1258.23	343.12	293.098		SYNGTS_1193	759	112	147.563	372.281		SYNGTS_1193	759	174	229.249
13785	SYNGTS_0933	118											SYNGTS_2044	N	265	2.42325	-0.281257	-0.203363			SYNGTS_1194	612	3204	5235.29	1572.53		SYNGTS_1194	612	3361	5491.83	1745.61		SYNGTS_1194	612	3801	6210.78	1693.68	1670.61		SYNGTS_1194	612	370	604.575	1525.26		SYNGTS_1194	612	544	888.889
15232	SYNGTS_2380	30.2											SYNGTS_2555	N	265	2.42325	0.41464	0.378954			SYNGTS_1200	570	1129	1980.7	594.944		SYNGTS_1200	570	1008	1768.42	562.104		SYNGTS_1200	570	1356	2378.95	648.737	601.928		SYNGTS_1200	570	110	192.982	486.869		SYNGTS_1200	570	189	331.579
14830	SYNGTS_1978	473											SYNGTS_1881	N	268	2.42813	-0.0680473	0.401825			SYNGTS_1204	1749	1043	596.341	179.123		SYNGTS_1204	1749	909	519.726	165.198		SYNGTS_1204	1749	1063	607.776	165.74	170.02		SYNGTS_1204	1749	132	75.472	190.405		SYNGTS_1204	1749	156	89.194
15180	SYNGTS_2328	1372											SYNGTS_0516	N	269	2.42975	-0.0694824	-0.161778			SYNGTS_1207	1215	361	297.119	89.246		SYNGTS_1207	1215	344	283.128	89.994		SYNGTS_1207	1215	561	461.728	125.913	101.718		SYNGTS_1207	1215	81	66.667	168.191		SYNGTS_1207	1215	123	101.235
15968	SYNGTS_3116	902											SYNGTS_2908	N	269	2.42975	-0.3956	-1.18849			SYNGTS_1208	1950	2129.09	1091.84	327.957		SYNGTS_1208	1950	2159	1107.18	351.924		SYNGTS_1208	1950	3050	1564.1	426.53	368.804		SYNGTS_1208	1950	367	188.205	474.816		SYNGTS_1208	1950	469	240.513
13331	SYNGTS_0479	3160											SYNGTS_2384	N	274	2.43775	0.0401083	-0.273679			SYNGTS_1211	1338	423	316.143	94.96		SYNGTS_1211	1338	381	284.753	90.511		SYNGTS_1211	1338	498	372.197	101.498	95.6563		SYNGTS_1211	1338	65.012	48.589	122.583		SYNGTS_1211	1338	73	54.559
13191	SYNGTS_0339	27.7											SYNGTS_1141	N	279	2.4456	-0.0158538	-0.051632			SYNGTS_1219	927	599	646.17	194.09		SYNGTS_1219	927	581	626.753	199.218		SYNGTS_1219	927	669	721.683	196.802	196.703		SYNGTS_1219	927	43	46.386	117.026		SYNGTS_1219	927	64	69.04
13854	SYNGTS_1002	62.7											SYNGTS_2334	N	280	2.44716	0.29069	0.14611			SYNGTS_1220	561	327	582.888	175.082		SYNGTS_1220	561	385	686.275	218.137		SYNGTS_1220	561	634.5	1131.02	308.427	233.882		SYNGTS_1220	561	18	32.086	80.948		SYNGTS_1220	561	26	46.346
15680	SYNGTS_2828	16.4											SYNGTS_2137	N	281	2.44871	0.353208	0.0169025			SYNGTS_1223	1383	39978	28906.7	8682.73		SYNGTS_1223	1383	34523	24962.4	7934.46		SYNGTS_1223	1383	50027	36172.8	9864.31	8827.16		SYNGTS_1223	1383	4163.16	3010.24	7594.44		SYNGTS_1223	1383	5364.32	3878.75
14839	SYNGTS_1987	577											SYNGTS_2084	N	283	2.45179	0.153952	0.149588			SYNGTS_1224	1059	13737.1	12971.7	3896.32		SYNGTS_1224	1059	11524.6	10882.6	3459.09		SYNGTS_1224	1059	12166.6	11488.7	3132.97	3496.13		SYNGTS_1224	1059	2286.24	2158.87	5446.54		SYNGTS_1224	1059	3042.58	2873.07
13911	SYNGTS_1059	155											SYNGTS_2307	N	283	2.45179	0.0370659	-0.0525019			SYNGTS_1227	1176	733	623.299	187.221		SYNGTS_1227	1176	773	657.313	208.931		SYNGTS_1227	1176	915	778.061	212.177	202.776		SYNGTS_1227	1176	58	49.32	124.427		SYNGTS_1227	1176	70	59.524
15694	SYNGTS_2842	80.5											SYNGTS_1452	N	288	2.45939	0.465179	0.186982			SYNGTS_1228	309	204	660.194	198.303		SYNGTS_1228	309	198	640.777	203.675		SYNGTS_1228	309	347	1122.98	306.235	236.071		SYNGTS_1228	309	213	689.32	1739.06		SYNGTS_1228	309	318	1029.13
12949	SYNGTS_0097	2702											SYNGTS_0296	N	290	2.4624	0.164977	0.120425			SYNGTS_1229	981	179	182.467	54.808		SYNGTS_1229	981	176	179.409	57.026		SYNGTS_1229	981	207	211.009	57.542	56.4587		SYNGTS_1229	981	11	11.213	28.289		SYNGTS_1229	981	17	17.329
15921	SYNGTS_3069	373											SYNGTS_0218	N	291	2.46389	-0.0928456	-0.618332			SYNGTS_1234	1725	872	505.507	151.839		SYNGTS_1234	1725	895	518.841	164.917		SYNGTS_1234	1725	1203	697.391	190.178	168.978		SYNGTS_1234	1725	105	60.87	153.566		SYNGTS_1234	1725	132	76.522
14207	SYNGTS_1355	172											SYNGTS_0694	N	294	2.46835	0.403927	0.318818			SYNGTS_1237	696	742.5	1066.81	320.438		SYNGTS_1237	696	732	1051.72	334.297		SYNGTS_1237	696	1055	1515.81	413.359	356.031		SYNGTS_1237	696	46	66.092	166.741		SYNGTS_1237	696	61	87.644
14654	SYNGTS_1802	136											SYNGTS_1882	N	294	2.46835	0.464858	-0.304814			SYNGTS_1238	885	793	896.045	269.145		SYNGTS_1238	885	744	840.678	267.215		SYNGTS_1238	885	1065	1203.39	328.164	288.175		SYNGTS_1238	885	195.002	220.341	555.892		SYNGTS_1238	885	265	299.435
14686	SYNGTS_1834	2099											SYNGTS_2287	N	294	2.46835	-0.27703	-0.329227			SYNGTS_1241	2439	1785	731.857	219.828		SYNGTS_1241	2439	1963	804.838	255.823		SYNGTS_1241	2439	1642.5	673.432	183.644	219.765		SYNGTS_1241	2439	71	29.11	73.441		SYNGTS_1241	2439	114	46.74
13624	SYNGTS_0772	1558											SYNGTS_0665	N	296	2.47129	0.148755	-0.0357258			SYNGTS_1250	1008	166	164.683	49.466		SYNGTS_1250	1008	177	175.595	55.814		SYNGTS_1250	1008	207	205.357	56.001	53.7603		SYNGTS_1250	1008	6	5.952	15.017		SYNGTS_1250	1008	2	1.984
12987	SYNGTS_0135	1309											SYNGTS_1436	N	297	2.47276	0.274794	0.54597			SYNGTS_1251	483	86	178.054	53.482		SYNGTS_1251	483	62	128.364	40.801		SYNGTS_1251	483	90	186.335	50.814	48.3657		SYNGTS_1251	483	3	6.211	15.67		SYNGTS_1251	483	3	6.211
14590	SYNGTS_1738	42.7											SYNGTS_0273	N	298	2.47422	0.61443	0.341597			SYNGTS_1253	417	215	515.588	154.867		SYNGTS_1253	417	250	599.52	190.561		SYNGTS_1253	417	317	760.192	207.304	184.244		SYNGTS_1253	417	5	11.99	30.25		SYNGTS_1253	417	10	23.981
13747	SYNGTS_0895	64.3											SYNGTS_2989	N	298	2.47422	0.274333	0.0947861			SYNGTS_1261	1002	169	168.663	50.661		SYNGTS_1261	1002	175	174.651	55.514		SYNGTS_1261	1002	247	246.507	67.222	57.799		SYNGTS_1261	1002	14	13.972	35.25		SYNGTS_1261	1002	15	14.97
15696	SYNGTS_2844	6.79											SYNGTS_1463	N	300	2.47712	0.239061	0.141246			SYNGTS_1262	987	147	148.936	44.736		SYNGTS_1262	987	188	190.476	60.544		SYNGTS_1262	987	206	208.713	56.916	54.0653		SYNGTS_1262	987	8	8.105	20.449		SYNGTS_1262	987	21	21.277
13235	SYNGTS_0383	116											SYNGTS_2114	N	300	2.47712	0.585543	0.253913			SYNGTS_1263	873	76	87.056	26.149		SYNGTS_1263	873	116	132.875	42.235		SYNGTS_1263	873	108.5	124.284	33.892	34.092		SYNGTS_1263	873	9	10.309	26.009		SYNGTS_1263	873	8	9.164
12937	SYNGTS_0085	516											SYNGTS_3167	N	300	2.47712	-0.0383503	-0.11827			SYNGTS_1264	816	372	455.882	136.934		SYNGTS_1264	816	368	450.98	143.347		SYNGTS_1264	816	433	530.637	144.704	141.662		SYNGTS_1264	816	14	17.157	43.284		SYNGTS_1264	816	9	11.029
13050	SYNGTS_0198	628											SYNGTS_1701	N	301	2.47857	0.0431081	0.0936694			SYNGTS_1265	516	902	1748.06	525.066		SYNGTS_1265	516	830	1608.53	511.281		SYNGTS_1265	516	962.3	1864.92	508.563	514.97		SYNGTS_1265	516	52	100.775	254.242		SYNGTS_1265	516	64	124.031
14356	SYNGTS_1504	2492											SYNGTS_2937	N	301	2.47857	0.212732	-0.184337			SYNGTS_1266	291	617	2120.28	636.868		SYNGTS_1266	291	541	1859.11	590.929		SYNGTS_1266	291	611	2099.66	572.575	600.124		SYNGTS_1266	291	24	82.474	208.071		SYNGTS_1266	291	42	144.33
15322	SYNGTS_2470	102											SYNGTS_2576	N	302	2.48001	0.343035	0.151168			SYNGTS_1271	1419	1132.12	797.829	239.644		SYNGTS_1271	1419	1032	727.273	231.168		SYNGTS_1271	1419	1536	1082.45	295.184	255.332		SYNGTS_1271	1419	71	50.035	126.232		SYNGTS_1271	1419	97	68.358
13943	SYNGTS_1091	139											SYNGTS_0744	N	306	2.48572	-0.204574	-0.814368			SYNGTS_1274	303	81	267.327	80.297		SYNGTS_1274	303	63	207.921	66.089		SYNGTS_1274	303	139	458.746	125.1	90.4953		SYNGTS_1274	303	29	95.71	241.463		SYNGTS_1274	303	29	95.71
14277	SYNGTS_1425	307											SYNGTS_1425	N	307	2.48714	0.410866	0.386116			SYNGTS_1276	756	485	641.534	192.698		SYNGTS_1276	756	451.5	597.222	189.831		SYNGTS_1276	756	484	640.212	174.585	185.705		SYNGTS_1276	756	36	47.619	120.137		SYNGTS_1276	756	39	51.587
15494	SYNGTS_2642	439											SYNGTS_1691	N	309	2.48996	-0.293447	-0.744697			SYNGTS_1277	699	1362	1948.5	585.271		SYNGTS_1277	699	1312	1876.97	596.606		SYNGTS_1277	699	1772	2535.05	691.307	624.395		SYNGTS_1277	699	135	193.133	487.249		SYNGTS_1277	699	186.012	266.111
15269	SYNGTS_2417	130											SYNGTS_0652	N	311	2.49276	0.0740267	0.330309			SYNGTS_1279	540	903	1672.22	502.286		SYNGTS_1279	540	878.089	1626.09	516.863		SYNGTS_1279	540	1100	2037.04	555.499	524.883		SYNGTS_1279	540	48	88.889	224.255		SYNGTS_1279	540	70	129.63
14509	SYNGTS_1657	1329											SYNGTS_1265	N	313	2.49554	-0.216238	-0.129226			SYNGTS_1281	1413	654	462.845	139.025		SYNGTS_1281	1413	674	476.999	151.617		SYNGTS_1281	1413	918	649.682	177.168	155.937		SYNGTS_1281	1413	56	39.632	99.986		SYNGTS_1281	1413	60	42.463
14989	SYNGTS_2137	281											SYNGTS_2824	N	315	2.49831	0.0974406	-0.140592			SYNGTS_1282	1167	751	643.53	193.297		SYNGTS_1282	1167	738	632.391	201.01		SYNGTS_1282	1167	1132	970.009	264.521	219.609		SYNGTS_1282	1167	84	71.979	181.595		SYNGTS_1282	1167	114	97.686
15312	SYNGTS_2460	2871											SYNGTS_0651	N	317	2.50106	0.379986	0.203584			SYNGTS_1285	1050	1004.01	956.202	287.215		SYNGTS_1285	1050	1020	971.429	308.775		SYNGTS_1285	1050	1198	1140.95	311.137	302.376		SYNGTS_1285	1050	47	44.762	112.928		SYNGTS_1285	1050	53	50.476
13476	SYNGTS_0624	766											SYNGTS_2700	N	317	2.50106	0.247753	0.176066			SYNGTS_1288	2697	920	341.12	102.462		SYNGTS_1288	2697	948	351.502	111.727		SYNGTS_1288	2697	1384	513.163	139.939	118.043		SYNGTS_1288	2697	207	76.752	193.635		SYNGTS_1288	2697	234	86.763
15889	SYNGTS_3037	264											SYNGTS_1752	N	321	2.50651	0.299361	0.0946989			SYNGTS_1290	1398	815.033	582.999	175.116		SYNGTS_1290	1398	777	555.794	176.663		SYNGTS_1290	1398	991	708.87	193.308	181.696		SYNGTS_1290	1398	40.003	28.614	72.19		SYNGTS_1290	1398	58	41.488
13300	SYNGTS_0448	321											SYNGTS_2175	N	322	2.50786	0.653366	0.692207			SYNGTS_1295	5226	33952	6496.75	1951.43		SYNGTS_1295	5226	33534	6416.76	2039.61		SYNGTS_1295	5226	44917	8594.91	2343.83	2111.62		SYNGTS_1295	5226	5787.07	1107.36	2793.73		SYNGTS_1295	5226	7212.15	1380.05
12923	SYNGTS_0071	226											SYNGTS_0068	N	325	2.51188	0.659629	0.67779			SYNGTS_1297	744	1349	1813.17	544.623		SYNGTS_1297	744	1416.01	1903.24	604.959		SYNGTS_1297	744	1794	2411.29	657.557	602.38		SYNGTS_1297	744	252	338.71	854.519		SYNGTS_1297	744	310.002	416.67
15993	SYNGTS_3141	71.7											SYNGTS_1909	N	325	2.51188	0.654187	0.382372			SYNGTS_1298	486	11358	23370.4	7019.77		SYNGTS_1298	486	9636	19827.2	6302.19		SYNGTS_1298	486	12037	24767.5	6754.09	6692.02		SYNGTS_1298	486	3293.01	6775.75	17094.3		SYNGTS_1298	486	4248.04	8740.82
13940	SYNGTS_1088	17											SYNGTS_1997	N	325	2.51188	0.274096	-0.107002			SYNGTS_1299	486	22329	45944.4	13800.4		SYNGTS_1299	486	22731	46771.6	14866.7		SYNGTS_1299	486	39492	81259.3	22159.3	16942.1		SYNGTS_1299	486	4646.02	9559.71	24117.9		SYNGTS_1299	486	6004.08	12354.1
15129	SYNGTS_2277	134											SYNGTS_1266	N	326	2.51322	-0.265023	0.161236			SYNGTS_1300	204	4034	19774.5	5939.68		SYNGTS_1300	204	3159.03	15485.4	4922.15		SYNGTS_1300	204	3240.04	15882.5	4331.16	5064.33		SYNGTS_1300	204	633.002	3102.95	7828.33		SYNGTS_1300	204	821	4024.51
13919	SYNGTS_1067	1179											SYNGTS_2975	N	332	2.52114	0.0411168	0.108653			SYNGTS_1302	1665	1754.01	1053.46	316.427		SYNGTS_1302	1665	1722	1034.23	328.738		SYNGTS_1302	1665	2663	1599.4	436.155	360.44		SYNGTS_1302	1665	614.001	368.769	930.356		SYNGTS_1302	1665	815	489.489
15527	SYNGTS_2675	161											SYNGTS_1774	N	333	2.52244	-0.0418086	0.262011			SYNGTS_1305	465	478	1027.96	308.768		SYNGTS_1305	465	466	1002.15	318.54		SYNGTS_1305	465	602	1294.62	353.043	326.784		SYNGTS_1305	465	114	245.161	618.509		SYNGTS_1305	465	135	290.323
13394	SYNGTS_0542	78.9											SYNGTS_1939	N	334	2.52375	0.35882	-0.238509			SYNGTS_1306	1230	279	226.829	68.133		SYNGTS_1306	1230	333	270.732	86.054		SYNGTS_1306	1230	441	358.537	97.773	83.9867		SYNGTS_1306	1230	35	28.455	71.789		SYNGTS_1306	1230	47	38.211
14423	SYNGTS_1571	5315											SYNGTS_1155	N	335	2.52504	0.070786	-0.0881377			SYNGTS_1307	723	219	302.905	90.984		SYNGTS_1307	723	238.022	329.214	104.643		SYNGTS_1307	723	311	430.152	117.302	104.31		SYNGTS_1307	723	38	52.559	132.599		SYNGTS_1307	723	47	65.007
15661	SYNGTS_2809	34.6											SYNGTS_2008	N	337	2.52763	-0.419222	-0.231686			SYNGTS_1313	816	431	528.186	158.652		SYNGTS_1313	816	409.5	501.838	159.513		SYNGTS_1313	816	616	754.902	205.861	174.675		SYNGTS_1313	816	68	83.333	210.239		SYNGTS_1313	816	85	104.167
13325	SYNGTS_0473	41.4											SYNGTS_2204	N	338	2.52892	-0.950405	-0.889452			SYNGTS_1314	2622	1342	511.823	153.736		SYNGTS_1314	2622	1311	500	158.928		SYNGTS_1314	2622	2286	871.854	237.754	183.473		SYNGTS_1314	2622	654.006	249.43	629.28		SYNGTS_1314	2622	893.014	340.585
14699	SYNGTS_1847	72.7											SYNGTS_3115	N	339	2.5302	0.506055	-0.35366			SYNGTS_1318	1425	935	656.14	197.085		SYNGTS_1318	1425	945.154	663.266	210.823		SYNGTS_1318	1425	1226	860.351	234.617	214.175		SYNGTS_1318	1425	39	27.368	69.047		SYNGTS_1318	1425	47	32.982
13142	SYNGTS_0290	1913											SYNGTS_1760	N	342	2.53403	0.453816	0.174873			SYNGTS_1321	2718	208	76.527	22.986		SYNGTS_1321	2718	220	80.942	25.728		SYNGTS_1321	2718	307	112.951	30.802	26.5053		SYNGTS_1321	2718	31	11.405	28.774		SYNGTS_1321	2718	27	9.934
13125	SYNGTS_0273	298											SYNGTS_0256	N	343	2.53529	-0.115681	0.0421743			SYNGTS_1332	726	448	617.08	185.353		SYNGTS_1332	726	423	582.645	185.197		SYNGTS_1332	726	577	794.766	216.732	195.761		SYNGTS_1332	726	80	110.193	278.002		SYNGTS_1332	726	124	170.799
15164	SYNGTS_2312	56											SYNGTS_0636	N	343	2.53529	-0.250401	-0.196812			SYNGTS_1333	606	493	813.531	244.361		SYNGTS_1333	606	490	808.581	257.013		SYNGTS_1333	606	576	950.495	259.199	253.524		SYNGTS_1333	606	101	166.667	420.478		SYNGTS_1333	606	144	237.624
15745	SYNGTS_2893	75.3											SYNGTS_1769	N	346	2.53908	-0.00606766	-0.0920916			SYNGTS_1334	1800	481.267	267.37	80.31		SYNGTS_1334	1800	414	230	73.107		SYNGTS_1334	1800	619.008	343.894	93.78	82.399		SYNGTS_1334	1800	141	78.333	197.625		SYNGTS_1334	1800	160	88.889
12996	SYNGTS_0144	1214											SYNGTS_1024	N	347	2.54033	0.113775	-0.0669183			SYNGTS_1336	1164	5599	4810.14	1444.82		SYNGTS_1336	1164	5031	4322.16	1373.83		SYNGTS_1336	1164	5490	4716.49	1286.18	1368.28		SYNGTS_1336	1164	326	280.069	706.576		SYNGTS_1336	1164	409.003	351.377
13193	SYNGTS_0341	90.2											SYNGTS_1493	N	348	2.54158	0.481448	0.541782			SYNGTS_1339	795	646	812.579	244.075		SYNGTS_1339	795	595	748.428	237.893		SYNGTS_1339	795	857	1077.99	293.966	258.645		SYNGTS_1339	795	69	86.792	218.966		SYNGTS_1339	795	101	127.044
14629	SYNGTS_1777	39.1											SYNGTS_1848	N	349	2.54283	0.580243	-0.0132243			SYNGTS_1348	951	424	445.846	133.919		SYNGTS_1348	951	361	379.6	120.658		SYNGTS_1348	951	593	623.554	170.043	141.54		SYNGTS_1348	951	38	39.958	100.809		SYNGTS_1348	951	57	59.937
15998	SYNGTS_3146	19.1											SYNGTS_1707	N	356	2.55145	0.0733946	-0.0427439			SYNGTS_1349	1584	540	340.909	102.399		SYNGTS_1349	1584	558	352.273	111.972		SYNGTS_1349	1584	806	508.838	138.76	117.71		SYNGTS_1349	1584	79	49.874	125.825		SYNGTS_1349	1584	84	53.03
15306	SYNGTS_2454	549											SYNGTS_0214	N	358	2.55388	0.744009	0.989845			SYNGTS_1355	573	758	1322.86	397.349		SYNGTS_1355	573	634	1106.46	351.695		SYNGTS_1355	573	683	1191.97	325.05	358.031		SYNGTS_1355	573	8	13.962	35.223		SYNGTS_1355	573	7	12.216
15955	SYNGTS_3103	187											SYNGTS_0317	N	361	2.55751	-0.39569	0.145338			SYNGTS_1360	612	812	1326.8	398.531		SYNGTS_1360	612	806.5	1317.81	418.875		SYNGTS_1360	612	973	1589.87	433.556	416.987		SYNGTS_1360	612	81.027	132.397	334.02		SYNGTS_1360	612	113	184.641
13874	SYNGTS_1022	232											SYNGTS_0381	N	361	2.55751	0.412272	0.0895474			SYNGTS_1361	216	416	1925.93	578.491		SYNGTS_1361	216	421	1949.07	619.526		SYNGTS_1361	216	535	2476.85	675.436	624.484		SYNGTS_1361	216	96	444.444	1121.27		SYNGTS_1361	216	85.019	393.605
15900	SYNGTS_3048	20.3											SYNGTS_2594	N	366	2.56348	-0.0456389	-0.699128			SYNGTS_1363	1185	4602	3883.54	1166.5		SYNGTS_1363	1185	4569	3855.7	1225.56		SYNGTS_1363	1185	5846	4933.33	1345.32	1245.79		SYNGTS_1363	1185	354	298.734	753.667		SYNGTS_1363	1185	457	385.654
14157	SYNGTS_1305	1141											SYNGTS_1371	N	373	2.57171	0.433141	1.85389			SYNGTS_1371	513	222	432.749	129.985		SYNGTS_1371	513	211	411.306	130.736		SYNGTS_1371	513	286	557.505	152.031	137.584		SYNGTS_1371	513	0	0	0		SYNGTS_1371	513	0	0
12915	SYNGTS_0063	109											SYNGTS_3069	N	373	2.57171	0.316285	0.089704			SYNGTS_1372	1029	13009	12642.4	3797.39		SYNGTS_1372	1029	16728	16256.6	5167.25		SYNGTS_1372	1029	15651	15209.9	4147.73	4370.79		SYNGTS_1372	1029	521.027	506.343	1277.44		SYNGTS_1372	1029	631.184	613.396
14524	SYNGTS_1672	90.2											SYNGTS_1624	N	383	2.5832	-0.0406344	0.338831			SYNGTS_1374	1092	621	568.681	170.815		SYNGTS_1374	1092	670	613.553	195.022		SYNGTS_1374	1092	716	655.678	178.803	181.547		SYNGTS_1374	1092	102	93.407	235.652		SYNGTS_1374	1092	111	101.648
13616	SYNGTS_0764	1652											SYNGTS_0193	N	386	2.58659	0.826821	0.467709			SYNGTS_1375	1017	299	294.002	88.309		SYNGTS_1375	1017	281	276.303	87.825		SYNGTS_1375	1017	461.333	453.622	123.702	99.9453		SYNGTS_1375	1017	36	35.398	89.305		SYNGTS_1375	1017	39	38.348
13834	SYNGTS_0982	159											SYNGTS_0571	N	386	2.58659	0.118903	0.513373			SYNGTS_1399	2265	1636.03	722.31	216.96		SYNGTS_1399	2265	1613	712.141	226.359		SYNGTS_1399	2265	2447	1080.35	294.612	245.977		SYNGTS_1399	2265	235	103.753	261.754		SYNGTS_1399	2265	315.003	139.074
14646	SYNGTS_1794	142											SYNGTS_0151	N	394	2.5955	0.427218	0.0492297			SYNGTS_1401	1866	6215	3330.65	1000.43		SYNGTS_1401	1866	5468	2930.33	931.425		SYNGTS_1401	1866	8321	4459.27	1216.04	1049.3		SYNGTS_1401	1866	437.002	234.192	590.835		SYNGTS_1401	1866	497	266.345
15097	SYNGTS_2245	79.5											SYNGTS_0295	N	394	2.5955	0.713068	0.250642			SYNGTS_1402	1944	1659	853.395	256.335		SYNGTS_1402	1944	1732.36	891.134	283.253		SYNGTS_1402	1944	2661.06	1368.86	373.287	304.292		SYNGTS_1402	1944	177	91.049	229.705		SYNGTS_1402	1944	248.002	127.573
14915	SYNGTS_2063	105											SYNGTS_0937	N	394	2.5955	0.443334	0.301333			SYNGTS_1408	1653	1790	1082.88	325.265		SYNGTS_1408	1653	1860	1125.23	357.661		SYNGTS_1408	1653	2578	1559.59	425.299	369.408		SYNGTS_1408	1653	378.003	228.677	576.921		SYNGTS_1408	1653	404	244.404
15550	SYNGTS_2698	396											SYNGTS_2596	N	397	2.59879	0.328496	0.239955			SYNGTS_1410	543	295	543.278	163.185		SYNGTS_1410	543	321	591.16	187.904		SYNGTS_1410	543	490.125	902.624	246.145	199.078		SYNGTS_1410	543	79	145.488	367.047		SYNGTS_1410	543	96	176.796
15029	SYNGTS_2177	23.1											SYNGTS_1669	N	404	2.60638	-0.0743592	-0.189855			SYNGTS_1411	429	381	888.112	266.763		SYNGTS_1411	429	419	976.69	310.447		SYNGTS_1411	429	555	1293.71	352.793	310.001		SYNGTS_1411	429	58	135.198	341.087		SYNGTS_1411	429	65	151.515
13158	SYNGTS_0306	1597											SYNGTS_0216	N	406	2.60853	0.42384	0.280005			SYNGTS_1412	1038	2724	2624.28	788.255		SYNGTS_1412	1038	2223.11	2141.72	680.76		SYNGTS_1412	1038	2991	2881.5	785.784	751.6		SYNGTS_1412	1038	441	424.855	1071.85		SYNGTS_1412	1038	571	550.096
14103	SYNGTS_1251	464											SYNGTS_1432	N	408	2.61066	-0.017077	0.0976174			SYNGTS_1415	375	114	304	91.313		SYNGTS_1415	375	115	306.667	97.476		SYNGTS_1415	375	171	456	124.351	104.38		SYNGTS_1415	375	21	56	141.281		SYNGTS_1415	375	33	88
13345	SYNGTS_0493	1384											SYNGTS_0966	N	411	2.61384	0.554102	0.242791			SYNGTS_1420	1515	784.038	517.517	155.447		SYNGTS_1420	1515	921	607.921	193.232		SYNGTS_1420	1515	1289	850.825	232.019	193.566		SYNGTS_1420	1515	177	116.832	294.751		SYNGTS_1420	1515	183	120.792
14772	SYNGTS_1920	1368											SYNGTS_2413	N	416	2.61909	0.0763928	0.436097			SYNGTS_1424	1788	1278	714.765	214.694		SYNGTS_1424	1788	1425.08	797.026	253.34		SYNGTS_1424	1788	1839	1028.52	280.478	249.504		SYNGTS_1424	1788	96	53.691	135.456		SYNGTS_1424	1788	82	45.861
13204	SYNGTS_0352	101											SYNGTS_1689	N	417	2.62014	0.105191	-0.219669			SYNGTS_1425	519	175	337.187	101.281		SYNGTS_1425	519	168	323.699	102.89		SYNGTS_1425	519	292	562.62	153.426	119.199		SYNGTS_1425	519	34	65.511	165.275		SYNGTS_1425	519	27	52.023
16017	SYNGTS_3165	103											SYNGTS_2621	N	418	2.62118	0.200923	0.224259			SYNGTS_1432	1812	2263	1248.9	375.131		SYNGTS_1432	1812	2353	1298.57	412.757		SYNGTS_1432	1812	3224	1779.25	485.2	424.363		SYNGTS_1432	1812	290	160.044	403.77		SYNGTS_1432	1812	325.005	179.363
14413	SYNGTS_1561	119											SYNGTS_2485	N	423	2.62634	0.121879	0.757179			SYNGTS_1433	597	760	1273.03	382.381		SYNGTS_1433	597	770	1289.78	409.966		SYNGTS_1433	597	914	1530.99	417.5	403.282		SYNGTS_1433	597	99	165.829	418.365		SYNGTS_1433	597	132	221.106
15703	SYNGTS_2851	28.8											SYNGTS_2497	N	424	2.62737	0.250799	0.732144			SYNGTS_1435	678	7826.24	11543.1	3467.21		SYNGTS_1435	678	8921	13157.8	4182.3		SYNGTS_1435	678	8801	12980.8	3539.86	3729.79		SYNGTS_1435	678	257.002	379.059	956.315		SYNGTS_1435	678	275	405.605
13527	SYNGTS_0675	28.1											SYNGTS_1068	N	425	2.62839	0.269766	1.08147			SYNGTS_1436	249	114	457.831	137.519		SYNGTS_1436	249	112	449.799	142.972		SYNGTS_1436	249	176	706.827	192.751	157.747		SYNGTS_1436	249	13	52.209	131.716		SYNGTS_1436	249	13	52.209
13306	SYNGTS_0454	4100											SYNGTS_3055	N	427	2.63043	0.775632	0.905511			SYNGTS_1437	1869	1683	900.482	270.478		SYNGTS_1437	1869	1735	928.304	295.067		SYNGTS_1437	1869	2010	1075.44	293.272	286.272		SYNGTS_1437	1869	141	75.441	190.329		SYNGTS_1437	1869	184.003	98.45
13273	SYNGTS_0421	31.2											SYNGTS_2892	N	428	2.63144	0.146561	0.278865			SYNGTS_1441	1047	862.004	823.308	247.297		SYNGTS_1441	1047	871	831.901	264.425		SYNGTS_1441	1047	1257	1200.57	327.396	279.706		SYNGTS_1441	1047	87	83.095	209.637		SYNGTS_1441	1047	79	75.454
14626	SYNGTS_1774	333											SYNGTS_2669	N	436	2.63949	-0.562871	-0.888706			SYNGTS_1443	567	382	673.721	202.366		SYNGTS_1443	567	410	723.104	229.843		SYNGTS_1443	567	502	885.362	241.438	224.549		SYNGTS_1443	567	52	91.711	231.374		SYNGTS_1443	567	48	84.656
15386	SYNGTS_2534	17.1											SYNGTS_1527	N	439	2.64246	0.554935	0.357406			SYNGTS_1444	1125	688.182	611.717	183.742		SYNGTS_1444	1125	575	511.111	162.46		SYNGTS_1444	1125	594	528	143.985	163.396		SYNGTS_1444	1125	26	23.111	58.306		SYNGTS_1444	1125	34.6	30.756
14733	SYNGTS_1881	268											SYNGTS_2546	N	439	2.64246	-0.126124	-0.761546			SYNGTS_1445	333	610	1831.83	550.228		SYNGTS_1445	333	498	1495.49	475.353		SYNGTS_1445	333	602	1807.81	492.988	506.19		SYNGTS_1445	333	21	63.063	159.1		SYNGTS_1445	333	25	75.075
14872	SYNGTS_2020	12.2											SYNGTS_2642	N	439	2.64246	-0.354962	-0.434606			SYNGTS_1447	723	1500	2074.69	623.175		SYNGTS_1447	723	1302	1800.83	572.405		SYNGTS_1447	723	1541.5	2132.09	581.419	592.333		SYNGTS_1447	723	86	118.949	300.092		SYNGTS_1447	723	102	141.079
15914	SYNGTS_3062	52.6											SYNGTS_0287	N	443	2.6464	0.319819	0.0130565			SYNGTS_1451	600	5703	9505	2855.02		SYNGTS_1451	600	5053	8421.67	2676.88		SYNGTS_1451	600	6651	11085	3022.87	2851.59		SYNGTS_1451	600	1598	2663.33	6719.24		SYNGTS_1451	600	2159.02	3598.36
14043	SYNGTS_1191	36.1											SYNGTS_1086	N	445	2.64836	0.428417	0.580379			SYNGTS_1452	1089	291	267.218	80.264		SYNGTS_1452	1089	336	308.54	98.071		SYNGTS_1452	1089	470	431.589	117.694	98.6763		SYNGTS_1452	1089	45	41.322	104.251		SYNGTS_1452	1089	53	48.669
14838	SYNGTS_1986	1850											SYNGTS_1484	N	453	2.6561	0.346847	0.511259			SYNGTS_1457	1605	543	338.318	101.621		SYNGTS_1457	1605	546.143	340.276	108.159		SYNGTS_1457	1605	677.013	421.815	115.029	108.27		SYNGTS_1457	1605	33	20.561	51.872		SYNGTS_1457	1605	59	36.76
13401	SYNGTS_0549	342											SYNGTS_1497	N	459	2.66181	0.314112	0.766357			SYNGTS_1463	1479	744	503.043	151.099		SYNGTS_1463	1479	733.034	495.628	157.539		SYNGTS_1463	1479	1141	771.467	210.379	173.006		SYNGTS_1463	1479	160.01	108.188	272.943		SYNGTS_1463	1479	167	112.914
12855	SYNGTS_0003	733											SYNGTS_2909	N	460	2.66276	0.0816581	-0.226245			SYNGTS_1483	678	396	584.071	175.438		SYNGTS_1483	678	317	467.552	148.614		SYNGTS_1483	678	382	563.422	153.645	159.232		SYNGTS_1483	678	17	25.074	63.258		SYNGTS_1483	678	19	28.024
15526	SYNGTS_2674	74.1											SYNGTS_1000	N	463	2.66558	0.360394	0.400481			SYNGTS_1484	957	547	571.578	171.685		SYNGTS_1484	957	606	633.229	201.276		SYNGTS_1484	957	837	874.608	238.505	203.822		SYNGTS_1484	957	44	45.977	115.994		SYNGTS_1484	957	44	45.977
12862	SYNGTS_0010	35.2											SYNGTS_0709	N	467	2.66932	0.51716	0.678655			SYNGTS_1485	750	699	932	279.945		SYNGTS_1485	750	783	1044	331.842		SYNGTS_1485	750	1112	1482.67	404.322	338.703		SYNGTS_1485	750	36	48	121.098		SYNGTS_1485	750	48	64
13612	SYNGTS_0760	5425											SYNGTS_0864	N	467	2.66932	-1.59866	-1.59038			SYNGTS_1491	984	1186	1205.29	362.032		SYNGTS_1491	984	1308	1329.27	422.517		SYNGTS_1491	984	1827	1856.71	506.323	430.291		SYNGTS_1491	984	71	72.154	182.036		SYNGTS_1491	984	80.002	81.303
14804	SYNGTS_1952	49.1											SYNGTS_2322	N	472	2.67394	-0.0653423	-0.406921			SYNGTS_1493	1086	312	287.293	86.294		SYNGTS_1493	1086	329	302.947	96.294		SYNGTS_1493	1086	645	593.923	161.962	114.85		SYNGTS_1493	1086	50	46.041	116.154		SYNGTS_1493	1086	56	51.565
13013	SYNGTS_0161	5116											SYNGTS_1250	N	480	2.68124	0.950779	1.67764			SYNGTS_1494	3186	1277	400.816	120.393		SYNGTS_1494	3186	1149	360.64	114.632		SYNGTS_1494	3186	1943	609.856	166.307	133.777		SYNGTS_1494	3186	65	20.402	51.471		SYNGTS_1494	3186	103	32.329
15913	SYNGTS_3061	127											SYNGTS_2440	N	480	2.68124	0.491202	0.565992			SYNGTS_1497	537	432	804.469	241.639		SYNGTS_1497	537	409	761.639	242.092		SYNGTS_1497	537	363	675.978	184.339	222.69		SYNGTS_1497	537	24	44.693	112.754		SYNGTS_1497	537	19	35.382
15481	SYNGTS_2629	1227											SYNGTS_3134	N	480	2.68124	0.238602	-0.0338518			SYNGTS_1498	1470	932.013	634.022	190.442		SYNGTS_1498	1470	859	584.354	185.741		SYNGTS_1498	1470	1430	972.789	265.279	213.821		SYNGTS_1498	1470	234	159.184	401.599		SYNGTS_1498	1470	265	180.272
14529	SYNGTS_1677	77.9											SYNGTS_1160	N	481	2.68215	0.106798	0.293397			SYNGTS_1504	1278	3223	2521.91	757.507		SYNGTS_1504	1278	2724	2131.45	677.497		SYNGTS_1504	1278	4018.13	3144.07	857.387	764.13		SYNGTS_1504	1278	827	647.105	1632.56		SYNGTS_1504	1278	1054.01	824.733
13169	SYNGTS_0317	361											SYNGTS_2298	N	482	2.68305	-0.0660221	-0.0184586			SYNGTS_1507	885	314	354.802	106.572		SYNGTS_1507	885	345	389.831	123.91		SYNGTS_1507	885	449	507.345	138.353	122.945		SYNGTS_1507	885	30	33.898	85.521		SYNGTS_1507	885	35.003	39.551
14489	SYNGTS_1637	30.3											SYNGTS_0136	N	484	2.68485	-0.0812751	-0.0608213			SYNGTS_1510	1137	428	376.429	113.068		SYNGTS_1510	1137	375	329.815	104.834		SYNGTS_1510	1137	548	481.97	131.433	116.445		SYNGTS_1510	1137	45	39.578	99.85		SYNGTS_1510	1137	34	29.903
14297	SYNGTS_1445	11296											SYNGTS_0737	N	492	2.69197	-0.0397936	-0.120564			SYNGTS_1511	1902	768	403.785	121.285		SYNGTS_1511	1902	778	409.043	130.017		SYNGTS_1511	1902	986.324	518.572	141.414	130.905		SYNGTS_1511	1902	97	50.999	128.664		SYNGTS_1511	1902	125	65.72
13395	SYNGTS_0543	6560											SYNGTS_1591	N	492	2.69197	0.147486	0.0182691			SYNGTS_1512	1452	5566	3833.33	1151.42		SYNGTS_1512	1452	5463	3762.4	1195.9		SYNGTS_1512	1452	6710	4621.21	1260.2	1202.51		SYNGTS_1512	1452	1462	1006.89	2540.25		SYNGTS_1512	1452	1822.02	1254.83
13140	SYNGTS_0288	348											SYNGTS_0293	N	499	2.6981	0.317149	0.0592882			SYNGTS_1513	411	807.009	1963.53	589.785		SYNGTS_1513	411	791	1924.57	611.738		SYNGTS_1513	411	936.006	2277.39	621.042	607.522		SYNGTS_1513	411	551.008	1340.65	3382.29		SYNGTS_1513	411	674.227	1640.45
14537	SYNGTS_1685	184											SYNGTS_1334	N	502	2.7007	0.784782	0.249726			SYNGTS_1514	1542	416	269.78	81.034		SYNGTS_1514	1542	374	242.542	77.094		SYNGTS_1514	1542	535	346.952	94.614	84.2473		SYNGTS_1514	1542	79	51.232	129.252		SYNGTS_1514	1542	99	64.202
13715	SYNGTS_0863	546											SYNGTS_1079	N	504	2.70243	-0.121586	1.08267			SYNGTS_1516	1425	410	287.719	86.422		SYNGTS_1516	1425	405	284.211	90.338		SYNGTS_1516	1425	511	358.596	97.789	91.5163		SYNGTS_1516	1425	44	30.877	77.899		SYNGTS_1516	1425	56	39.298
13044	SYNGTS_0192	165											SYNGTS_0768	N	508	2.70586	0.672911	-0.325133			SYNGTS_1520	717	371	517.434	155.422		SYNGTS_1520	717	372	518.828	164.913		SYNGTS_1520	717	466	649.93	177.236	165.857		SYNGTS_1520	717	73	101.813	256.861		SYNGTS_1520	717	90	125.523
13686	SYNGTS_0834	149											SYNGTS_0871	N	509	2.70672	0.120538	0.13367			SYNGTS_1522	1602	396	247.191	74.249		SYNGTS_1522	1602	366	228.464	72.619		SYNGTS_1522	1602	518	323.346	88.176	78.348		SYNGTS_1522	1602	81	50.562	127.561		SYNGTS_1522	1602	113.003	70.539
14668	SYNGTS_1816	105											SYNGTS_1443	N	511	2.70842	0.35711	0.455564			SYNGTS_1523	522	252	482.759	145.006		SYNGTS_1523	522	291	557.471	177.196		SYNGTS_1523	522	290	555.556	151.5	157.901		SYNGTS_1523	522	23	44.061	111.161		SYNGTS_1523	522	38	72.797
14740	SYNGTS_1888	632											SYNGTS_0085	N	516	2.71265	0.51957	0.462741			SYNGTS_1525	1473	459	311.609	93.598		SYNGTS_1525	1473	483	327.902	104.226		SYNGTS_1525	1473	690	468.432	127.741	108.522		SYNGTS_1525	1473	103	69.925	176.412		SYNGTS_1525	1473	143	97.081
14925	SYNGTS_2073	1851											SYNGTS_2021	N	517	2.71349	0.343745	0.272823			SYNGTS_1527	660	236	357.576	107.405		SYNGTS_1527	660	231	350	111.25		SYNGTS_1527	660	359	543.939	148.332	122.329		SYNGTS_1527	660	43	65.152	164.369		SYNGTS_1527	660	67	101.515
14737	SYNGTS_1885	2871											SYNGTS_0743	N	519	2.71517	-0.344712	-0.599175			SYNGTS_1531	1320	703	532.576	159.97		SYNGTS_1531	1320	665	503.788	160.132		SYNGTS_1531	1320	925	700.758	191.096	170.399		SYNGTS_1531	1320	56	42.424	107.031		SYNGTS_1531	1320	76	57.576
12853	SYNGTS_0001	78.8											SYNGTS_1653	N	526	2.72099	-0.0287367	-0.0703088			SYNGTS_1533	498	5493	11030.1	3313.12		SYNGTS_1533	498	4839	9716.87	3088.57		SYNGTS_1533	498	5948	11943.8	3257.06	3219.58		SYNGTS_1533	498	2132.02	4281.17	10800.8		SYNGTS_1533	498	2898.08	5819.44
13029	SYNGTS_0177	28.7											SYNGTS_1963	N	527	2.72181	-0.17992	-0.60251			SYNGTS_1536	930	772.5	830.645	249.501		SYNGTS_1536	930	722	776.344	246.766		SYNGTS_1536	930	924	993.548	270.94	255.736		SYNGTS_1536	930	93	100	252.287		SYNGTS_1536	930	149	160.215
14129	SYNGTS_1277	54.6											SYNGTS_1129	N	528	2.72263	0.125399	0.120789			SYNGTS_1543	912	1216.57	1333.96	400.682		SYNGTS_1543	912	1193	1308.11	415.793		SYNGTS_1543	912	1685	1847.59	503.836	440.104		SYNGTS_1543	912	132	144.737	365.152		SYNGTS_1543	912	114	125
14337	SYNGTS_1485	102											SYNGTS_0259	N	529	2.72346	0.582059	0.17996			SYNGTS_1544	903	960	1063.12	319.331		SYNGTS_1544	903	1121	1241.42	394.593		SYNGTS_1544	903	1346	1490.59	406.482	373.469		SYNGTS_1544	903	104	115.172	290.563		SYNGTS_1544	903	146	161.683
15198	SYNGTS_2346	13											SYNGTS_1921	N	534	2.72754	0.425255	0.593696			SYNGTS_1549	366	376	1027.32	308.577		SYNGTS_1549	366	390	1065.57	338.7		SYNGTS_1549	366	427	1166.67	318.149	321.809		SYNGTS_1549	366	60	163.934	413.585		SYNGTS_1549	366	88	240.437
13340	SYNGTS_0488	633											SYNGTS_1582	N	537	2.72997	0.583469	0.468916			SYNGTS_1555	1356	295	217.552	65.346		SYNGTS_1555	1356	339	250	79.464		SYNGTS_1555	1356	411	303.097	82.654	75.8213		SYNGTS_1555	1356	44	32.448	81.863		SYNGTS_1555	1356	51	37.611
14604	SYNGTS_1752	321											SYNGTS_0518	N	539	2.73159	-0.786711	-0.77855			SYNGTS_1561	330	1574	4769.7	1432.68		SYNGTS_1561	330	1693.87	5132.92	1631.53		SYNGTS_1561	330	2668	8084.85	2204.73	1756.31		SYNGTS_1561	330	166	503.03	1269.08		SYNGTS_1561	330	203	615.152
13594	SYNGTS_0742	704											SYNGTS_0266	N	546	2.73719	-0.315411	0.228543			SYNGTS_1562	693	1855	2676.77	804.022		SYNGTS_1562	693	2010	2900.43	921.921		SYNGTS_1562	693	2353	3395.38	925.919	883.954		SYNGTS_1562	693	307	443.001	1117.63		SYNGTS_1562	693	330	476.19
14359	SYNGTS_1507	21.1											SYNGTS_2454	N	549	2.73957	0.271763	0.0634673			SYNGTS_1565	1362	659	483.847	145.333		SYNGTS_1565	1362	669	491.189	156.128		SYNGTS_1565	1362	818.035	600.613	163.787	155.083		SYNGTS_1565	1362	48	35.242	88.912		SYNGTS_1565	1362	82	60.206
12986	SYNGTS_0134	29.6											SYNGTS_2840	N	549	2.73957	0.69495	1.35422			SYNGTS_1568	186	291	1564.52	469.934		SYNGTS_1568	186	212	1139.79	362.288		SYNGTS_1568	186	250	1344.09	366.531	399.584		SYNGTS_1568	186	39	209.677	528.988		SYNGTS_1568	186	54	290.323
15785	SYNGTS_2933	1713											SYNGTS_0428	N	552	2.74194	0.5031	0.267013			SYNGTS_1570	486	1027	2113.17	634.733		SYNGTS_1570	486	1077	2216.05	704.386		SYNGTS_1570	486	1294	2662.55	726.076	688.398		SYNGTS_1570	486	39	80.247	202.452		SYNGTS_1570	486	37	76.132
14586	SYNGTS_1734	567											SYNGTS_0246	N	561	2.74896	0.176412	0.172191			SYNGTS_1571	657	537	817.352	245.508		SYNGTS_1571	657	483	735.16	233.675		SYNGTS_1571	657	656.053	998.558	272.306	250.496		SYNGTS_1571	657	297	452.055	1140.47		SYNGTS_1571	657	350.002	532.728
14765	SYNGTS_1913	92.6											SYNGTS_1408	N	564	2.75128	0.183772	-0.0638658			SYNGTS_1572	810	1718	2120.99	637.082		SYNGTS_1572	810	1682	2076.54	660.043		SYNGTS_1572	810	2136	2637.04	719.118	672.081		SYNGTS_1572	810	675.007	833.341	2102.41		SYNGTS_1572	810	842	1039.51
15428	SYNGTS_2576	302											SYNGTS_1734	N	567	2.75358	-0.145412	0.184061			SYNGTS_1577	603	816	1353.23	406.471		SYNGTS_1577	603	698	1157.55	367.933		SYNGTS_1577	603	904	1499.17	408.823	394.409		SYNGTS_1577	603	30	49.751	125.516		SYNGTS_1577	603	40.01	66.352
15230	SYNGTS_2378	2044											SYNGTS_0291	N	568	2.75435	-0.100514	0.390985			SYNGTS_1582	1338	498	372.197	111.797		SYNGTS_1582	1338	634	473.842	150.614		SYNGTS_1582	1338	775	579.223	157.954	140.122		SYNGTS_1582	1338	57	42.601	107.476		SYNGTS_1582	1338	92	68.759
14983	SYNGTS_2131	208											SYNGTS_2279	N	568	2.75435	0.361762	0.345511			SYNGTS_1591	936	1044	1115.38	335.029		SYNGTS_1591	936	987	1054.49	335.176		SYNGTS_1591	936	1307	1396.37	380.789	350.331		SYNGTS_1591	936	154	164.53	415.087		SYNGTS_1591	936	222	237.179
15410	SYNGTS_2558	117											SYNGTS_2889	N	582	2.76492	0.401585	0.280744			SYNGTS_1593	1596	569.2	356.642	107.125		SYNGTS_1593	1596	538	337.093	107.147		SYNGTS_1593	1596	892	558.897	152.411	122.228		SYNGTS_1593	1596	102.009	63.915	161.25		SYNGTS_1593	1596	142	88.972
14223	SYNGTS_1371	373											SYNGTS_1264	N	586	2.7679	0.616645	1.27942			SYNGTS_1596	1365	445	326.007	97.923		SYNGTS_1596	1365	438	320.879	101.994		SYNGTS_1596	1365	640	468.864	127.859	109.259		SYNGTS_1596	1365	44	32.234	81.323		SYNGTS_1596	1365	57	41.758
12929	SYNGTS_0077	21.1											SYNGTS_1253	N	590	2.77085	0.505459	1.33696			SYNGTS_1598	459	1212	2640.52	793.135		SYNGTS_1598	459	1285	2799.56	889.86		SYNGTS_1598	459	1381	3008.72	820.475	834.49		SYNGTS_1598	459	700	1525.05	3847.51		SYNGTS_1598	459	821.005	1788.68
12983	SYNGTS_0131	1875											SYNGTS_2393	N	597	2.77597	0.549132	0.386771			SYNGTS_1600	1611	1604	995.655	299.065		SYNGTS_1600	1611	1618	1004.35	319.238		SYNGTS_1600	1611	2068	1283.67	350.057	322.787		SYNGTS_1600	1611	329	204.221	515.222		SYNGTS_1600	1611	411.002	255.122
15080	SYNGTS_2228	625											SYNGTS_0877	N	608	2.7839	0.351923	0.694823			SYNGTS_1609	426	149	349.765	105.059		SYNGTS_1609	426	158	370.892	117.89		SYNGTS_1609	426	227	532.864	145.312	122.754		SYNGTS_1609	426	24.015	56.373	142.222		SYNGTS_1609	426	19	44.601
13505	SYNGTS_0653	7144											SYNGTS_1996	N	610	2.78533	-0.210105	-0.247538			SYNGTS_1611	1113	280	251.572	75.565		SYNGTS_1611	1113	237	212.938	67.684		SYNGTS_1611	1113	402.667	361.785	98.659	80.636		SYNGTS_1611	1113	29	26.056	65.735		SYNGTS_1611	1113	30	26.954
15633	SYNGTS_2781	70.8											SYNGTS_0460	N	622	2.79379	0.917024	0.579037			SYNGTS_1612	2091	1621	775.227	232.855		SYNGTS_1612	2091	1417	677.666	215.401		SYNGTS_1612	2091	1971	942.611	257.049	235.102		SYNGTS_1612	2091	82	39.216	98.936		SYNGTS_1612	2091	83	39.694
15668	SYNGTS_2816	164											SYNGTS_2443	N	626	2.79657	0.120668	0.104913			SYNGTS_1613	954	5290	5545.07	1665.58		SYNGTS_1613	954	4831	5063.94	1609.61		SYNGTS_1613	954	8623	9038.78	2464.87	1913.35		SYNGTS_1613	954	1892.02	1983.25	5003.47		SYNGTS_1613	954	2576.07	2700.29
13880	SYNGTS_1028	11.8											SYNGTS_0198	N	628	2.79796	-0.0337056	-0.408311			SYNGTS_1617	786	143	181.934	54.648		SYNGTS_1617	786	177.034	225.234	71.592		SYNGTS_1617	786	205	260.814	71.124	65.788		SYNGTS_1617	786	19	24.173	60.985		SYNGTS_1617	786	23	29.262
15360	SYNGTS_2508	2855											SYNGTS_1297	N	628	2.79796	0.0180893	0.0361135			SYNGTS_1620	759	1782	2347.83	705.217		SYNGTS_1620	759	2046	2695.65	856.831		SYNGTS_1620	759	2655.01	3498.04	953.914	838.654		SYNGTS_1620	759	163	214.756	541.801		SYNGTS_1620	759	248	326.746
15032	SYNGTS_2180	359											SYNGTS_1437	N	629	2.79865	0.341871	0.544301			SYNGTS_1624	522	647	1239.46	372.298		SYNGTS_1624	522	667	1277.78	406.15		SYNGTS_1624	522	925.029	1772.09	483.247	420.565		SYNGTS_1624	522	31	59.387	149.825		SYNGTS_1624	522	34	65.134
14848	SYNGTS_1996	610											SYNGTS_0488	N	633	2.8014	0.890118	0.679477			SYNGTS_1628	1080	928	859.259	258.096		SYNGTS_1628	1080	786	727.778	231.329		SYNGTS_1628	1080	1220	1129.63	308.049	265.825		SYNGTS_1628	1080	79.001	73.149	184.544		SYNGTS_1628	1080	104.024	96.319
13724	SYNGTS_0872	245											SYNGTS_3143	N	638	2.80482	0.760065	0.803379			SYNGTS_1631	1359	885	651.214	195.605		SYNGTS_1631	1359	809	595.291	189.217		SYNGTS_1631	1359	1196.04	880.087	239.999	208.274		SYNGTS_1631	1359	118	86.829	219.057		SYNGTS_1631	1359	147	108.168
14883	SYNGTS_2031	66.4											SYNGTS_1483	N	643	2.80821	0.60618	1.11373			SYNGTS_1633	1260	1197	950	285.352		SYNGTS_1633	1260	1296	1028.57	326.938		SYNGTS_1633	1260	1934.03	1534.95	418.579	343.623		SYNGTS_1633	1260	269	213.492	538.612		SYNGTS_1633	1260	315	250
15689	SYNGTS_2837	218											SYNGTS_0903	N	652	2.81425	0.488484	-0.0298744			SYNGTS_1635	1176	379	322.279	96.803		SYNGTS_1635	1176	384	326.531	103.79		SYNGTS_1635	1176	481	409.014	111.538	104.044		SYNGTS_1635	1176	34	28.912	72.94		SYNGTS_1635	1176	47	39.966
13617	SYNGTS_0765	540											SYNGTS_1925	N	652	2.81425	0.448604	0.283721			SYNGTS_1637	1689	2027	1200.12	360.48		SYNGTS_1637	1689	2014	1192.42	379.019		SYNGTS_1637	1689	2572	1522.8	415.265	384.921		SYNGTS_1637	1689	83	49.142	123.977		SYNGTS_1637	1689	87	51.51
13227	SYNGTS_0375	21.9											SYNGTS_0314	N	655	2.81624	0.240947	-0.311519			SYNGTS_1641	1458	503	344.993	103.626		SYNGTS_1641	1458	448	307.27	97.668		SYNGTS_1641	1458	639	438.272	119.516	106.937		SYNGTS_1641	1458	16	10.974	27.686		SYNGTS_1641	1458	22	15.089
13010	SYNGTS_0158	2792											SYNGTS_2464	N	661	2.8202	0.109533	0.264482			SYNGTS_1646	366	1401	3827.87	1149.78		SYNGTS_1646	366	1290	3524.59	1120.31		SYNGTS_1646	366	1733	4734.97	1291.22	1187.11		SYNGTS_1646	366	188.072	513.859	1296.4		SYNGTS_1646	366	221	603.825
13012	SYNGTS_0160	2024											SYNGTS_3121	N	665	2.82282	0.446292	0.649597			SYNGTS_1647	1392	656	471.264	141.554		SYNGTS_1647	1392	630	452.586	143.857		SYNGTS_1647	1392	903.02	648.721	176.906	154.106		SYNGTS_1647	1392	60	43.103	108.744		SYNGTS_1647	1392	89	63.937
12988	SYNGTS_0136	484											SYNGTS_0120	N	683	2.83442	0.0795324	-0.081534			SYNGTS_1650	1812	1293	713.576	214.337		SYNGTS_1650	1812	1067	588.852	187.17		SYNGTS_1650	1812	1229	678.256	184.96	195.489		SYNGTS_1650	1812	24	13.245	33.415		SYNGTS_1650	1812	28	15.453
15302	SYNGTS_2450	2485											SYNGTS_0409	N	688	2.83759	0.533501	0.280562			SYNGTS_1653	918	1506	1640.52	492.764		SYNGTS_1653	918	1556	1694.99	538.763		SYNGTS_1653	918	2203	2399.78	654.419	561.982		SYNGTS_1653	918	166	180.828	456.205		SYNGTS_1653	918	221	240.741
13993	SYNGTS_1141	279											SYNGTS_0006	N	698	2.84386	0.818296	0.496963			SYNGTS_1655	1083	65424.9	60410.8	18145.6		SYNGTS_1655	1083	67545.3	62368.7	19824.3		SYNGTS_1655	1083	70335.3	64944.9	17710.4	18560.1		SYNGTS_1655	1083	1931.14	1783.14	4498.63		SYNGTS_1655	1083	2508.82	2316.55
15074	SYNGTS_2222	1199											SYNGTS_3102	N	700	2.8451	0.236631	0.479675			SYNGTS_1656	600	401	668.333	200.748		SYNGTS_1656	600	398	663.333	210.845		SYNGTS_1656	600	408	680	185.436	199.01		SYNGTS_1656	600	27	45	113.529		SYNGTS_1656	600	26	43.333
13400	SYNGTS_0548	121											SYNGTS_0742	N	704	2.84757	-0.0610051	0.587931			SYNGTS_1657	750	2108	2810.67	844.241		SYNGTS_1657	750	2006	2674.67	850.16		SYNGTS_1657	750	2735.05	3646.73	994.46	896.287		SYNGTS_1657	750	132.002	176.002	444.03		SYNGTS_1657	750	212	282.667
14063	SYNGTS_1211	18.1											SYNGTS_2873	N	720	2.85733	-0.269212	-0.235204			SYNGTS_1668	396	1473	3719.7	1117.29		SYNGTS_1668	396	1428.1	3606.3	1146.29		SYNGTS_1668	396	2271	5734.85	1563.89	1275.82		SYNGTS_1668	396	340	858.586	2166.1		SYNGTS_1668	396	461	1164.14
13695	SYNGTS_0843	2283											SYNGTS_3151	N	726	2.86094	0.612927	0.287923			SYNGTS_1669	1155	1898	1643.29	493.596		SYNGTS_1669	1155	1674	1449.35	460.686		SYNGTS_1669	1155	2050.2	1775.07	484.059	479.447		SYNGTS_1669	1155	312	270.13	681.502		SYNGTS_1669	1155	375	324.675
15201	SYNGTS_2349	29											SYNGTS_0003	N	733	2.8651	0.46314	0.569161			SYNGTS_1670	495	529	1068.69	321.002		SYNGTS_1670	495	522	1054.55	335.194		SYNGTS_1670	495	646	1305.05	355.886	337.361		SYNGTS_1670	495	44	88.889	224.255		SYNGTS_1670	495	59	119.193
12973	SYNGTS_0121	30.7											SYNGTS_0955	N	745	2.87216	-0.544765	-0.322227			SYNGTS_1671	945	1703	1802.12	541.302		SYNGTS_1671	945	1616	1710.05	543.551		SYNGTS_1671	945	1616	1710.05	466.33	517.061		SYNGTS_1671	945	85	89.947	226.925		SYNGTS_1671	945	87	92.063
15967	SYNGTS_3115	339											SYNGTS_2043	N	759	2.88024	-0.00822547	0.194425			SYNGTS_1672	864	370	428.241	128.631		SYNGTS_1672	864	376	435.185	138.326		SYNGTS_1672	864	429.333	496.914	135.508	134.155		SYNGTS_1672	864	41	47.454	119.719		SYNGTS_1672	864	70	81.019
15542	SYNGTS_2690	107											SYNGTS_0624	N	766	2.88423	0.648988	0.709202			SYNGTS_1676	645	241	373.643	112.231		SYNGTS_1676	645	230	356.589	113.344		SYNGTS_1676	645	328	508.527	138.675	121.417		SYNGTS_1676	645	83	128.682	324.648		SYNGTS_1676	645	125.001	193.8
14483	SYNGTS_1631	80.2											SYNGTS_0858	N	794	2.89982	0.742809	0.458504			SYNGTS_1677	996	910	913.655	274.435		SYNGTS_1677	996	902	905.622	287.858		SYNGTS_1677	996	1038	1042.17	284.199	282.164		SYNGTS_1677	996	141	141.566	357.153		SYNGTS_1677	996	187	187.751
15676	SYNGTS_2824	315											SYNGTS_2595	N	796	2.90091	-0.163377	0.20304			SYNGTS_1679	1440	1338	929.167	279.094		SYNGTS_1679	1440	1475	1024.31	325.582		SYNGTS_1679	1440	2136.05	1483.37	404.514	336.397		SYNGTS_1679	1440	369.004	256.253	646.491		SYNGTS_1679	1440	415	288.194
13663	SYNGTS_0811	27.7											SYNGTS_2184	N	804	2.90526	-0.38246	-0.564196			SYNGTS_1680	954	116	121.593	36.523		SYNGTS_1680	954	139	145.702	46.312		SYNGTS_1680	954	161	168.763	46.022	42.9523		SYNGTS_1680	954	17	17.82	44.957		SYNGTS_1680	954	18	18.868
14028	SYNGTS_1176	27.6											SYNGTS_1668	N	805	2.9058	-0.199994	-0.409092			SYNGTS_1681	1233	474.5	384.834	115.593		SYNGTS_1681	1233	398	322.79	102.601		SYNGTS_1681	1233	678	549.878	149.951	122.715		SYNGTS_1681	1233	40	32.441	81.845		SYNGTS_1681	1233	52	42.174
14747	SYNGTS_1895	62.5											SYNGTS_2922	N	805	2.9058	0.0707294	0.27417			SYNGTS_1685	699	185	264.664	79.497		SYNGTS_1685	699	198	283.262	90.037		SYNGTS_1685	699	275	393.419	107.285	92.273		SYNGTS_1685	699	17	24.32	61.357		SYNGTS_1685	699	23	32.904
13860	SYNGTS_1008	66.2											SYNGTS_1228	N	832	2.92012	0.547081	-0.709141			SYNGTS_1686	1071	436	407.096	122.28		SYNGTS_1686	1071	467	436.041	138.598		SYNGTS_1686	1071	617.067	576.159	157.118	139.332		SYNGTS_1686	1071	18	16.807	42.401		SYNGTS_1686	1071	21	19.608
14895	SYNGTS_2043	759											SYNGTS_2885	N	847	2.92788	0.871031	0.668775			SYNGTS_1688	402	328	815.92	245.078		SYNGTS_1688	402	435	1082.09	343.949		SYNGTS_1688	402	571	1420.4	387.342	325.456		SYNGTS_1688	402	40	99.502	251.032		SYNGTS_1688	402	41	101.99
15294	SYNGTS_2442	186											SYNGTS_3116	N	902	2.95521	0.25623	0.33534			SYNGTS_1689	1752	1793	1023.4	307.4		SYNGTS_1689	1752	1633	932.078	296.267		SYNGTS_1689	1752	2430	1386.99	378.23	327.299		SYNGTS_1689	1752	470	268.265	676.796		SYNGTS_1689	1752	559.004	319.066
14926	SYNGTS_2074	74.6											SYNGTS_0236	N	920	2.96379	0.409068	0.146519			SYNGTS_1690	3036	3084	1015.81	305.119		SYNGTS_1690	3036	3276	1079.05	342.983		SYNGTS_1690	3036	4124.04	1358.38	370.43	339.511		SYNGTS_1690	3036	469	154.48	389.731		SYNGTS_1690	3036	683.011	224.971
15186	SYNGTS_2334	280											SYNGTS_0567	N	931	2.96895	0.117963	0.0703469			SYNGTS_1691	1881	3350.03	1780.98	534.955		SYNGTS_1691	1881	3484.07	1852.25	588.748		SYNGTS_1691	1881	4816.02	2560.35	698.207	607.303		SYNGTS_1691	1881	883	469.431	1184.31		SYNGTS_1691	1881	1112.02	591.183
15772	SYNGTS_2920	359											SYNGTS_0603	N	954	2.97955	0.632831	0.0400312			SYNGTS_1692	1848	1149	621.753	186.756		SYNGTS_1692	1848	1213	656.385	208.636		SYNGTS_1692	1848	1653.01	894.486	243.926	213.106		SYNGTS_1692	1848	105	56.818	143.345		SYNGTS_1692	1848	125	67.641
12859	SYNGTS_0007	1703											SYNGTS_1073	N	970	2.98677	0.162969	0.904975			SYNGTS_1693	558	192	344.086	103.353		SYNGTS_1693	558	185	331.541	105.383		SYNGTS_1693	558	258	462.366	126.087	111.608		SYNGTS_1693	558	33	59.14	149.202		SYNGTS_1693	558	47	84.229
15087	SYNGTS_2235	260											SYNGTS_2618	N	980	2.99123	0.771399	0.595707			SYNGTS_1696	1581	836	528.779	158.83		SYNGTS_1696	1581	794.005	502.217	159.633		SYNGTS_1696	1581	1237	782.416	213.364	177.276		SYNGTS_1696	1581	200	126.502	319.148		SYNGTS_1696	1581	246.034	155.619
15182	SYNGTS_2330	118											SYNGTS_1596	N	982	2.99211	0.953656	0.849501			SYNGTS_1697	741	270	364.372	109.447		SYNGTS_1697	741	271	365.722	116.247		SYNGTS_1697	741	376	507.422	138.374	121.356		SYNGTS_1697	741	34	45.884	115.759		SYNGTS_1697	741	57	76.923
13828	SYNGTS_0976	103											SYNGTS_1696	N	982	2.99211	0.743462	0.572266			SYNGTS_1698	765	2297	3002.61	901.896		SYNGTS_1698	765	2360	3084.97	980.577		SYNGTS_1698	765	3047	3983.01	1086.16	989.545		SYNGTS_1698	765	285	372.549	939.892		SYNGTS_1698	765	336.004	439.221
14616	SYNGTS_1764	886											SYNGTS_0482	N	994	2.99739	0.33295	0.34051			SYNGTS_1699	441	1287	2918.37	876.591		SYNGTS_1699	441	1389	3149.66	1001.14		SYNGTS_1699	441	1593	3612.24	985.057	954.263		SYNGTS_1699	441	149	337.868	852.397		SYNGTS_1699	441	193	437.642
14071	SYNGTS_1219	22.1											SYNGTS_2513	N	1001	3.00043	0.560776	0.300378			SYNGTS_1700	1104	1645	1490.04	447.563		SYNGTS_1700	1104	1688.11	1529.09	486.03		SYNGTS_1700	1104	2272.07	2058.04	561.225	498.273		SYNGTS_1700	1104	222	201.087	507.316		SYNGTS_1700	1104	261	236.413
14532	SYNGTS_1680	20.2											SYNGTS_0762	N	1049	3.02078	0.331494	-0.239499			SYNGTS_1701	855	718.5	840.351	252.417		SYNGTS_1701	855	690	807.018	256.516		SYNGTS_1701	855	968	1132.16	308.74	272.558		SYNGTS_1701	855	57	66.667	168.191		SYNGTS_1701	855	77	90.058
13581	SYNGTS_0729	127											SYNGTS_2217	N	1050	3.02119	0.206667	-0.643459			SYNGTS_1702	828	887	1071.26	321.774		SYNGTS_1702	828	907	1095.41	348.183		SYNGTS_1702	828	1085	1310.39	357.342	342.433		SYNGTS_1702	828	74	89.372	225.474		SYNGTS_1702	828	99	119.565
14335	SYNGTS_1483	643											SYNGTS_1112	N	1082	3.03423	0.657999	0.788349			SYNGTS_1703	2358	10886	4616.62	1386.7		SYNGTS_1703	2358	10928	4634.45	1473.09		SYNGTS_1703	2358	13523	5734.94	1563.92	1474.57		SYNGTS_1703	2358	297	125.954	317.766		SYNGTS_1703	2358	367	155.64
15005	SYNGTS_2153	30.3											SYNGTS_1593	N	1092	3.03822	0.951053	0.811039			SYNGTS_1707	1149	1028.05	894.735	268.752		SYNGTS_1707	1149	1038	903.394	287.15		SYNGTS_1707	1149	1458	1268.93	346.036	300.646		SYNGTS_1707	1149	178	154.917	390.836		SYNGTS_1707	1149	210	182.768
13608	SYNGTS_0756	2465											SYNGTS_0579	N	1098	3.0406	-0.127611	0.0461658			SYNGTS_1709	747	971	1299.87	390.441		SYNGTS_1709	747	1000.2	1338.96	425.597		SYNGTS_1709	747	1317.14	1763.25	480.836	432.291		SYNGTS_1709	747	189	253.012	638.316		SYNGTS_1709	747	215	287.818
15256	SYNGTS_2404	69											SYNGTS_0922	N	1106	3.04376	0.245215	0.182194			SYNGTS_1710	540	1128.12	2089.1	627.505		SYNGTS_1710	540	1002	1855.56	589.8		SYNGTS_1710	540	1455	2694.44	734.773	650.693		SYNGTS_1710	540	150	277.778	700.796		SYNGTS_1710	540	195	361.111
14015	SYNGTS_1163	56.3											SYNGTS_1916	N	1134	3.05461	0.179429	-0.488276			SYNGTS_1718	1011	506	500.495	150.334		SYNGTS_1718	1011	523	517.31	164.43		SYNGTS_1718	1011	1041	1029.67	280.791	198.518		SYNGTS_1718	1011	21	20.772	52.404		SYNGTS_1718	1011	28	27.695
14288	SYNGTS_1436	297											SYNGTS_1305	N	1141	3.05729	0.543025	0.105814			SYNGTS_1723	603	1011	1676.62	503.606		SYNGTS_1723	603	972	1611.94	512.366		SYNGTS_1723	603	1280.39	2123.37	579.041	531.671		SYNGTS_1723	603	180.009	298.522	753.131		SYNGTS_1723	603	240	398.01
15205	SYNGTS_2353	1542											SYNGTS_1336	N	1146	3.05918	-0.0769899	0.0569958			SYNGTS_1724	1659	846	509.946	153.173		SYNGTS_1724	1659	798	481.013	152.893		SYNGTS_1724	1659	1137.08	685.403	186.909	164.325		SYNGTS_1724	1659	114.054	68.749	173.443		SYNGTS_1724	1659	121.004	72.938
13632	SYNGTS_0780	59.2											SYNGTS_2215	N	1161	3.06483	0.279168	0.284283			SYNGTS_1726	2508	604	240.829	72.338		SYNGTS_1726	2508	577	230.064	73.127		SYNGTS_1726	2508	711	283.493	77.308	74.2577		SYNGTS_1726	2508	30	11.962	30.178		SYNGTS_1726	2508	40	15.949
15911	SYNGTS_3059	55.2											SYNGTS_2991	N	1171	3.06856	0.32703	0.481702			SYNGTS_1728	645	146	226.357	67.991		SYNGTS_1728	645	142	220.155	69.978		SYNGTS_1728	645	197	305.426	83.29	73.753		SYNGTS_1728	645	29	44.961	113.431		SYNGTS_1728	645	35	54.264
13811	SYNGTS_0959	263											SYNGTS_2286	N	1172	3.06893	0.602329	0.151532			SYNGTS_1731	1449	464.5	320.566	96.289		SYNGTS_1731	1449	488	336.784	107.049		SYNGTS_1731	1449	742	512.077	139.643	114.327		SYNGTS_1731	1449	45	31.056	78.35		SYNGTS_1731	1449	68	46.929
13201	SYNGTS_0349	13.2											SYNGTS_1076	N	1198	3.07846	0.459548	1.16555			SYNGTS_1734	1488	3680	2473.12	742.851		SYNGTS_1734	1488	3626	2436.83	774.562		SYNGTS_1734	1488	4693	3153.9	860.066	792.493		SYNGTS_1734	1488	231	155.242	391.655		SYNGTS_1734	1488	254	170.699
13557	SYNGTS_0705	99.5											SYNGTS_2222	N	1199	3.07882	0.364431	0.311557			SYNGTS_1738	348	208	597.701	179.532		SYNGTS_1738	348	202	580.46	184.503		SYNGTS_1738	348	234	672.414	183.367	182.467		SYNGTS_1738	348	35	100.575	253.737		SYNGTS_1738	348	45	129.31
14949	SYNGTS_2097	39.1											SYNGTS_0144	N	1214	3.08422	-0.10903	0.404045			SYNGTS_1745	318	832	2616.35	785.875		SYNGTS_1745	318	668	2100.63	667.699		SYNGTS_1745	318	858	2698.11	735.774	729.783		SYNGTS_1745	318	40	125.786	317.342		SYNGTS_1745	318	66.011	207.583
13740	SYNGTS_0888	31.6											SYNGTS_1361	N	1227	3.08884	0.293323	0.113753			SYNGTS_1746	1200	4205.05	3504.2	1052.56		SYNGTS_1746	1200	3414.01	2845.01	904.304		SYNGTS_1746	1200	5148.03	4290.03	1169.89	1042.25		SYNGTS_1746	1200	796	663.333	1673.5		SYNGTS_1746	1200	1012.01	843.339
15106	SYNGTS_2254	133											SYNGTS_2629	N	1227	3.08884	-0.26141	0.740169			SYNGTS_1747	2076	8130	3916.18	1176.31		SYNGTS_1747	2076	8348	4021.2	1278.16		SYNGTS_1747	2076	9222	4442.2	1211.38	1221.95		SYNGTS_1747	2076	1589	765.415	1931.04		SYNGTS_1747	2076	2030.01	977.849
14836	SYNGTS_1984	16.4											SYNGTS_0380	N	1239	3.09307	1.10535	1.21902			SYNGTS_1748	471	469	995.754	299.095		SYNGTS_1748	471	404	857.749	272.641		SYNGTS_1748	471	691	1467.09	400.075	323.937		SYNGTS_1748	471	170	360.934	910.589		SYNGTS_1748	471	251.408	533.775
15983	SYNGTS_3131	19.7											SYNGTS_1785	N	1246	3.09552	0.147124	-0.468625			SYNGTS_1749	381	1097.07	2879.45	864.902		SYNGTS_1749	381	1107.04	2905.62	923.57		SYNGTS_1749	381	1514	3973.75	1083.64	957.371		SYNGTS_1749	381	472	1238.85	3125.44		SYNGTS_1749	381	595.004	1561.69
15195	SYNGTS_2343	39.8											SYNGTS_2905	N	1271	3.10415	0.619819	0.235856			SYNGTS_1751	1260	190.5	151.19	45.413		SYNGTS_1751	1260	206	163.492	51.967		SYNGTS_1751	1260	327	259.524	70.772	56.0507		SYNGTS_1751	1260	37	29.365	74.084		SYNGTS_1751	1260	48.2	38.254
13014	SYNGTS_0162	1867											SYNGTS_3028	N	1282	3.10789	-0.572413	0.635056			SYNGTS_1752	615	306	497.561	149.453		SYNGTS_1752	615	290	471.545	149.884		SYNGTS_1752	615	415	674.797	184.017	161.118		SYNGTS_1752	615	58	94.309	237.929		SYNGTS_1752	615	87	141.463
13354	SYNGTS_0502	188											SYNGTS_0758	N	1288	3.10992	0.481971	-0.194539			SYNGTS_1755	600	920	1533.33	460.568		SYNGTS_1755	600	761	1268.33	403.148		SYNGTS_1755	600	743	1238.33	337.693	400.47		SYNGTS_1755	600	41	68.333	172.396		SYNGTS_1755	600	44	73.333
13615	SYNGTS_0763	2214											SYNGTS_1657	N	1329	3.12352	0.171078	0.571692			SYNGTS_1759	2304	1047	454.427	136.496		SYNGTS_1759	2304	1200	520.833	165.55		SYNGTS_1759	2304	1324	574.653	156.707	152.918		SYNGTS_1759	2304	1031	447.483	1128.94		SYNGTS_1759	2304	1293	561.198
14487	SYNGTS_1635	51.5											SYNGTS_2328	N	1372	3.13735	0.625782	0.275245			SYNGTS_1760	1173	394	335.891	100.892		SYNGTS_1760	1173	424	361.466	114.894		SYNGTS_1760	1173	624	531.969	145.068	120.285		SYNGTS_1760	1173	105	89.514	225.832		SYNGTS_1760	1173	109	92.924
14700	SYNGTS_1848	349											SYNGTS_0493	N	1384	3.14114	0.0956419	0.0109969			SYNGTS_1764	1224	18861	15409.3	4628.5		SYNGTS_1764	1224	21241	17353.8	5516.01		SYNGTS_1764	1224	20784	16980.4	4630.54	4925.02		SYNGTS_1764	1224	1552.02	1267.99	3198.96		SYNGTS_1764	1224	1971.01	1610.3
15644	SYNGTS_2792	115											SYNGTS_1491	N	1469	3.16702	0.53326	0.92657			SYNGTS_1769	510	581.15	1139.51	342.275		SYNGTS_1769	510	510	1000	317.856		SYNGTS_1769	510	734	1439.22	392.473	350.868		SYNGTS_1769	510	98	192.157	484.786		SYNGTS_1769	510	97	190.196
15751	SYNGTS_2899	31.3											SYNGTS_1011	N	1500	3.17609	-0.179347	-0.211358			SYNGTS_1773	1392	1719	1234.91	370.932		SYNGTS_1773	1392	1709	1227.73	390.242		SYNGTS_1773	1392	1844	1324.71	361.248	374.141		SYNGTS_1773	1392	76	54.598	137.743		SYNGTS_1773	1392	121	86.925
13774	SYNGTS_0922	1106											SYNGTS_0748	N	1509	3.17869	0.562358	-0.253847			SYNGTS_1774	177	182	1028.25	308.855		SYNGTS_1774	177	178	1005.65	319.652		SYNGTS_1774	177	306	1728.81	471.446	366.651		SYNGTS_1774	177	9	50.847	128.281		SYNGTS_1774	177	19	107.345
15654	SYNGTS_2802	13.3											SYNGTS_2353	N	1542	3.18808	-0.539523	-0.346108			SYNGTS_1777	1500	202	134.667	40.45		SYNGTS_1777	1500	196	130.667	41.533		SYNGTS_1777	1500	266	177.333	48.359	43.4473		SYNGTS_1777	1500	57	38	95.869		SYNGTS_1777	1500	68	45.333
15228	SYNGTS_2376	58.4											SYNGTS_0772	N	1558	3.19257	0.585092	-0.237325			SYNGTS_1784	1227	303	246.944	74.175		SYNGTS_1784	1227	254.5	207.416	65.929		SYNGTS_1784	1227	387	315.403	86.01	75.3713		SYNGTS_1784	1227	56	45.64	115.143		SYNGTS_1784	1227	65	52.975
15848	SYNGTS_2996	19.5											SYNGTS_2921	N	1590	3.2014	0.447425	0.398836			SYNGTS_1785	375	1079	2877.33	864.266		SYNGTS_1785	375	1031	2749.33	873.893		SYNGTS_1785	375	1273	3394.67	925.723	887.961		SYNGTS_1785	375	687.006	1832.02	4621.93		SYNGTS_1785	375	835.007	2226.68
13599	SYNGTS_0747	3006											SYNGTS_0306	N	1597	3.2033	0.33068	-0.1871			SYNGTS_1786	264	6314	23916.7	7183.86		SYNGTS_1786	264	5159	19541.7	6211.45		SYNGTS_1786	264	5852	22166.7	6044.84	6480.05		SYNGTS_1786	264	831.004	3147.74	7941.34		SYNGTS_1786	264	1060.08	4015.47
14598	SYNGTS_1746	10275											SYNGTS_0503	N	1618	3.20898	0.667974	0.19653			SYNGTS_1794	2973	2150	723.175	217.22		SYNGTS_1794	2973	2026	681.467	216.609		SYNGTS_1794	2973	2892	972.755	265.27	233.033		SYNGTS_1794	2973	164	55.163	139.169		SYNGTS_1794	2973	172.013	57.858
13011	SYNGTS_0159	4670											SYNGTS_3011	N	1641	3.21511	0.285695	0.629026			SYNGTS_1800	1155	1095	948.052	284.767		SYNGTS_1800	1155	1065	922.078	293.088		SYNGTS_1800	1155	1495.01	1294.38	352.976	310.277		SYNGTS_1800	1155	250	216.45	546.075		SYNGTS_1800	1155	314	271.861
13479	SYNGTS_0627	56.1											SYNGTS_1570	N	1686	3.22686	0.389018	0.935674			SYNGTS_1802	300	214	713.333	214.264		SYNGTS_1802	300	144	480	152.571		SYNGTS_1802	300	253	843.333	229.976	198.937		SYNGTS_1802	300	39	130	327.973		SYNGTS_1802	300	65	216.667
15245	SYNGTS_2393	597											SYNGTS_2959	N	1700	3.23045	0.815718	-0.00499013			SYNGTS_1804	1167	1251	1071.98	321.991		SYNGTS_1804	1167	1389	1190.23	378.323		SYNGTS_1804	1167	1549.02	1327.35	361.968	354.094		SYNGTS_1804	1167	163	139.674	352.38		SYNGTS_1804	1167	193	165.381
14254	SYNGTS_1402	20.3											SYNGTS_0007	N	1703	3.23121	0.958987	0.897157			SYNGTS_1805	909	120	132.013	39.653		SYNGTS_1805	909	106	116.612	37.066		SYNGTS_1805	909	161	177.118	48.3	41.673		SYNGTS_1805	909	20	22.002	55.509		SYNGTS_1805	909	32	35.204
15394	SYNGTS_2542	126											SYNGTS_0875	N	1704	3.23147	-0.860867	-0.78418			SYNGTS_1807	1107	957	864.499	259.67		SYNGTS_1807	1107	1051	949.413	301.777		SYNGTS_1807	1107	1225	1106.59	301.768	287.738		SYNGTS_1807	1107	34	30.714	77.486		SYNGTS_1807	1107	40	36.134
13848	SYNGTS_0996	790											SYNGTS_1363	N	1752	3.24353	0.148088	0.324782			SYNGTS_1808	225	4914	21840	6560.09		SYNGTS_1808	225	5996	26648.9	8470.52		SYNGTS_1808	225	9139	40617.8	11076.4	8702.35		SYNGTS_1808	225	344	1528.89	3857.18		SYNGTS_1808	225	462.004	2053.35
14773	SYNGTS_1921	534											SYNGTS_1451	N	1803	3.256	-0.199092	-0.714768			SYNGTS_1810	786	634	806.616	242.283		SYNGTS_1810	786	623	792.621	251.94		SYNGTS_1810	786	817	1039.44	283.455	259.226		SYNGTS_1810	786	8	10.178	25.678		SYNGTS_1810	786	15	19.084
13327	SYNGTS_0475	108											SYNGTS_0162	N	1867	3.27114	0.499338	0.387573			SYNGTS_1811	1677	817	487.179	146.334		SYNGTS_1811	1677	829	494.335	157.128		SYNGTS_1811	1677	1035.5	617.472	168.384	157.282		SYNGTS_1811	1677	40	23.852	60.176		SYNGTS_1811	1677	42	25.045
15318	SYNGTS_2466	752											SYNGTS_2547	N	1948	3.28959	0.135854	0.0039944			SYNGTS_1814	453	514	1134.66	340.818		SYNGTS_1814	453	516	1139.07	362.062		SYNGTS_1814	453	573	1264.9	344.938	349.273		SYNGTS_1814	453	44	97.13	245.047		SYNGTS_1814	453	48	105.96
14745	SYNGTS_1893	247											SYNGTS_2378	N	2044	3.31048	0.748129	0.844973			SYNGTS_1815	2433	1762	724.209	217.531		SYNGTS_1815	2433	1774	729.141	231.762		SYNGTS_1815	2433	2567.02	1055.09	287.721	245.671		SYNGTS_1815	2433	257	105.631	266.493		SYNGTS_1815	2433	348	143.033
14882	SYNGTS_2030	154											SYNGTS_1709	N	2058	3.31345	0.677669	0.428745			SYNGTS_1816	1725	1300.01	753.63	226.368		SYNGTS_1816	1725	1411	817.971	259.997		SYNGTS_1816	1725	1861	1078.84	294.199	260.188		SYNGTS_1816	1725	175	101.449	255.943		SYNGTS_1816	1725	225	130.435
14072	SYNGTS_1220	78.2											SYNGTS_1261	N	2067	3.31534	1.55342	1.87598			SYNGTS_1817	669	308	460.389	138.287		SYNGTS_1817	669	291	434.978	138.26		SYNGTS_1817	669	436	651.719	177.723	151.423		SYNGTS_1817	669	74	110.613	279.062		SYNGTS_1817	669	88	131.54
15226	SYNGTS_2374	1271											SYNGTS_1749	N	2072	3.31639	0.33531	-0.216665			SYNGTS_1818	3105	1929.4	621.385	186.646		SYNGTS_1818	3105	1819	585.829	186.21		SYNGTS_1818	3105	2579	830.596	226.503	199.786		SYNGTS_1818	3105	387	124.638	314.444		SYNGTS_1818	3105	495	159.42
16021	SYNGTS_3169	20.9											SYNGTS_0918	N	2088	3.31973	0.9828	1.10849			SYNGTS_1823	1380	408	295.652	88.805		SYNGTS_1823	1380	425	307.971	97.891		SYNGTS_1823	1380	601	435.507	118.763	101.82		SYNGTS_1823	1380	45	32.609	82.267		SYNGTS_1823	1380	73	52.899
13294	SYNGTS_0442	234											SYNGTS_0848	N	2148	3.33203	0.317698	-0.338609			SYNGTS_1825	1575	451	286.349	86.011		SYNGTS_1825	1575	453	287.619	91.422		SYNGTS_1825	1575	694	440.635	120.161	99.198		SYNGTS_1825	1575	46	29.206	73.684		SYNGTS_1825	1575	46	29.206
13899	SYNGTS_1047	108											SYNGTS_0763	N	2214	3.34518	0.886653	0.184427			SYNGTS_1826	1470	389	264.626	79.486		SYNGTS_1826	1470	356	242.177	76.977		SYNGTS_1826	1470	632.012	429.94	117.244	91.2357		SYNGTS_1826	1470	43	29.252	73.798		SYNGTS_1826	1470	47	31.973
14287	SYNGTS_1435	323											SYNGTS_0736	N	2247	3.3516	0.0493789	0.0455254			SYNGTS_1828	984	410	416.667	125.154		SYNGTS_1828	984	410	416.667	132.44		SYNGTS_1828	984	493	501.016	136.627	131.407		SYNGTS_1828	984	61	61.992	156.397		SYNGTS_1828	984	75	76.22
15740	SYNGTS_2888	946											SYNGTS_2157	N	2300	3.36173	0.0510093	-0.329566			SYNGTS_1829	903	513	568.106	170.642		SYNGTS_1829	903	425	470.653	149.6		SYNGTS_1829	903	678	750.831	204.751	174.998		SYNGTS_1829	903	88	97.453	245.861		SYNGTS_1829	903	99	109.635
13545	SYNGTS_0693	14.3											SYNGTS_2141	N	2462	3.39129	0.585035	0.616933			SYNGTS_1834	705	944	1339.01	402.198		SYNGTS_1834	705	983	1394.33	443.196		SYNGTS_1834	705	1329.01	1885.11	514.069	453.154		SYNGTS_1834	705	75.5	107.092	270.179		SYNGTS_1834	705	87	123.404
13255	SYNGTS_0403	67.4											SYNGTS_1562	N	2512	3.40002	0.45359	0.412902			SYNGTS_1835	648	783	1208.33	362.948		SYNGTS_1835	648	741	1143.52	363.475		SYNGTS_1835	648	814	1256.17	342.558	356.327		SYNGTS_1835	648	26	40.123	101.226		SYNGTS_1835	648	33	50.926
13703	SYNGTS_0851	26.2											SYNGTS_1053	N	2552	3.40688	0.633056	0.436588			SYNGTS_1837	1911	400	209.314	62.872		SYNGTS_1837	1911	449	234.956	74.682		SYNGTS_1837	1911	448.063	234.465	63.938	67.164		SYNGTS_1837	1911	44.005	23.027	58.095		SYNGTS_1837	1911	57	29.827
15105	SYNGTS_2253	242											SYNGTS_0954	N	2590	3.4133	0.100981	0.463294			SYNGTS_1843	693	64	92.352	27.74		SYNGTS_1843	693	92	132.756	42.197		SYNGTS_1843	693	134	193.362	52.73	40.889		SYNGTS_1843	693	9	12.987	32.765		SYNGTS_1843	693	12	17.316
13806	SYNGTS_0954	2590											SYNGTS_1333	N	2654	3.4239	1.01988	0.72897			SYNGTS_1844	1044	536	513.41	154.213		SYNGTS_1844	1044	501	479.885	152.535		SYNGTS_1844	1044	617	590.996	161.164	155.971		SYNGTS_1844	1044	148.055	141.815	357.781		SYNGTS_1844	1044	181.008	173.38
14284	SYNGTS_1432	408											SYNGTS_0752	N	2683	3.42862	0.800708	-0.0912201			SYNGTS_1846	213	376	1765.26	530.231		SYNGTS_1846	213	319	1497.65	476.039		SYNGTS_1846	213	588	2760.56	752.804	586.358		SYNGTS_1846	213	82	384.977	971.245		SYNGTS_1846	213	100	469.484
14523	SYNGTS_1671	122											SYNGTS_0097	N	2702	3.43169	0.103197	0.574078			SYNGTS_1847	432	1161	2687.5	807.245		SYNGTS_1847	432	983	2275.46	723.271		SYNGTS_1847	432	1097	2539.35	692.48	740.999		SYNGTS_1847	432	67	155.093	391.278		SYNGTS_1847	432	80	185.185
15190	SYNGTS_2338	11.3											SYNGTS_1598	N	2892	3.4612	0.539777	-0.145815			SYNGTS_1848	1155	370	320.346	96.223		SYNGTS_1848	1155	285	246.753	78.432		SYNGTS_1848	1155	426	368.831	100.58	91.745		SYNGTS_1848	1155	51	44.156	111.399		SYNGTS_1848	1155	85	73.593
15803	SYNGTS_2951	26.1											SYNGTS_1745	N	2997	3.47669	0.613493	0.618215			SYNGTS_1850	1452	880	606.061	182.043		SYNGTS_1850	1452	1027	707.3	224.82		SYNGTS_1850	1452	1093	752.755	205.276	204.046		SYNGTS_1850	1452	74	50.964	128.576		SYNGTS_1850	1452	102	70.248
15359	SYNGTS_2507	31.1											SYNGTS_0771	N	3020	3.48001	1.15451	0.323386			SYNGTS_1852	1590	524	329.56	98.99		SYNGTS_1852	1590	451	283.648	90.159		SYNGTS_1852	1590	682.25	429.088	117.012	102.054		SYNGTS_1852	1590	222	139.623	352.249		SYNGTS_1852	1590	339	213.208
13199	SYNGTS_0347	80.7											SYNGTS_1123	N	3023	3.48044	0.363764	-0.722727			SYNGTS_1857	510	410	803.922	241.474		SYNGTS_1857	510	478	937.255	297.913		SYNGTS_1857	510	654	1282.35	349.697	296.361		SYNGTS_1857	510	54	105.882	267.127		SYNGTS_1857	510	64	125.49
14771	SYNGTS_1919	18.5											SYNGTS_0237	N	3159	3.49955	0.116882	0.582392			SYNGTS_1858	366	338	923.497	277.391		SYNGTS_1858	366	374	1021.86	324.804		SYNGTS_1858	366	514	1404.37	382.971	328.389		SYNGTS_1858	366	26	71.038	179.22		SYNGTS_1858	366	48	131.148
14056	SYNGTS_1204	70											SYNGTS_2263	N	3257	3.51282	0.173656	-0.124406			SYNGTS_1859	1377	1320	958.606	287.937		SYNGTS_1859	1377	1474	1070.44	340.247		SYNGTS_1859	1377	1883	1367.47	372.907	333.697		SYNGTS_1859	1377	173	125.635	316.961		SYNGTS_1859	1377	226	164.125
12954	SYNGTS_0102	13											SYNGTS_0845	N	3259	3.51308	0.787759	-0.215677			SYNGTS_1862	453	399	880.795	264.565		SYNGTS_1862	453	370	816.777	259.618		SYNGTS_1862	453	583	1286.98	350.957	291.713		SYNGTS_1862	453	37	81.678	206.062		SYNGTS_1862	453	49	108.168
14059	SYNGTS_1207	126											SYNGTS_1858	N	3300	3.51851	1.00213	1.18864			SYNGTS_1864	1179	5142	4361.32	1310.01		SYNGTS_1864	1179	5266	4466.5	1419.7		SYNGTS_1864	1179	5489	4655.64	1269.59	1333.1		SYNGTS_1864	1179	430	364.716	920.13		SYNGTS_1864	1179	577.005	489.402
16000	SYNGTS_3148	50.7											SYNGTS_0761	N	3369	3.5275	1.15367	0.294492			SYNGTS_1865	405	178	439.506	132.015		SYNGTS_1865	405	189	466.667	148.333		SYNGTS_1865	405	202	498.765	136.013	138.787		SYNGTS_1865	405	31.5	77.778	196.223		SYNGTS_1865	405	49	120.988
13587	SYNGTS_0735	26.7											SYNGTS_0769	N	3455	3.53845	1.09698	0.288659			SYNGTS_1869	1287	1892	1470.09	441.57		SYNGTS_1869	1287	2009.02	1561.01	496.178		SYNGTS_1869	1287	2708	2104.12	573.792	503.847		SYNGTS_1869	1287	312	242.424	611.604		SYNGTS_1869	1287	415.002	322.457
14945	SYNGTS_2093	90.7											SYNGTS_2276	N	3690	3.56703	1.04854	0.062971			SYNGTS_1877	1827	1109	607.006	182.327		SYNGTS_1877	1827	1032	564.86	179.545		SYNGTS_1877	1827	1017	556.65	151.798	171.223		SYNGTS_1877	1827	23	12.589	31.76		SYNGTS_1877	1827	38	20.799
15045	SYNGTS_2193	107											SYNGTS_2572	N	3731	3.57183	0.524354	0.373356			SYNGTS_1878	1161	713	614.126	184.465		SYNGTS_1878	1161	609	524.548	166.731		SYNGTS_1878	1161	730	628.768	171.465	174.22		SYNGTS_1878	1161	22	18.949	47.806		SYNGTS_1878	1161	36	31.008
15275	SYNGTS_2423	42											SYNGTS_2469	N	3823	3.5824	0.856334	0.898537			SYNGTS_1879	2991	1135	379.472	113.982		SYNGTS_1879	2991	1119	374.122	118.917		SYNGTS_1879	2991	1415	473.086	129.01	120.636		SYNGTS_1879	2991	88	29.422	74.227		SYNGTS_1879	2991	112	37.446
14891	SYNGTS_2039	104											SYNGTS_0793	N	3937	3.59517	0.442405	-0.0964853			SYNGTS_1881	1521	1546	1016.44	305.307		SYNGTS_1881	1521	1483.5	975.345	310.02		SYNGTS_1881	1521	1813.01	1191.98	325.053	313.46		SYNGTS_1881	1521	67	44.05	111.132		SYNGTS_1881	1521	73	47.995
15170	SYNGTS_2318	302											SYNGTS_1613	N	4491	3.65234	0.370548	-0.0521877			SYNGTS_1882	2619	811	309.66	93.013		SYNGTS_1882	2619	798	304.696	96.85		SYNGTS_1882	2619	1081	412.753	112.557	100.807		SYNGTS_1882	2619	188	71.783	181.099		SYNGTS_1882	2619	261.003	99.658
16019	SYNGTS_3167	300											SYNGTS_0159	N	4670	3.66932	1.03782	0.695535			SYNGTS_1884	999	29840	29869.9	8972.03		SYNGTS_1884	999	31871	31902.9	10140.5		SYNGTS_1884	999	41550	41591.6	11342	10151.5		SYNGTS_1884	999	864	864.865	2181.94		SYNGTS_1884	999	1137	1138.14
13468	SYNGTS_0616	55.9											SYNGTS_1097	N	4821	3.68314	1.30805	0.603739			SYNGTS_1885	1242	3360	2705.31	812.596		SYNGTS_1885	1242	2908	2341.39	744.224		SYNGTS_1885	1242	3815	3071.66	837.64	798.153		SYNGTS_1885	1242	912.003	734.302	1852.55		SYNGTS_1885	1242	1144	921.095
15369	SYNGTS_2517	58.8											SYNGTS_2158	N	4933	3.69311	0.416315	0.0746305			SYNGTS_1888	408	717	1757.35	527.857		SYNGTS_1888	408	739.5	1812.5	576.115		SYNGTS_1888	408	1126	2759.8	752.597	618.856		SYNGTS_1888	408	164	401.961	1014.09		SYNGTS_1888	408	225	551.471
14962	SYNGTS_2110	142											SYNGTS_0161	N	5116	3.70893	1.25291	0.974743			SYNGTS_1893	591	470.01	795.279	238.878		SYNGTS_1893	591	410	693.739	220.51		SYNGTS_1893	591	603.333	1020.87	278.39	245.926		SYNGTS_1893	591	33	55.838	140.871		SYNGTS_1893	591	60	101.523
13753	SYNGTS_0901	315											SYNGTS_0760	N	5425	3.7344	1.24647	0.329784			SYNGTS_1895	1794	789	439.799	132.103		SYNGTS_1895	1794	769	428.651	136.25		SYNGTS_1895	1794	1021	569.119	155.198	141.184		SYNGTS_1895	1794	50	27.871	70.314		SYNGTS_1895	1794	64	35.674
14030	SYNGTS_1178	26.2											SYNGTS_3133	N	5604	3.7485	0.762825	0.141543			SYNGTS_1897	1836	4051.13	2206.5	662.767		SYNGTS_1897	1836	3882.03	2114.4	672.075		SYNGTS_1897	1836	4655	2535.4	691.403	675.415		SYNGTS_1897	1836	1253.01	682.467	1721.77		SYNGTS_1897	1836	1611.01	877.456
15447	SYNGTS_2595	796											SYNGTS_1512	N	6214	3.79337	0.713283	0.394648			SYNGTS_1903	825	6924.06	8392.8	2520.95		SYNGTS_1903	825	6606	8007.27	2545.16		SYNGTS_1903	825	9124	11059.4	3015.89	2694		SYNGTS_1903	825	970.026	1175.79	2966.36		SYNGTS_1903	825	1257.01	1523.65
15432	SYNGTS_2580	23.3											SYNGTS_1937	N	6229	3.79442	0.937976	0.581265			SYNGTS_1906	1344	393	292.411	87.832		SYNGTS_1906	1344	423	314.732	100.04		SYNGTS_1906	1344	603	448.661	122.349	103.407		SYNGTS_1906	1344	74	55.06	138.908		SYNGTS_1906	1344	90	66.964
13054	SYNGTS_0202	15.9											SYNGTS_0836	N	7408	3.8697	1.15143	0.224531			SYNGTS_1909	939	200	212.993	63.977		SYNGTS_1909	939	224	238.552	75.825		SYNGTS_1909	939	263	280.085	76.379	72.0603		SYNGTS_1909	939	35	37.274	94.037		SYNGTS_1909	939	44	46.858
15018	SYNGTS_2166	240											SYNGTS_0111	N	8988	3.95366	-0.146734	0.14253			SYNGTS_1910	1296	536	413.58	124.227		SYNGTS_1910	1296	585	451.389	143.477		SYNGTS_1910	1296	899.009	693.68	189.166	152.29		SYNGTS_1910	1296	120	92.593	233.599		SYNGTS_1910	1296	150	115.741
14472	SYNGTS_1620	142											SYNGTS_1055	N	58118	4.76431	0.807011	1.28991			SYNGTS_1913	465	124	266.667	80.099		SYNGTS_1913	465	108	232.258	73.825		SYNGTS_1913	465	136	292.473	79.757	77.8937		SYNGTS_1913	465	17	36.559	92.234		SYNGTS_1913	465	12	25.806
15104	SYNGTS_2252	176																			SYNGTS_1916	1341	3527	2630.13	790.012		SYNGTS_1916	1341	2721	2029.08	644.957		SYNGTS_1916	1341	4011.05	2991.09	815.668	750.212		SYNGTS_1916	1341	3628.03	2705.46	6825.52		SYNGTS_1916	1341	4602.06	3431.81
12924	SYNGTS_0072	218																			SYNGTS_1919	1623	1849	1139.25	342.196		SYNGTS_1919	1623	1857	1144.18	363.684		SYNGTS_1919	1623	2235	1377.08	375.529	360.47		SYNGTS_1919	1623	47	28.959	73.059		SYNGTS_1919	1623	69	42.514
13973	SYNGTS_1121	424																			SYNGTS_1920	474	404	852.321	256.012		SYNGTS_1920	474	479	1010.55	321.209		SYNGTS_1920	474	686	1447.26	394.666	323.962		SYNGTS_1920	474	71	149.789	377.898		SYNGTS_1920	474	77	162.447
13620	SYNGTS_0768	508																			SYNGTS_1921	666	408	612.613	184.011		SYNGTS_1921	666	442	663.664	210.95		SYNGTS_1921	666	505	758.258	206.777	200.579		SYNGTS_1921	666	23	34.535	87.126		SYNGTS_1921	666	44	66.066
15206	SYNGTS_2354	8.88																			SYNGTS_1925	408	289	708.333	212.762		SYNGTS_1925	408	274	671.569	213.462		SYNGTS_1925	408	404	990.196	270.026	232.083		SYNGTS_1925	408	63	154.412	389.56		SYNGTS_1925	408	86	210.784
14656	SYNGTS_1804	70.1																			SYNGTS_1926	4737	1369	289.001	86.807		SYNGTS_1926	4737	1439	303.779	96.558		SYNGTS_1926	4737	1648	347.9	94.872	92.7457		SYNGTS_1926	4737	94	19.844	50.063		SYNGTS_1926	4737	86	18.155
14987	SYNGTS_2135	23.7																			SYNGTS_1937	249	523	2100.4	630.898		SYNGTS_1937	249	460	1847.39	587.205		SYNGTS_1937	249	856	3437.75	937.473	718.525		SYNGTS_1937	249	247	991.968	2502.6		SYNGTS_1937	249	286.011	1148.64
13998	SYNGTS_1146	271																			SYNGTS_1939	2175	821	377.471	113.381		SYNGTS_1939	2175	886	407.356	129.481		SYNGTS_1939	2175	1561	717.701	195.717	146.193		SYNGTS_1939	2175	952.006	437.704	1104.27		SYNGTS_1939	2175	1242.02	571.044
16022	SYNGTS_3170	31.7																			SYNGTS_1941	483	10577	21898.6	6577.68		SYNGTS_1941	483	8988	18608.7	5914.9		SYNGTS_1941	483	13552	28058	7651.39	6714.65		SYNGTS_1941	483	341	706.004	1781.15		SYNGTS_1941	483	392.002	811.599
14695	SYNGTS_1843	44																			SYNGTS_1950	1203	1909	1586.87	476.648		SYNGTS_1950	1203	2021	1679.97	533.989		SYNGTS_1950	1203	3304	2746.47	748.96	586.532		SYNGTS_1950	1203	371	308.396	778.041		SYNGTS_1950	1203	425.036	353.313
13852	SYNGTS_1000	463																			SYNGTS_1952	2634	433	164.389	49.378		SYNGTS_1952	2634	436	165.528	52.614		SYNGTS_1952	2634	683	259.301	70.711	57.5677		SYNGTS_1952	2634	81	30.752	77.582		SYNGTS_1952	2634	106.013	40.248
13053	SYNGTS_0201	293																			SYNGTS_1953	471	139	295.117	88.644		SYNGTS_1953	471	122	259.023	82.332		SYNGTS_1953	471	159	337.58	92.058	87.678		SYNGTS_1953	471	26	55.202	139.267		SYNGTS_1953	471	29	61.571
13535	SYNGTS_0683	116																			SYNGTS_1955	468	3011	6433.76	1932.51		SYNGTS_1955	468	3096	6615.39	2102.74		SYNGTS_1955	468	2728.02	5829.11	1589.59	1874.95		SYNGTS_1955	468	101	215.812	544.465		SYNGTS_1955	468	139	297.009
14366	SYNGTS_1514	49.2																			SYNGTS_1957	486	453	932.099	279.975		SYNGTS_1957	486	412	847.737	269.459		SYNGTS_1957	486	638	1312.76	357.988	302.474		SYNGTS_1957	486	45	92.593	233.599		SYNGTS_1957	486	82	168.724
13222	SYNGTS_0370	897																			SYNGTS_1958	981	315	321.101	96.449		SYNGTS_1958	981	267	272.171	86.511		SYNGTS_1958	981	425	433.231	118.142	100.367		SYNGTS_1958	981	30	30.581	77.152		SYNGTS_1958	981	38	38.736
15498	SYNGTS_2646	153																			SYNGTS_1962	339	2580	7610.62	2286.01		SYNGTS_1962	339	2673	7884.96	2506.28		SYNGTS_1962	339	3694	10896.8	2971.54	2587.94		SYNGTS_1962	339	1853.02	5466.12	13790.3		SYNGTS_1962	339	2290.01	6755.2
14528	SYNGTS_1676	69.1																			SYNGTS_1963	1002	2418	2413.17	724.846		SYNGTS_1963	1002	2413	2408.18	765.457		SYNGTS_1963	1002	3315	3308.38	902.194	797.499		SYNGTS_1963	1002	504.003	502.997	1269		SYNGTS_1963	1002	649	647.705
14832	SYNGTS_1980	444																			SYNGTS_1977	483	1281	2652.18	796.637		SYNGTS_1977	483	1291.03	2672.94	849.613		SYNGTS_1977	483	1557	3223.6	879.074	841.775		SYNGTS_1977	483	184	380.952	961.092		SYNGTS_1977	483	268.003	554.872
13047	SYNGTS_0195	113																			SYNGTS_1978	471	1152	2445.86	734.664		SYNGTS_1978	471	1209	2566.88	815.899		SYNGTS_1978	471	1509	3203.82	873.68	808.081		SYNGTS_1978	471	103	218.684	551.71		SYNGTS_1978	471	132	280.255
13947	SYNGTS_1095	75.3																			SYNGTS_1980	963	2073	2152.65	646.592		SYNGTS_1980	963	1834	1904.46	605.347		SYNGTS_1980	963	2378	2469.37	673.395	641.778		SYNGTS_1980	963	174.035	180.722	455.938		SYNGTS_1980	963	253	262.721
14464	SYNGTS_1612	23.5																			SYNGTS_1983	2208	1731	783.967	235.481		SYNGTS_1983	2208	1836.05	831.545	264.312		SYNGTS_1983	2208	2580	1168.48	318.643	272.812		SYNGTS_1983	2208	145	65.67	165.677		SYNGTS_1983	2208	212	96.014
13546	SYNGTS_0694	294																			SYNGTS_1984	2007	1080	538.117	161.634		SYNGTS_1984	2007	952	474.34	150.772		SYNGTS_1984	2007	1142	569.008	155.168	155.858		SYNGTS_1984	2007	39	19.432	49.024		SYNGTS_1984	2007	35	17.439
12922	SYNGTS_0070	80																			SYNGTS_1985	1119	1127.09	1007.23	302.541		SYNGTS_1985	1119	1203	1075.07	341.717		SYNGTS_1985	1119	1299	1160.86	316.565	320.274		SYNGTS_1985	1119	63	56.3	142.038		SYNGTS_1985	1119	82	73.28
15513	SYNGTS_2661	3806																			SYNGTS_1986	549	675	1229.51	369.308		SYNGTS_1986	549	630	1147.54	364.753		SYNGTS_1986	549	887	1615.66	440.591	391.551		SYNGTS_1986	549	100	182.149	459.539		SYNGTS_1986	549	139	253.188
15918	SYNGTS_3066	34.9																			SYNGTS_1987	723	550.016	760.742	228.504		SYNGTS_1987	723	511	706.777	224.654		SYNGTS_1987	723	727	1005.53	274.208	242.455		SYNGTS_1987	723	119	164.592	415.244		SYNGTS_1987	723	105	145.228
15577	SYNGTS_2725	151																			SYNGTS_1989	2697	1032	382.647	114.936		SYNGTS_1989	2697	1037	384.501	122.216		SYNGTS_1989	2697	1300	482.017	131.446	122.866		SYNGTS_1989	2697	63	23.359	58.932		SYNGTS_1989	2697	65	24.101
13569	SYNGTS_0717	93.5																			SYNGTS_1991	3228	1075	333.024	100.03		SYNGTS_1991	3228	1115	345.415	109.792		SYNGTS_1991	3228	1737.04	538.118	146.744	118.855		SYNGTS_1991	3228	91	28.191	71.122		SYNGTS_1991	3228	142.002	43.991
14429	SYNGTS_1577	242																			SYNGTS_1992	1404	672	478.632	143.767		SYNGTS_1992	1404	579	412.393	131.082		SYNGTS_1992	1404	1054	750.712	204.719	159.856		SYNGTS_1992	1404	69	49.145	123.987		SYNGTS_1992	1404	89	63.39
13365	SYNGTS_0513	61.9																			SYNGTS_1993	1110	1584.01	1427.03	428.638		SYNGTS_1993	1110	1549	1395.49	443.567		SYNGTS_1993	1110	2079.25	1873.2	510.82	461.008		SYNGTS_1993	1110	182.001	163.965	413.662		SYNGTS_1993	1110	208	187.387
15071	SYNGTS_2219	5389																			SYNGTS_1994	1215	1893	1558.03	467.984		SYNGTS_1994	1215	1737	1429.63	454.417		SYNGTS_1994	1215	2338	1924.28	524.75	482.384		SYNGTS_1994	1215	85	69.959	176.497		SYNGTS_1994	1215	112	92.181
14173	SYNGTS_1321	32.3																			SYNGTS_1995	678	1648.01	2430.7	730.109		SYNGTS_1995	678	1713	2526.55	803.08		SYNGTS_1995	678	1843	2718.29	741.276	758.155		SYNGTS_1995	678	288	424.779	1071.66		SYNGTS_1995	678	401.002	591.448
13835	SYNGTS_0983	85.5																			SYNGTS_1996	609	2049.03	3364.58	1010.62		SYNGTS_1996	609	2003	3289	1045.43		SYNGTS_1996	609	2038	3346.47	912.58	989.543		SYNGTS_1996	609	284	466.338	1176.51		SYNGTS_1996	609	331	543.514
15430	SYNGTS_2578	581																			SYNGTS_1997	1326	618	466.063	139.992		SYNGTS_1997	1326	691	521.116	165.64		SYNGTS_1997	1326	1036	781.297	213.059	172.897		SYNGTS_1997	1326	142	107.089	270.171		SYNGTS_1997	1326	219	165.158
13423	SYNGTS_0571	386																			SYNGTS_1999	237	144	607.595	182.504		SYNGTS_1999	237	139	586.498	186.422		SYNGTS_1999	237	213	898.734	245.084	204.67		SYNGTS_1999	237	66	278.481	702.571		SYNGTS_1999	237	61	257.384
14134	SYNGTS_1282	109																			SYNGTS_2003	1197	438.5	366.332	110.035		SYNGTS_2003	1197	418	349.206	110.998		SYNGTS_2003	1197	590	492.899	134.413	118.482		SYNGTS_2003	1197	46	38.429	96.952		SYNGTS_2003	1197	55	45.948
14680	SYNGTS_1828	89																			SYNGTS_2004	1203	883.333	734.275	220.555		SYNGTS_2004	1203	857	712.386	226.436		SYNGTS_2004	1203	1113	925.187	252.298	233.096		SYNGTS_2004	1203	60	49.875	125.829		SYNGTS_2004	1203	87	72.319
15949	SYNGTS_3097	91.1																			SYNGTS_2008	672	1782	2651.79	796.518		SYNGTS_2008	672	1651	2456.84	780.924		SYNGTS_2008	672	2654	3949.41	1077	884.814		SYNGTS_2008	672	134	199.405	503.072		SYNGTS_2008	672	175	260.417
13596	SYNGTS_0744	306																			SYNGTS_2015	324	225	694.444	208.591		SYNGTS_2015	324	190	586.42	186.397		SYNGTS_2015	324	244	753.086	205.366	200.118		SYNGTS_2015	324	95	293.21	739.729		SYNGTS_2015	324	113	348.765
14499	SYNGTS_1647	45.6																			SYNGTS_2016	432	1884.02	4361.15	1309.96		SYNGTS_2016	432	1414.29	3273.81	1040.6		SYNGTS_2016	432	1463	3386.57	923.517	1091.36		SYNGTS_2016	432	124	287.037	724.156		SYNGTS_2016	432	153	354.167
15046	SYNGTS_2194	25																			SYNGTS_2019	549	287	522.769	157.024		SYNGTS_2019	549	263	479.053	152.27		SYNGTS_2019	549	340	619.308	168.885	159.393		SYNGTS_2019	549	26	47.359	119.48		SYNGTS_2019	549	30	54.645
15217	SYNGTS_2365	260																			SYNGTS_2020	1884	1437	762.739	229.104		SYNGTS_2020	1884	1534	814.225	258.807		SYNGTS_2020	1884	1816.03	963.923	262.861	250.257		SYNGTS_2020	1884	115.009	61.045	154.009		SYNGTS_2020	1884	207	109.873
13547	SYNGTS_0695	1076																			SYNGTS_2021	1029	712	691.934	207.836		SYNGTS_2021	1029	718	697.765	221.789		SYNGTS_2021	1029	1031.01	1001.96	273.232	234.286		SYNGTS_2021	1029	142	137.998	348.151		SYNGTS_2021	1029	165	160.35
14548	SYNGTS_1696	982																			SYNGTS_2025	450	355.167	789.259	237.07		SYNGTS_2025	450	335	744.444	236.627		SYNGTS_2025	450	499	1108.89	302.393	258.697		SYNGTS_2025	450	54	120	302.744		SYNGTS_2025	450	66	146.667
14469	SYNGTS_1617	114																			SYNGTS_2030	1056	381	360.795	108.372		SYNGTS_2030	1056	361	341.856	108.661		SYNGTS_2030	1056	508	481.061	131.185	116.073		SYNGTS_2030	1056	47	44.508	112.287		SYNGTS_2030	1056	47	44.508
14570	SYNGTS_1718	18.3																			SYNGTS_2031	678	160	235.988	70.884		SYNGTS_2031	678	164	241.888	76.886		SYNGTS_2031	678	202	297.935	81.247	76.339		SYNGTS_2031	678	29	42.773	107.91		SYNGTS_2031	678	35	51.622
15788	SYNGTS_2936	2022																			SYNGTS_2032	2010	985	490.05	147.196		SYNGTS_2032	2010	936.1	465.721	148.033		SYNGTS_2032	2010	1367	680.1	185.463	160.231		SYNGTS_2032	2010	59	29.353	74.054		SYNGTS_2032	2010	104	51.741
14612	SYNGTS_1760	342																			SYNGTS_2033	1449	840	579.71	174.128		SYNGTS_2033	1449	852	587.992	186.897		SYNGTS_2033	1449	1161	801.242	218.498	193.174		SYNGTS_2033	1449	60	41.408	104.467		SYNGTS_2033	1449	81	55.901
14599	SYNGTS_1747	246																			SYNGTS_2036	1518	705	464.427	139.5		SYNGTS_2036	1518	659	434.124	137.989		SYNGTS_2036	1518	947	623.847	170.123	149.204		SYNGTS_2036	1518	60	39.526	99.718		SYNGTS_2036	1518	71	46.772
13501	SYNGTS_0649	71.3																			SYNGTS_2039	1617	603	372.913	112.012		SYNGTS_2039	1617	521	322.202	102.414		SYNGTS_2039	1617	763	471.861	128.676	114.367		SYNGTS_2039	1617	41	25.356	63.969		SYNGTS_2039	1617	51	31.54
15348	SYNGTS_2496	95.6																			SYNGTS_2040	1599	2967.01	1855.54	557.35		SYNGTS_2040	1599	3069	1919.33	610.07		SYNGTS_2040	1599	4223.02	2641.04	720.209	629.21		SYNGTS_2040	1599	296.001	185.116	467.024		SYNGTS_2040	1599	447	279.55
12857	SYNGTS_0005	218																			SYNGTS_2043	1302	3377	2593.7	779.071		SYNGTS_2043	1302	3096	2377.88	755.825		SYNGTS_2043	1302	3751.03	2880.98	785.641	773.512		SYNGTS_2043	1302	240	184.332	465.045		SYNGTS_2043	1302	316	242.704
13506	SYNGTS_0654	6385																			SYNGTS_2044	639	1023	1600.94	480.875		SYNGTS_2044	639	973	1522.69	483.997		SYNGTS_2044	639	1299	2032.86	554.361	506.411		SYNGTS_2044	639	114	178.404	450.089		SYNGTS_2044	639	143.001	223.789
15234	SYNGTS_2382	3552																			SYNGTS_2048	1170	630	538.462	161.738		SYNGTS_2048	1170	579.5	495.299	157.434		SYNGTS_2048	1170	717	612.821	167.116	162.096		SYNGTS_2048	1170	60	51.282	129.378		SYNGTS_2048	1170	75	64.103
15257	SYNGTS_2405	97.8																			SYNGTS_2051	576	5375	9331.6	2802.93		SYNGTS_2051	576	5474	9503.47	3020.74		SYNGTS_2051	576	4569	7932.29	2163.13	2662.27		SYNGTS_2051	576	937.004	1626.74	4104.06		SYNGTS_2051	576	1214.01	2107.65
14924	SYNGTS_2072	61																			SYNGTS_2054	1434	458	319.386	95.934		SYNGTS_2054	1434	438	305.439	97.086		SYNGTS_2054	1434	805	561.367	153.084	115.368		SYNGTS_2054	1434	71	49.512	124.912		SYNGTS_2054	1434	108	75.314
13189	SYNGTS_0337	2431																			SYNGTS_2059	3288	2329	708.333	212.762		SYNGTS_2059	3288	2376.02	722.632	229.693		SYNGTS_2059	3288	3329.22	1012.53	276.118	239.524		SYNGTS_2059	3288	419.005	127.435	321.501		SYNGTS_2059	3288	560.006	170.318
15079	SYNGTS_2227	6349																			SYNGTS_2060	3129	1747	558.325	167.704		SYNGTS_2060	3129	1657.25	529.642	168.35		SYNGTS_2060	3129	1927.04	615.863	167.945	168		SYNGTS_2060	3129	42.008	13.425	33.87		SYNGTS_2060	3129	60.012	19.179
13539	SYNGTS_0687	54																			SYNGTS_2063	510	206	403.922	121.326		SYNGTS_2063	510	204	400	127.143		SYNGTS_2063	510	277	543.137	148.113	132.194		SYNGTS_2063	510	13	25.49	64.308		SYNGTS_2063	510	31	60.784
13224	SYNGTS_0372	117																			SYNGTS_2066	1674	1138.5	680.108	204.284		SYNGTS_2066	1674	1090	651.135	206.967		SYNGTS_2066	1674	1475.15	881.212	240.306	217.186		SYNGTS_2066	1674	98	58.542	147.695		SYNGTS_2066	1674	130.003	77.66
15774	SYNGTS_2922	805																			SYNGTS_2072	270	206	762.963	229.171		SYNGTS_2072	270	182	674.074	214.259		SYNGTS_2072	270	267	988.889	269.669	237.7		SYNGTS_2072	270	20	74.074	186.879		SYNGTS_2072	270	25	92.593
15027	SYNGTS_2175	322																			SYNGTS_2073	246	11480	46666.7	14017.3		SYNGTS_2073	246	10215.1	41524.7	13198.9		SYNGTS_2073	246	10544	42862	11688.4	12968.2		SYNGTS_2073	246	1410.01	5731.74	14460.4		SYNGTS_2073	246	1879.01	7638.26
14789	SYNGTS_1937	6229																			SYNGTS_2074	1578	2805	1777.57	533.928		SYNGTS_2074	1578	2595.13	1644.57	522.737		SYNGTS_2074	1578	3530	2237.01	610.031	555.565		SYNGTS_2074	1578	303.003	192.017	484.434		SYNGTS_2074	1578	389.003	246.517
14296	SYNGTS_1444	2782																			SYNGTS_2079	2691	16546	6148.64	1846.87		SYNGTS_2079	2691	13980	5195.1	1651.3		SYNGTS_2079	2691	17528	6513.56	1776.24	1758.14		SYNGTS_2079	2691	2415.01	897.44	2264.12		SYNGTS_2079	2691	2993.02	1112.23
14698	SYNGTS_1846	57.8																			SYNGTS_2084	1932	1210	626.294	188.12		SYNGTS_2084	1932	1183	612.319	194.63		SYNGTS_2084	1932	1508	780.538	212.852	198.534		SYNGTS_2084	1932	135	69.876	176.287		SYNGTS_2084	1932	165	85.404
15265	SYNGTS_2413	416																			SYNGTS_2085	642	255	397.196	119.306		SYNGTS_2085	642	231	359.813	114.369		SYNGTS_2085	642	307	478.193	130.403	121.359		SYNGTS_2085	642	49	76.324	192.555		SYNGTS_2085	642	72	112.15
14350	SYNGTS_1498	151																			SYNGTS_2086	528	465.5	881.629	264.815		SYNGTS_2086	528	426	806.818	256.452		SYNGTS_2086	528	539.5	1021.78	278.639	266.635		SYNGTS_2086	528	34	64.394	162.457		SYNGTS_2086	528	42	79.545
13876	SYNGTS_1024	347																			SYNGTS_2087	468	667	1425.21	428.092		SYNGTS_2087	468	703	1502.14	477.464		SYNGTS_2087	468	906	1935.9	527.918	477.825		SYNGTS_2087	468	84	179.487	452.822		SYNGTS_2087	468	87	185.897
13949	SYNGTS_1097	4821																			SYNGTS_2089	504	116	230.159	69.133		SYNGTS_2089	504	133.5	264.881	84.194		SYNGTS_2089	504	163	323.413	88.194	80.507		SYNGTS_2089	504	11	21.825	55.063		SYNGTS_2089	504	17	33.73
13436	SYNGTS_0584	457																			SYNGTS_2093	1059	961	907.46	272.574		SYNGTS_2093	1059	1012	955.619	303.75		SYNGTS_2093	1059	1279	1207.74	329.351	301.892		SYNGTS_2093	1059	142	134.089	338.288		SYNGTS_2093	1059	168.001	158.641
13187	SYNGTS_0335	624																			SYNGTS_2094	459	227.333	495.28	148.767		SYNGTS_2094	459	197	429.194	136.422		SYNGTS_2094	459	265	577.342	157.441	147.543		SYNGTS_2094	459	73	159.041	401.24		SYNGTS_2094	459	90	196.078
15985	SYNGTS_3133	5604																			SYNGTS_2096	1911	7642	3998.95	1201.17		SYNGTS_2096	1911	7184	3759.29	1194.91		SYNGTS_2096	1911	11683	6113.55	1667.16	1354.41		SYNGTS_2096	1911	5429.12	2840.98	7167.42		SYNGTS_2096	1911	6899.16	3610.24
15811	SYNGTS_2959	1700																			SYNGTS_2097	2145	3834.02	1787.42	536.889		SYNGTS_2097	2145	3706	1727.74	549.173		SYNGTS_2097	2145	4448	2073.66	565.486	550.516		SYNGTS_2097	2145	286	133.333	336.382		SYNGTS_2097	2145	361	168.298
13520	SYNGTS_0668	141																			SYNGTS_2101	5082	2681	527.548	158.46		SYNGTS_2101	5082	2828.02	556.477	176.88		SYNGTS_2101	5082	3948.09	776.877	211.854	182.398		SYNGTS_2101	5082	210	41.322	104.251		SYNGTS_2101	5082	271	53.325
13367	SYNGTS_0515	192																			SYNGTS_2110	2313	1860	804.15	241.543		SYNGTS_2110	2313	1685	728.491	231.556		SYNGTS_2110	2313	2222	960.657	261.971	245.023		SYNGTS_2110	2313	215.048	92.973	234.56		SYNGTS_2110	2313	263.002	113.706
13742	SYNGTS_0890	131																			SYNGTS_2114	597	123	206.03	61.885		SYNGTS_2114	597	134	224.456	71.345		SYNGTS_2114	597	220	368.509	100.492	77.9073		SYNGTS_2114	597	22	36.851	92.97		SYNGTS_2114	597	22	36.851
13118	SYNGTS_0266	546																			SYNGTS_2116	1602	4426	2762.8	829.862		SYNGTS_2116	1602	4704.16	2936.43	933.363		SYNGTS_2116	1602	5801	3621.1	987.471	916.899		SYNGTS_2116	1602	748.004	466.919	1177.97		SYNGTS_2116	1602	964.007	601.752
15024	SYNGTS_2172	59.1																			SYNGTS_2121	2412	1180	489.221	146.947		SYNGTS_2121	2412	1183.46	490.656	155.958		SYNGTS_2121	2412	1510	626.036	170.72	157.875		SYNGTS_2121	2412	210	87.065	219.653		SYNGTS_2121	2412	238	98.673
14953	SYNGTS_2101	7.02																			SYNGTS_2125	3252	2676	822.878	247.168		SYNGTS_2125	3252	2773.03	852.715	271.041		SYNGTS_2125	3252	3326.01	1022.76	278.905	265.705		SYNGTS_2125	3252	496	152.522	384.792		SYNGTS_2125	3252	554.002	170.357
15214	SYNGTS_2362	90.7																			SYNGTS_2126	1365	1542.01	1129.67	339.321		SYNGTS_2126	1365	1427.06	1045.47	332.308		SYNGTS_2126	1365	1994	1460.81	398.361	356.663		SYNGTS_2126	1365	233	170.696	430.643		SYNGTS_2126	1365	345	252.747
13924	SYNGTS_1072	131																			SYNGTS_2128	981	1323	1348.62	405.087		SYNGTS_2128	981	1484	1512.74	480.835		SYNGTS_2128	981	1785	1819.57	496.196	460.706		SYNGTS_2128	981	347	353.721	892.39		SYNGTS_2128	981	389.003	396.538
15713	SYNGTS_2861	1117																			SYNGTS_2131	1506	30988	20576.4	6180.53		SYNGTS_2131	1506	30819	20464.1	6504.66		SYNGTS_2131	1506	41942	27849.9	7594.66	6759.95		SYNGTS_2131	1506	15075.4	10010.2	25254.5		SYNGTS_2131	1506	18992	12610.9
15108	SYNGTS_2256	485																			SYNGTS_2132	351	111827	318595	95696.6		SYNGTS_2132	351	119889	341564	108568		SYNGTS_2132	351	143781	409633	111707	105324		SYNGTS_2132	351	10123.1	28840.7	72761.3		SYNGTS_2132	351	12889.5	36722.2
14637	SYNGTS_1785	1246																			SYNGTS_2135	711	385	541.491	162.648		SYNGTS_2135	711	383	538.678	171.222		SYNGTS_2135	711	827.111	1163.31	317.233	217.034		SYNGTS_2135	711	25	35.162	88.708		SYNGTS_2135	711	49	68.917
13912	SYNGTS_1060	52.8																			SYNGTS_2137	396	157	396.465	119.086		SYNGTS_2137	396	132	333.333	105.952		SYNGTS_2137	396	216	545.455	148.745	124.594		SYNGTS_2137	396	40	101.01	254.835		SYNGTS_2137	396	45	113.636
14212	SYNGTS_1360	53.7																			SYNGTS_2141	1428	2875	2013.31	604.737		SYNGTS_2141	1428	3056.05	2140.09	680.242		SYNGTS_2141	1428	3327	2329.83	635.344	640.108		SYNGTS_2141	1428	361	252.801	637.784		SYNGTS_2141	1428	459	321.429
14226	SYNGTS_1374	253																			SYNGTS_2147	615	752	1222.76	367.282		SYNGTS_2147	615	625	1016.26	323.025		SYNGTS_2147	615	987	1604.88	437.649	375.985		SYNGTS_2147	615	57	92.683	233.827		SYNGTS_2147	615	69.005	112.203
13815	SYNGTS_0963	151																			SYNGTS_2153	1407	7621	5416.49	1626.95		SYNGTS_2153	1407	7898	5613.36	1784.24		SYNGTS_2153	1407	8353.02	5936.76	1618.95	1676.72		SYNGTS_2153	1407	153	108.742	274.342		SYNGTS_2153	1407	196	139.303
14385	SYNGTS_1533	5301																			SYNGTS_2154	1419	526	370.684	111.342		SYNGTS_2154	1419	470	331.219	105.28		SYNGTS_2154	1419	732.133	515.95	140.699	119.107		SYNGTS_2154	1419	92	64.834	163.569		SYNGTS_2154	1419	121	85.271
13192	SYNGTS_0340	45.2																			SYNGTS_2155	948	289	304.852	91.569		SYNGTS_2155	948	325	342.827	108.97		SYNGTS_2155	948	371.5	391.878	106.865	102.468		SYNGTS_2155	948	39	41.139	103.789		SYNGTS_2155	948	42	44.304
14755	SYNGTS_1903	2896																			SYNGTS_2156	1035	526	508.213	152.652		SYNGTS_2156	1035	621	600	190.714		SYNGTS_2156	1035	747	721.739	196.818	180.061		SYNGTS_2156	1035	65	62.802	158.441		SYNGTS_2156	1035	68	65.7
15095	SYNGTS_2243	161																			SYNGTS_2157	354	2679.02	7567.85	2273.16		SYNGTS_2157	354	2217.45	6263.98	1991.05		SYNGTS_2157	354	2429	6861.58	1871.15	2045.12		SYNGTS_2157	354	733	2070.62	5223.9		SYNGTS_2157	354	970	2740.11
15337	SYNGTS_2485	423																			SYNGTS_2158	204	1399	6857.84	2059.89		SYNGTS_2158	204	1177	5769.61	1833.91		SYNGTS_2158	204	1332	6529.41	1780.57	1891.46		SYNGTS_2158	204	359	1759.8	4439.75		SYNGTS_2158	204	440	2156.86
15352	SYNGTS_2500	20.2																			SYNGTS_2162	1122	667	594.474	178.562		SYNGTS_2162	1122	637.5	568.182	180.6		SYNGTS_2162	1122	999.4	890.731	242.902	200.688		SYNGTS_2162	1122	183	163.102	411.484		SYNGTS_2162	1122	252.002	224.601
15679	SYNGTS_2827	24.4																			SYNGTS_2166	1044	707	677.203	203.412		SYNGTS_2166	1044	728	697.318	221.647		SYNGTS_2166	1044	1038.01	994.267	271.136	232.065		SYNGTS_2166	1044	65	62.261	157.075		SYNGTS_2166	1044	78	74.713
14884	SYNGTS_2032	11.1																			SYNGTS_2168	1488	3072	2064.52	620.12		SYNGTS_2168	1488	2961	1989.92	632.509		SYNGTS_2168	1488	3658.03	2458.35	670.391	641.007		SYNGTS_2168	1488	514.001	345.431	871.477		SYNGTS_2168	1488	641	430.78
15268	SYNGTS_2416	144																			SYNGTS_2170	486	941	1936.21	581.581		SYNGTS_2170	486	858	1765.43	561.154		SYNGTS_2170	486	1421	2923.87	797.337	646.691		SYNGTS_2170	486	130	267.49	674.841		SYNGTS_2170	486	143	294.239
14089	SYNGTS_1237	28.8																			SYNGTS_2172	603	506	839.138	252.052		SYNGTS_2172	603	477	791.045	251.439		SYNGTS_2172	603	564	935.323	255.062	252.851		SYNGTS_2172	603	126	208.955	527.166		SYNGTS_2172	603	156	258.706
13478	SYNGTS_0626	137																			SYNGTS_2175	885	172	194.35	58.377		SYNGTS_2175	885	187	211.299	67.163		SYNGTS_2175	885	289	326.554	89.051	71.5303		SYNGTS_2175	885	27	30.508	76.969		SYNGTS_2175	885	27	30.508
12898	SYNGTS_0046	119																			SYNGTS_2176	1359	582	428.256	128.635		SYNGTS_2176	1359	596.8	439.146	139.586		SYNGTS_2176	1359	737	542.311	147.888	138.703		SYNGTS_2176	1359	61	44.886	113.241		SYNGTS_2176	1359	64	47.093
14365	SYNGTS_1513	2888																			SYNGTS_2177	1416	447	315.678	94.82		SYNGTS_2177	1416	492	347.458	110.442		SYNGTS_2177	1416	651	459.746	125.372	110.211		SYNGTS_2177	1416	19	13.418	33.852		SYNGTS_2177	1416	42.11	29.739
14498	SYNGTS_1646	4589																			SYNGTS_2179	600	796	1326.67	398.491		SYNGTS_2179	600	865	1441.67	458.243		SYNGTS_2179	600	1192	1986.67	541.763	466.166		SYNGTS_2179	600	129	215	542.416		SYNGTS_2179	600	113	188.333
14603	SYNGTS_1751	163																			SYNGTS_2180	729	340	466.392	140.09		SYNGTS_2180	729	320	438.957	139.525		SYNGTS_2180	729	609	835.391	227.811	169.142		SYNGTS_2180	729	54	74.074	186.879		SYNGTS_2180	729	64	87.791
13689	SYNGTS_0837	6945																			SYNGTS_2184	669	4117	6153.96	1848.47		SYNGTS_2184	669	4018	6005.98	1909.04		SYNGTS_2184	669	5057	7559.04	2061.35	1939.62		SYNGTS_2184	669	949	1418.54	3578.78		SYNGTS_2184	669	1249.01	1866.97
14401	SYNGTS_1549	192																			SYNGTS_2185	483	6078	12583.9	3779.82		SYNGTS_2185	483	5847.07	12105.7	3847.89		SYNGTS_2185	483	6505	13467.9	3672.69	3766.8		SYNGTS_2185	483	716	1482.4	3739.9		SYNGTS_2185	483	983	2035.2
15787	SYNGTS_2935	41.4																			SYNGTS_2192	654	1477	2258.41	678.359		SYNGTS_2192	654	1451	2218.65	705.214		SYNGTS_2192	654	1512	2311.93	630.461	671.345		SYNGTS_2192	654	49	74.924	189.022		SYNGTS_2192	654	52	79.511
13744	SYNGTS_0892	113																			SYNGTS_2193	894	1034.01	1156.61	347.412		SYNGTS_2193	894	1042	1165.55	370.477		SYNGTS_2193	894	1290	1442.95	393.492	370.46		SYNGTS_2193	894	134	149.888	378.148		SYNGTS_2193	894	194	217.002
14507	SYNGTS_1655	382																			SYNGTS_2194	1221	889.167	728.228	218.738		SYNGTS_2194	1221	981.313	803.696	255.46		SYNGTS_2194	1221	1491.16	1221.26	333.037	269.078		SYNGTS_2194	1221	62	50.778	128.106		SYNGTS_2194	1221	94	76.986
14551	SYNGTS_1699	133																			SYNGTS_2195	639	651.134	1018.99	306.074		SYNGTS_2195	639	736	1151.8	366.107		SYNGTS_2195	639	944	1477.31	402.861	358.347		SYNGTS_2195	639	36	56.338	142.133		SYNGTS_2195	639	41	64.163
14946	SYNGTS_2094	351																			SYNGTS_2204	183	2020	11038.3	3315.56		SYNGTS_2204	183	1868	10207.6	3244.57		SYNGTS_2204	183	1668	9114.75	2485.59	3015.24		SYNGTS_2204	183	105	573.77	1447.55		SYNGTS_2204	183	146	797.814
13542	SYNGTS_0690	177																			SYNGTS_2213	1344	815	606.399	182.144		SYNGTS_2213	1344	846	629.464	200.079		SYNGTS_2213	1344	819	609.375	166.176	182.8		SYNGTS_2213	1344	16	11.905	30.034		SYNGTS_2213	1344	13	9.673
13905	SYNGTS_1053	2552																			SYNGTS_2215	483	856	1772.26	532.333		SYNGTS_2215	483	929	1923.39	611.364		SYNGTS_2215	483	1218.06	2521.87	687.711	610.469		SYNGTS_2215	483	105	217.391	548.449		SYNGTS_2215	483	142	293.996
12921	SYNGTS_0069	166																			SYNGTS_2217	2466	4690	1901.87	571.264		SYNGTS_2217	2466	4591	1861.72	591.76		SYNGTS_2217	2466	7182	2912.41	794.212	652.412		SYNGTS_2217	2466	3899.02	1581.11	3988.93		SYNGTS_2217	2466	5050.07	2047.88
14749	SYNGTS_1897	95.6																			SYNGTS_2218	1185	460	388.186	116.599		SYNGTS_2218	1185	433.025	365.422	116.152		SYNGTS_2218	1185	644.158	543.593	148.238	126.996		SYNGTS_2218	1185	83	70.042	176.707		SYNGTS_2218	1185	88	74.262
14860	SYNGTS_2008	337																			SYNGTS_2219	1080	5036	4662.96	1400.62		SYNGTS_2219	1080	4291	3973.15	1262.89		SYNGTS_2219	1080	6576	6088.89	1660.44	1441.31		SYNGTS_2219	1080	906.01	838.898	2116.43		SYNGTS_2219	1080	1175	1087.96
15407	SYNGTS_2555	265																			SYNGTS_2220	1302	1171	899.386	270.149		SYNGTS_2220	1302	1250	960.061	305.162		SYNGTS_2220	1302	1428.44	1097.12	299.183	291.498		SYNGTS_2220	1302	192.022	147.482	372.078		SYNGTS_2220	1302	296.002	227.344
13178	SYNGTS_0326	127																			SYNGTS_2222	654	1115.01	1704.91	512.104		SYNGTS_2222	654	1117.22	1708.29	542.991		SYNGTS_2222	654	1197	1830.28	499.115	518.07		SYNGTS_2222	654	157	240.061	605.642		SYNGTS_2222	654	168.023	256.916
14533	SYNGTS_1681	66																			SYNGTS_2225	1413	6833	4835.81	1452.54		SYNGTS_2225	1413	5559	3934.18	1250.51		SYNGTS_2225	1413	6732	4764.33	1299.23	1334.09		SYNGTS_2225	1413	1406.01	995.053	2510.39		SYNGTS_2225	1413	1693	1198.16
15446	SYNGTS_2594	366																			SYNGTS_2227	342	4498	13152	3950.49		SYNGTS_2227	342	2767	8090.64	2571.66		SYNGTS_2227	342	3112.04	9099.53	2481.43	3001.19		SYNGTS_2227	342	304	888.889	2242.55		SYNGTS_2227	342	364	1064.33
15871	SYNGTS_3019	247																			SYNGTS_2228	528	230	435.606	130.843		SYNGTS_2228	528	210	397.727	126.42		SYNGTS_2228	528	309	585.227	159.591	138.951		SYNGTS_2228	528	55	104.167	262.799		SYNGTS_2228	528	45	85.227
15953	SYNGTS_3101	716																			SYNGTS_2231	1185	366	308.861	92.773		SYNGTS_2231	1185	390.114	329.21	104.641		SYNGTS_2231	1185	463	390.717	106.548	101.321		SYNGTS_2231	1185	39	32.911	83.031		SYNGTS_2231	1185	54	45.57
14702	SYNGTS_1850	91.2																			SYNGTS_2235	1401	133	94.932	28.515		SYNGTS_2235	1401	102	72.805	23.142		SYNGTS_2235	1401	172	122.769	33.479	28.3787		SYNGTS_2235	1401	17	12.134	30.613		SYNGTS_2235	1401	17	12.134
13693	SYNGTS_0841	54																			SYNGTS_2240	1185	1262	1064.98	319.888		SYNGTS_2240	1185	1298	1095.36	348.167		SYNGTS_2240	1185	1592.01	1343.47	366.363	344.806		SYNGTS_2240	1185	78.03	65.848	166.125		SYNGTS_2240	1185	116.001	97.892
13096	SYNGTS_0244	1278																			SYNGTS_2243	834	328	393.285	118.131		SYNGTS_2243	834	274	328.537	104.428		SYNGTS_2243	834	318	381.295	103.979	108.846		SYNGTS_2243	834	31	37.17	93.776		SYNGTS_2243	834	43	51.559
14142	SYNGTS_1290	20.3																			SYNGTS_2244	2658	1036	389.767	117.074		SYNGTS_2244	2658	1093	411.211	130.706		SYNGTS_2244	2658	1493	561.701	153.175	133.652		SYNGTS_2244	2658	202	75.997	191.73		SYNGTS_2244	2658	236	88.789
15047	SYNGTS_2195	143																			SYNGTS_2245	1572	2502.02	1591.62	478.074		SYNGTS_2245	1572	2462	1566.16	497.813		SYNGTS_2245	1572	3123	1986.64	541.756	505.881		SYNGTS_2245	1572	230.002	146.312	369.125		SYNGTS_2245	1572	331	210.56
14372	SYNGTS_1520	28.9																			SYNGTS_2251	1023	709	693.06	208.175		SYNGTS_2251	1023	740	723.363	229.926		SYNGTS_2251	1023	1095	1070.38	291.892	243.331		SYNGTS_2251	1023	71	69.404	175.096		SYNGTS_2251	1023	106	103.617
13712	SYNGTS_0860	108																			SYNGTS_2252	696	2162	3106.32	933.047		SYNGTS_2252	696	2043.03	2935.39	933.033		SYNGTS_2252	696	2435.23	3498.89	954.145	940.075		SYNGTS_2252	696	478	686.782	1732.66		SYNGTS_2252	696	535	768.678
14892	SYNGTS_2040	173																			SYNGTS_2253	1098	442.5	403.005	121.051		SYNGTS_2253	1098	481	438.069	139.243		SYNGTS_2253	1098	640	582.878	158.95	139.748		SYNGTS_2253	1098	58	52.823	133.266		SYNGTS_2253	1098	79	71.949
13700	SYNGTS_0848	2148																			SYNGTS_2254	2169	1509.02	695.723	208.974		SYNGTS_2254	2169	1577	727.063	231.102		SYNGTS_2254	2169	1959	903.181	246.297	228.791		SYNGTS_2254	2169	128	59.013	148.883		SYNGTS_2254	2169	149.013	68.701
15991	SYNGTS_3139	44.2																			SYNGTS_2255	378	924	2444.44	734.239		SYNGTS_2255	378	888	2349.21	746.71		SYNGTS_2255	378	880.471	2329.29	635.195	705.381		SYNGTS_2255	378	15	39.683	100.114		SYNGTS_2255	378	28.001	74.078
14522	SYNGTS_1670	165																			SYNGTS_2256	222	460	2072.07	622.389		SYNGTS_2256	222	408	1837.84	584.169		SYNGTS_2256	222	475.87	2143.56	584.547	597.035		SYNGTS_2256	222	13	58.559	147.735		SYNGTS_2256	222	11	49.55
15261	SYNGTS_2409	47.2																			SYNGTS_2263	381	2930.02	7690.34	2309.95		SYNGTS_2263	381	2807	7367.45	2341.79		SYNGTS_2263	381	2653.01	6963.28	1898.88	2183.54		SYNGTS_2263	381	621.001	1629.92	4112.08		SYNGTS_2263	381	884.011	2320.24
15681	SYNGTS_2829	419																			SYNGTS_2266	1884	2544	1350.32	405.596		SYNGTS_2266	1884	2321	1231.95	391.584		SYNGTS_2266	1884	3524	1870.49	510.081	435.754		SYNGTS_2266	1884	482.006	255.842	645.455		SYNGTS_2266	1884	590.006	313.167
14304	SYNGTS_1452	288																			SYNGTS_2269	873	206	235.968	70.878		SYNGTS_2269	873	241	276.06	87.747		SYNGTS_2269	873	293	335.624	91.525	83.3833		SYNGTS_2269	873	21	24.055	60.688		SYNGTS_2269	873	25	28.637
13136	SYNGTS_0284	226																			SYNGTS_2276	1659	1618	975.286	292.947		SYNGTS_2276	1659	1596	962.025	305.786		SYNGTS_2276	1659	2380	1434.6	391.214	329.982		SYNGTS_2276	1659	1915.01	1154.32	2912.19		SYNGTS_2276	1659	2458.02	1481.63
15789	SYNGTS_2937	301																			SYNGTS_2277	1065	408	383.099	115.071		SYNGTS_2277	1065	430	403.756	128.336		SYNGTS_2277	1065	589	553.052	150.817	131.408		SYNGTS_2277	1065	45	42.254	106.6		SYNGTS_2277	1065	45	42.254
15658	SYNGTS_2806	16.1																			SYNGTS_2279	753	512	679.947	204.236		SYNGTS_2279	753	647.429	859.799	273.293		SYNGTS_2279	753	727	965.471	263.283	246.937		SYNGTS_2279	753	68	90.305	227.829		SYNGTS_2279	753	107	142.098
14611	SYNGTS_1759	8.26																			SYNGTS_2283	1260	421	334.127	100.362		SYNGTS_2283	1260	446	353.968	112.511		SYNGTS_2283	1260	605	480.159	130.939	114.604		SYNGTS_2283	1260	20.107	15.958	40.26		SYNGTS_2283	1260	35	27.778
14251	SYNGTS_1399	303																			SYNGTS_2286	1209	1116	923.077	277.265		SYNGTS_2286	1209	1071	885.856	281.575		SYNGTS_2286	1209	1417	1172.04	319.615	292.818		SYNGTS_2286	1209	331	273.78	690.71		SYNGTS_2286	1209	425.002	351.531
15596	SYNGTS_2744	99.3																			SYNGTS_2287	564	916	1624.11	487.836		SYNGTS_2287	564	1022	1812.06	575.974		SYNGTS_2287	564	1252	2219.86	605.354	556.388		SYNGTS_2287	564	150	265.957	670.975		SYNGTS_2287	564	198	351.064
15092	SYNGTS_2240	153																			SYNGTS_2289	894	1053	1177.85	353.792		SYNGTS_2289	894	1083	1211.41	385.054		SYNGTS_2289	894	1379	1542.51	420.64	386.495		SYNGTS_2289	894	142	158.837	400.724		SYNGTS_2289	894	159	177.852
13105	SYNGTS_0253	182																			SYNGTS_2292	1479	1088	735.632	220.962		SYNGTS_2292	1479	1146	774.848	246.29		SYNGTS_2292	1479	1536	1038.54	283.209	250.154		SYNGTS_2292	1479	73	49.358	124.523		SYNGTS_2292	1479	123.127	83.25
15396	SYNGTS_2544	86.8																			SYNGTS_2297	1170	1109	947.863	284.71		SYNGTS_2297	1170	1395	1192.31	378.983		SYNGTS_2297	1170	1760	1504.27	410.214	357.969		SYNGTS_2297	1170	121	103.419	260.912		SYNGTS_2297	1170	157	134.188
16020	SYNGTS_3168	62.4																			SYNGTS_2298	1194	1804	1510.89	453.826		SYNGTS_2298	1194	2166	1814.07	576.614		SYNGTS_2298	1194	2859	2394.48	652.972	561.137		SYNGTS_2298	1194	200	167.504	422.591		SYNGTS_2298	1194	292	244.556
13176	SYNGTS_0324	56.9																			SYNGTS_2301	1197	1014	847.118	254.449		SYNGTS_2301	1197	1079	901.42	286.522		SYNGTS_2301	1197	1538.27	1285.11	350.447	297.139		SYNGTS_2301	1197	179.001	149.541	377.273		SYNGTS_2301	1197	260	217.21
13286	SYNGTS_0434	553																			SYNGTS_2302	216	394	1824.07	547.898		SYNGTS_2302	216	351.09	1625.41	516.649		SYNGTS_2302	216	378.067	1750.31	477.309	513.952		SYNGTS_2302	216	45	208.333	525.597		SYNGTS_2302	216	38	175.926
13863	SYNGTS_1011	1500																			SYNGTS_2305	1002	219	218.563	65.65		SYNGTS_2305	1002	199	198.603	63.127		SYNGTS_2305	1002	250	249.501	68.039	65.6053		SYNGTS_2305	1002	10	9.98	25.178		SYNGTS_2305	1002	6	5.988
15725	SYNGTS_2873	720																			SYNGTS_2307	792	599.5	756.944	227.364		SYNGTS_2307	792	650.023	820.736	260.876		SYNGTS_2307	792	846.04	1068.23	291.306	259.849		SYNGTS_2307	792	101	127.525	321.729		SYNGTS_2307	792	116	146.465
15281	SYNGTS_2429	17.2																			SYNGTS_2308	771	719.039	932.606	280.127		SYNGTS_2308	771	713.065	924.858	293.972		SYNGTS_2308	771	731.308	948.518	258.66	277.586		SYNGTS_2308	771	29	37.613	94.894		SYNGTS_2308	771	51	66.148
15301	SYNGTS_2449	437																			SYNGTS_2309	3720	2347.03	630.921	189.51		SYNGTS_2309	3720	2252.08	605.398	192.43		SYNGTS_2309	3720	2928	787.097	214.641	198.86		SYNGTS_2309	3720	210	56.452	142.42		SYNGTS_2309	3720	274	73.656
13696	SYNGTS_0844	3593																			SYNGTS_2310	555	441	794.595	238.673		SYNGTS_2310	555	384	691.892	219.922		SYNGTS_2310	555	572	1030.63	281.052	246.549		SYNGTS_2310	555	65	117.117	295.471		SYNGTS_2310	555	60	108.108
13920	SYNGTS_1068	425																			SYNGTS_2312	519	973	1874.76	563.122		SYNGTS_2312	519	945	1820.81	578.756		SYNGTS_2312	519	1397	2691.72	734.029	625.302		SYNGTS_2312	519	203	391.137	986.786		SYNGTS_2312	519	243	468.208
16007	SYNGTS_3155	97.3																			SYNGTS_2318	828	282	340.58	102.3		SYNGTS_2318	828	265	320.048	101.729		SYNGTS_2318	828	341	411.836	112.307	105.445		SYNGTS_2318	828	32	38.647	97.502		SYNGTS_2318	828	32	38.647
13748	SYNGTS_0896	36.5																			SYNGTS_2322	429	638	1487.18	446.705		SYNGTS_2322	429	740	1724.94	548.284		SYNGTS_2322	429	1024	2386.95	650.919	548.636		SYNGTS_2322	429	179	417.249	1052.66		SYNGTS_2322	429	229	533.8
14363	SYNGTS_1511	18																			SYNGTS_2327	2079	862.75	414.983	124.649		SYNGTS_2327	2079	734	353.054	112.221		SYNGTS_2327	2079	1252	602.213	164.223	133.698		SYNGTS_2327	2079	99	47.619	120.137		SYNGTS_2327	2079	129	62.049
15451	SYNGTS_2599	8.68																			SYNGTS_2328	750	689	918.667	275.94		SYNGTS_2328	750	753	1004	319.128		SYNGTS_2328	750	1043	1390.67	379.234	324.767		SYNGTS_2328	750	159	212	534.848		SYNGTS_2328	750	206	274.667
12917	SYNGTS_0065	123																			SYNGTS_2329	2019	1751.02	867.272	260.503		SYNGTS_2329	2019	2106	1043.09	331.553		SYNGTS_2329	2019	2681.2	1327.99	362.141	318.066		SYNGTS_2329	2019	327	161.961	408.607		SYNGTS_2329	2019	376.002	186.232
13604	SYNGTS_0752	2683																			SYNGTS_2330	1155	413	357.576	107.405		SYNGTS_2330	1155	414	358.442	113.933		SYNGTS_2330	1155	606	524.675	143.079	121.472		SYNGTS_2330	1155	37	32.035	80.819		SYNGTS_2330	1155	50	43.29
13499	SYNGTS_0647	613																			SYNGTS_2334	1062	447	420.904	126.427		SYNGTS_2334	1062	433	407.721	129.597		SYNGTS_2334	1062	678	638.418	174.096	143.373		SYNGTS_2334	1062	79	74.388	187.671		SYNGTS_2334	1062	100	94.162
14079	SYNGTS_1227	182																			SYNGTS_2335	1347	656	487.008	146.283		SYNGTS_2335	1347	625	463.994	147.484		SYNGTS_2335	1347	945.133	701.658	191.342	161.703		SYNGTS_2335	1347	61.012	45.295	114.273		SYNGTS_2335	1347	73	54.195
14349	SYNGTS_1497	459																			SYNGTS_2337	480	530	1104.17	331.659		SYNGTS_2337	480	503	1047.92	333.087		SYNGTS_2337	480	516.008	1075.02	293.156	319.301		SYNGTS_2337	480	44	91.667	231.263		SYNGTS_2337	480	64.001	133.335
13272	SYNGTS_0420	140																			SYNGTS_2338	993	120	120.846	36.299		SYNGTS_2338	993	98	98.691	31.37		SYNGTS_2338	993	147	148.036	40.369	36.0127		SYNGTS_2338	993	16	16.113	40.65		SYNGTS_2338	993	31	31.219
14918	SYNGTS_2066	10.3																			SYNGTS_2339	804	287	356.965	107.222		SYNGTS_2339	804	266	330.846	105.161		SYNGTS_2339	804	340	422.886	115.321	109.235		SYNGTS_2339	804	24	29.851	75.309		SYNGTS_2339	804	27	33.582
13145	SYNGTS_0293	499																			SYNGTS_2341	609	6434.02	10564.9	3173.38		SYNGTS_2341	609	7911	12990.1	4129		SYNGTS_2341	609	8705.08	14294.1	3897.98	3733.45		SYNGTS_2341	609	669.007	1098.53	2771.46		SYNGTS_2341	609	890.012	1461.43
12892	SYNGTS_0040	2379																			SYNGTS_2343	1263	1167.23	924.173	277.594		SYNGTS_2343	1263	1126	891.528	283.378		SYNGTS_2343	1263	1648	1304.83	355.826	305.599		SYNGTS_2343	1263	96	76.01	191.762		SYNGTS_2343	1263	150	118.765
14562	SYNGTS_1710	839																			SYNGTS_2346	2010	374	186.07	55.89		SYNGTS_2346	2010	383	190.547	60.567		SYNGTS_2346	2010	512	254.726	69.464	61.9737		SYNGTS_2346	2010	81	40.299	101.668		SYNGTS_2346	2010	98	48.756
15857	SYNGTS_3005	73.3																			SYNGTS_2347	411	1253	3048.66	915.728		SYNGTS_2347	411	1176	2861.31	909.487		SYNGTS_2347	411	1661	4041.36	1102.08	975.764		SYNGTS_2347	411	205	498.783	1258.36		SYNGTS_2347	411	281	683.698
13954	SYNGTS_1102	109																			SYNGTS_2349	654	187	285.933	85.886		SYNGTS_2349	654	209	319.572	101.578		SYNGTS_2349	654	271	414.373	112.999	100.154		SYNGTS_2349	654	27	41.284	104.155		SYNGTS_2349	654	28	42.813
14137	SYNGTS_1285	232																			SYNGTS_2353	450	8144	18097.8	5436.04		SYNGTS_2353	450	7907	17571.1	5585.09		SYNGTS_2353	450	8253	18340	5001.31	5340.81		SYNGTS_2353	450	836	1857.78	4686.93		SYNGTS_2353	450	971.006	2157.79
14147	SYNGTS_1295	776																			SYNGTS_2354	2028	2519	1242.11	373.093		SYNGTS_2354	2028	2610	1286.98	409.076		SYNGTS_2354	2028	3728	1838.26	501.294	427.821		SYNGTS_2354	2028	158	77.909	196.555		SYNGTS_2354	2028	189	93.195
14856	SYNGTS_2004	131																			SYNGTS_2361	1002	600.008	598.81	179.865		SYNGTS_2361	1002	758	756.487	240.454		SYNGTS_2361	1002	912	910.18	248.205	222.841		SYNGTS_2361	1002	84	83.832	211.498		SYNGTS_2361	1002	74	73.852
14580	SYNGTS_1728	135																			SYNGTS_2362	1302	601.5	461.982	138.766		SYNGTS_2362	1302	635	487.711	155.022		SYNGTS_2362	1302	950	729.647	198.974	164.254		SYNGTS_2362	1302	74	56.836	143.389		SYNGTS_2362	1302	116	89.094
13334	SYNGTS_0482	994																			SYNGTS_2365	996	625	627.51	188.485		SYNGTS_2365	996	537	539.157	171.374		SYNGTS_2365	996	784	787.149	214.655	191.505		SYNGTS_2365	996	103	103.414	260.899		SYNGTS_2365	996	116	116.466
14734	SYNGTS_1882	294																			SYNGTS_2366	603	303	502.488	150.932		SYNGTS_2366	603	330	547.264	173.951		SYNGTS_2366	603	442	733.002	199.889	174.924		SYNGTS_2366	603	16	26.534	66.942		SYNGTS_2366	603	17	28.192
15814	SYNGTS_2962	2665																			SYNGTS_2369	1386	693.077	500.056	150.202		SYNGTS_2369	1386	821	592.352	188.283		SYNGTS_2369	1386	1081	779.942	212.69	183.725		SYNGTS_2369	1386	77	55.556	140.159		SYNGTS_2369	1386	106	76.479
15941	SYNGTS_3089	17.3																			SYNGTS_2374	801	288	359.551	107.998		SYNGTS_2374	801	212	264.669	84.127		SYNGTS_2374	801	419	523.096	142.648	111.591		SYNGTS_2374	801	29	36.205	91.34		SYNGTS_2374	801	35	43.695
15007	SYNGTS_2155	74.2																			SYNGTS_2375	810	322	397.531	119.406		SYNGTS_2375	810	306.173	377.991	120.147		SYNGTS_2375	810	399.086	492.699	134.359	124.637		SYNGTS_2375	810	22	27.16	68.522		SYNGTS_2375	810	28	34.568
12899	SYNGTS_0047	372																			SYNGTS_2376	864	122	141.204	42.413		SYNGTS_2376	864	118	136.574	43.411		SYNGTS_2376	864	146	168.981	46.081	43.9683		SYNGTS_2376	864	10	11.574	29.2		SYNGTS_2376	864	29	33.565
13783	SYNGTS_0931	96.6																			SYNGTS_2377	954	953	998.952	300.056		SYNGTS_2377	954	818.133	857.582	272.588		SYNGTS_2377	954	1054	1104.82	301.284	291.309		SYNGTS_2377	954	41	42.977	108.425		SYNGTS_2377	954	43	45.073
13590	SYNGTS_0738	3012																			SYNGTS_2378	1152	1458	1265.62	380.156		SYNGTS_2378	1152	1361.06	1181.47	375.54		SYNGTS_2378	1152	1434	1244.79	339.454	365.05		SYNGTS_2378	1152	153	132.813	335.068		SYNGTS_2378	1152	211	183.16
15332	SYNGTS_2480	247																			SYNGTS_2379	1011	239	236.4	71.007		SYNGTS_2379	1011	267	264.095	83.944		SYNGTS_2379	1011	272	269.041	73.367	76.106		SYNGTS_2379	1011	20	19.782	49.908		SYNGTS_2379	1011	22	21.761
13910	SYNGTS_1058	45.9																			SYNGTS_2380	1167	647	554.413	166.529		SYNGTS_2380	1167	711	609.254	193.656		SYNGTS_2380	1167	973	833.762	227.366	195.85		SYNGTS_2380	1167	58	49.7	125.387		SYNGTS_2380	1167	59	50.557
16011	SYNGTS_3159	85.9																			SYNGTS_2381	303	2274.01	7504.97	2254.27		SYNGTS_2381	303	2215	7310.23	2323.6		SYNGTS_2381	303	3380	11155.1	3041.99	2539.96		SYNGTS_2381	303	318.008	1049.53	2647.83		SYNGTS_2381	303	354	1168.32
13666	SYNGTS_0814	139																			SYNGTS_2382	804	2390	2972.64	892.892		SYNGTS_2382	804	2793	3473.88	1104.2		SYNGTS_2382	804	2938.04	3654.28	996.518	997.869		SYNGTS_2382	804	465	578.358	1459.12		SYNGTS_2382	804	545	677.861
13778	SYNGTS_0926	14.9																			SYNGTS_2384	2799	2021	722.044	216.881		SYNGTS_2384	2799	2009	717.756	228.144		SYNGTS_2384	2799	3125	1116.47	304.461	249.829		SYNGTS_2384	2799	406.002	145.052	365.948		SYNGTS_2384	2799	519	185.423
14717	SYNGTS_1865	253																			SYNGTS_2390	939	677	720.98	216.561		SYNGTS_2390	939	784	834.931	265.388		SYNGTS_2390	939	985	1048.99	286.058	256.002		SYNGTS_2390	939	55	58.573	147.772		SYNGTS_2390	939	56	59.638
15031	SYNGTS_2179	63.3																			SYNGTS_2393	786	369	469.466	141.014		SYNGTS_2393	786	431	548.346	174.295		SYNGTS_2393	786	549	698.473	190.473	168.594		SYNGTS_2393	786	88	111.959	282.458		SYNGTS_2393	786	119	151.399
13633	SYNGTS_0781	43.4																			SYNGTS_2394	900	696	773.333	232.286		SYNGTS_2394	900	649	721.111	229.21		SYNGTS_2394	900	837	930	253.61	238.369		SYNGTS_2394	900	60	66.667	168.191		SYNGTS_2394	900	74	82.222
13248	SYNGTS_0396	86.6																			SYNGTS_2401	1431	328	229.21	68.848		SYNGTS_2401	1431	326	227.813	72.412		SYNGTS_2401	1431	507	354.298	96.617	79.2923		SYNGTS_2401	1431	27	18.868	47.601		SYNGTS_2401	1431	49	34.242
15276	SYNGTS_2424	899																			SYNGTS_2404	2076	857	412.813	123.997		SYNGTS_2404	2076	884	425.819	135.349		SYNGTS_2404	2076	1277	615.125	167.744	142.363		SYNGTS_2404	2076	85	40.944	103.297		SYNGTS_2404	2076	112	53.95
15065	SYNGTS_2213	41.5																			SYNGTS_2405	621	687.019	1106.31	332.303		SYNGTS_2405	621	707	1138.49	361.875		SYNGTS_2405	621	1120	1803.54	491.825	395.334		SYNGTS_2405	621	57	91.787	231.567		SYNGTS_2405	621	67	107.89
15157	SYNGTS_2305	51.2																			SYNGTS_2407	819	623	760.684	228.487		SYNGTS_2407	819	650	793.651	252.267		SYNGTS_2407	819	826	1008.55	275.03	251.928		SYNGTS_2407	819	54	65.934	166.343		SYNGTS_2407	819	59	72.039
13369	SYNGTS_0517	482																			SYNGTS_2408	1599	1674	1046.9	314.459		SYNGTS_2408	1599	1734	1084.43	344.692		SYNGTS_2408	1599	2021	1263.91	344.669	334.607		SYNGTS_2408	1599	66	41.276	104.133		SYNGTS_2408	1599	85	53.158
13770	SYNGTS_0918	2088																			SYNGTS_2409	606	515	849.835	255.265		SYNGTS_2409	606	550	907.591	288.484		SYNGTS_2409	606	771.5	1273.1	347.174	296.974		SYNGTS_2409	606	22	36.304	91.589		SYNGTS_2409	606	44	72.607
14188	SYNGTS_1336	1146																			SYNGTS_2412	675	457	677.037	203.362		SYNGTS_2412	675	488	722.963	229.798		SYNGTS_2412	675	593.5	879.259	239.773	224.311		SYNGTS_2412	675	45	66.667	168.191		SYNGTS_2412	675	50	74.074
13524	SYNGTS_0672	43.1																			SYNGTS_2413	639	568	888.889	266.996		SYNGTS_2413	639	749	1172.14	372.574		SYNGTS_2413	639	954	1492.96	407.129	348.9		SYNGTS_2413	639	50.01	78.263	197.447		SYNGTS_2413	639	56	87.637
15324	SYNGTS_2472	178																			SYNGTS_2414	627	206	328.549	98.686		SYNGTS_2414	627	181	288.676	91.758		SYNGTS_2414	627	280	446.571	121.78	104.075		SYNGTS_2414	627	43	68.581	173.02		SYNGTS_2414	627	42	66.986
15266	SYNGTS_2414	92.9																			SYNGTS_2415	2097	976	465.427	139.8		SYNGTS_2415	2097	1009	481.164	152.941		SYNGTS_2415	2097	1574.5	750.835	204.752	165.831		SYNGTS_2415	2097	59	28.135	70.982		SYNGTS_2415	2097	58	27.659
15365	SYNGTS_2513	1001																			SYNGTS_2416	441	113	256.236	76.966		SYNGTS_2416	441	114	258.503	82.167		SYNGTS_2416	441	138	312.925	85.334	81.489		SYNGTS_2416	441	14	31.746	80.091		SYNGTS_2416	441	12	27.211
14696	SYNGTS_1844	170																			SYNGTS_2417	2583	1561	604.336	181.525		SYNGTS_2417	2583	1641	635.308	201.937		SYNGTS_2417	2583	2279.47	882.488	240.654	208.039		SYNGTS_2417	2583	562.005	217.578	548.922		SYNGTS_2417	2583	693.007	268.296
13588	SYNGTS_0736	2247																			SYNGTS_2423	885	6097.04	6889.31	2069.35		SYNGTS_2423	885	8470	9570.62	3042.08		SYNGTS_2423	885	10360	11706.2	3192.28	2767.9		SYNGTS_2423	885	238	268.927	678.466		SYNGTS_2423	885	285	322.034
13426	SYNGTS_0574	309																			SYNGTS_2424	156	24308	155821	46803.9		SYNGTS_2424	156	22110	141731	45050		SYNGTS_2424	156	9079	58198.7	15870.8	35908.2		SYNGTS_2424	156	170	1089.74	2749.28		SYNGTS_2424	156	177	1134.62
15072	SYNGTS_2220	745																			SYNGTS_2429	684	1588	2321.64	697.351		SYNGTS_2429	684	1616.03	2362.62	750.974		SYNGTS_2429	684	1843	2694.44	734.773	727.699		SYNGTS_2429	684	195	285.088	719.238		SYNGTS_2429	684	189.034	276.366
15958	SYNGTS_3106	500																			SYNGTS_2432	3489	873.018	250.22	75.159		SYNGTS_2432	3489	870	249.355	79.259		SYNGTS_2432	3489	1236	354.256	96.605	83.6743		SYNGTS_2432	3489	130	37.26	94.002		SYNGTS_2432	3489	143	40.986
13350	SYNGTS_0498	35.1																			SYNGTS_2436	1302	310	238.095	71.517		SYNGTS_2436	1302	254	195.084	62.009		SYNGTS_2436	1302	454	348.694	95.089	76.205		SYNGTS_2436	1302	106.099	81.489	205.587		SYNGTS_2436	1302	123	94.47
15350	SYNGTS_2498	55.5																			SYNGTS_2440	3246	1479	455.638	136.86		SYNGTS_2440	3246	1517	467.344	148.548		SYNGTS_2440	3246	2134	657.425	179.279	154.896		SYNGTS_2440	3246	162	49.908	125.91		SYNGTS_2440	3246	179.001	55.145
15565	SYNGTS_2713	132																			SYNGTS_2442	537	261	486.034	145.99		SYNGTS_2442	537	291	541.899	172.246		SYNGTS_2442	537	364	677.84	184.846	167.694		SYNGTS_2442	537	28	52.142	131.546		SYNGTS_2442	537	52	96.834
14729	SYNGTS_1877	8.68																			SYNGTS_2443	705	1030	1460.99	438.839		SYNGTS_2443	705	1185.5	1681.56	534.495		SYNGTS_2443	705	1161	1646.81	449.084	474.139		SYNGTS_2443	705	58	82.27	207.555		SYNGTS_2443	705	64	90.78
12905	SYNGTS_0053	91																			SYNGTS_2444	1251	255	203.837	61.227		SYNGTS_2444	1251	254	203.038	64.537		SYNGTS_2444	1251	276	220.624	60.164	61.976		SYNGTS_2444	1251	30	23.981	60.5		SYNGTS_2444	1251	36	28.777
15028	SYNGTS_2176	85.9																			SYNGTS_2449	456	952.026	2087.78	627.106		SYNGTS_2449	456	849	1861.84	591.799		SYNGTS_2449	456	1254	2750	749.923	656.276		SYNGTS_2449	456	218	478.07	1206.11		SYNGTS_2449	456	270	592.105
13003	SYNGTS_0151	394																			SYNGTS_2450	708	243	343.22	103.093		SYNGTS_2450	708	258	364.407	115.829		SYNGTS_2450	708	332	468.927	127.876	115.599		SYNGTS_2450	708	39	55.085	138.971		SYNGTS_2450	708	75	105.932
13368	SYNGTS_0516	269																			SYNGTS_2454	1260	1277.17	1013.62	304.463		SYNGTS_2454	1260	981	778.571	247.474		SYNGTS_2454	1260	1520	1206.35	328.971	293.636		SYNGTS_2454	1260	247.002	196.033	494.566		SYNGTS_2454	1260	271.005	215.083
14993	SYNGTS_2141	2462																			SYNGTS_2456	1215	2134.02	1756.39	527.569		SYNGTS_2456	1215	2072	1705.35	542.057		SYNGTS_2456	1215	2086.01	1716.88	468.192	512.606		SYNGTS_2456	1215	160	131.687	332.229		SYNGTS_2456	1215	235.006	193.421
13006	SYNGTS_0154	11.7																			SYNGTS_2460	177	391	2209.04	663.53		SYNGTS_2460	177	376	2124.29	675.221		SYNGTS_2460	177	586	3310.73	902.835	747.195		SYNGTS_2460	177	65	367.232	926.477		SYNGTS_2460	177	63	355.932
13131	SYNGTS_0279	66.1																			SYNGTS_2461	1986	682.5	343.656	103.224		SYNGTS_2461	1986	592	298.087	94.749		SYNGTS_2461	1986	708	356.495	97.216	98.3963		SYNGTS_2461	1986	52	26.183	66.057		SYNGTS_2461	1986	82	41.289
14871	SYNGTS_2019	33.2																			SYNGTS_2464	1506	2412	1601.59	481.071		SYNGTS_2464	1506	2574	1709.16	543.269		SYNGTS_2464	1506	2853.03	1894.44	516.613	513.651		SYNGTS_2464	1506	306.004	203.19	512.621		SYNGTS_2464	1506	353	234.396
14267	SYNGTS_1415	86																			SYNGTS_2466	1452	357.5	246.212	73.955		SYNGTS_2466	1452	336	231.405	73.554		SYNGTS_2466	1452	500	344.353	93.905	80.4713		SYNGTS_2466	1452	183	126.033	317.965		SYNGTS_2466	1452	219	150.826
14131	SYNGTS_1279	77.8																			SYNGTS_2468	780	594	761.538	228.744		SYNGTS_2468	780	660	846.154	268.955		SYNGTS_2468	780	867	1111.54	303.116	266.938		SYNGTS_2468	780	99	126.923	320.21		SYNGTS_2468	780	85	108.974
14600	SYNGTS_1748	1914																			SYNGTS_2469	228	379	1662.28	499.3		SYNGTS_2469	228	383	1679.83	533.943		SYNGTS_2469	228	471	2065.79	563.339	532.194		SYNGTS_2469	228	50	219.298	553.26		SYNGTS_2469	228	67	293.86
13089	SYNGTS_0237	3159																			SYNGTS_2470	1047	922	880.611	264.51		SYNGTS_2470	1047	864	825.215	262.3		SYNGTS_2470	1047	916	874.881	238.579	255.13		SYNGTS_2470	1047	38	36.294	91.565		SYNGTS_2470	1047	66	63.037
15972	SYNGTS_3120	59.6																			SYNGTS_2472	213	72	338.028	101.534		SYNGTS_2472	213	85	399.061	126.844		SYNGTS_2472	213	134	629.108	171.557	133.312		SYNGTS_2472	213	22	103.286	260.578		SYNGTS_2472	213	22	103.286
15313	SYNGTS_2461	50.6																			SYNGTS_2473	1212	4742	3912.54	1175.21		SYNGTS_2473	1212	4941	4076.73	1295.82		SYNGTS_2473	1212	5681	4687.29	1278.22	1249.75		SYNGTS_2473	1212	339	279.703	705.653		SYNGTS_2473	1212	448	369.637
14896	SYNGTS_2044	265																			SYNGTS_2475	3588	4315	1202.62	361.231		SYNGTS_2475	3588	4177	1164.16	370.035		SYNGTS_2475	3588	5496	1531.77	417.713	382.993		SYNGTS_2475	3588	152	42.363	106.877		SYNGTS_2475	3588	200	55.741
14999	SYNGTS_2147	18																			SYNGTS_2480	1341	828.016	617.461	185.467		SYNGTS_2480	1341	941	701.715	223.045		SYNGTS_2480	1341	1323	986.577	269.039	225.85		SYNGTS_2480	1341	147	109.62	276.556		SYNGTS_2480	1341	154	114.84
15036	SYNGTS_2184	804																			SYNGTS_2485	1509	833	552.021	165.811		SYNGTS_2485	1509	817	541.418	172.093		SYNGTS_2485	1509	3434	2275.68	620.576	319.493		SYNGTS_2485	1509	62.014	41.096	103.68		SYNGTS_2485	1509	87	57.654
15552	SYNGTS_2700	317																			SYNGTS_2486	450	97	215.556	64.747		SYNGTS_2486	450	64	142.222	45.206		SYNGTS_2486	450	159	353.333	96.354	68.769		SYNGTS_2486	450	11	24.444	61.67		SYNGTS_2486	450	20	44.444
13037	SYNGTS_0185	23.4																			SYNGTS_2492	285	335	1175.44	353.067		SYNGTS_2492	285	336	1178.95	374.736		SYNGTS_2492	285	458	1607.02	438.233	388.679		SYNGTS_2492	285	23	80.702	203.6		SYNGTS_2492	285	18	63.158
13414	SYNGTS_0562	238																			SYNGTS_2495	1524	21068	13824.1	4152.36		SYNGTS_2495	1524	19260	12637.8	4017.01		SYNGTS_2495	1524	25238	16560.4	4516	4228.46		SYNGTS_2495	1524	2437.01	1599.09	4034.28		SYNGTS_2495	1524	3267.03	2143.72
13737	SYNGTS_0885	30.1																			SYNGTS_2496	3045	1357	445.65	133.86		SYNGTS_2496	3045	1367	448.933	142.696		SYNGTS_2496	3045	1897.03	622.998	169.891	148.816		SYNGTS_2496	3045	106	34.811	87.824		SYNGTS_2496	3045	134	44.007
14149	SYNGTS_1297	628																			SYNGTS_2497	1353	1094	808.574	242.872		SYNGTS_2497	1353	1017	751.663	238.921		SYNGTS_2497	1353	1152.02	851.452	232.19	237.994		SYNGTS_2497	1353	54	39.911	100.691		SYNGTS_2497	1353	55	40.65
15388	SYNGTS_2536	119																			SYNGTS_2498	777	874	1124.84	337.868		SYNGTS_2498	777	769	989.704	314.584		SYNGTS_2498	777	976	1256.11	342.541	331.664		SYNGTS_2498	777	8	10.296	25.975		SYNGTS_2498	777	14	18.018
12906	SYNGTS_0054	33.2																			SYNGTS_2500	1797	825	459.098	137.9		SYNGTS_2500	1797	727	404.563	128.593		SYNGTS_2500	1797	927	515.86	140.675	135.723		SYNGTS_2500	1797	8	4.452	11.231		SYNGTS_2500	1797	9	5.008
13422	SYNGTS_0570	20.2																			SYNGTS_2507	975	1716	1760	528.652		SYNGTS_2507	975	1801	1847.18	587.138		SYNGTS_2507	975	2346.24	2406.4	656.223	590.671		SYNGTS_2507	975	283.049	290.307	732.406		SYNGTS_2507	975	371	380.513
13927	SYNGTS_1075	1673																			SYNGTS_2508	219	1522.01	6949.82	2087.52		SYNGTS_2508	219	1413	6452.06	2050.83		SYNGTS_2508	219	1784	8146.12	2221.44	2119.93		SYNGTS_2508	219	137	625.571	1578.23		SYNGTS_2508	219	184	840.183
15325	SYNGTS_2473	10.6																			SYNGTS_2511	339	850	2507.38	753.141		SYNGTS_2511	339	934	2755.16	875.746		SYNGTS_2511	339	1461	4309.73	1175.26	934.716		SYNGTS_2511	339	339	1000	2522.87		SYNGTS_2511	339	502.008	1480.85
15682	SYNGTS_2830	519																			SYNGTS_2512	861	1210	1405.34	422.123		SYNGTS_2512	861	1034	1200.93	381.723		SYNGTS_2512	861	1595	1852.5	505.175	436.34		SYNGTS_2512	861	212	246.225	621.194		SYNGTS_2512	861	271.001	314.751
13406	SYNGTS_0554	644																			SYNGTS_2513	1365	1062	778.022	233.695		SYNGTS_2513	1365	1050.01	769.237	244.507		SYNGTS_2513	1365	1739	1273.99	347.417	275.206		SYNGTS_2513	1365	197	144.322	364.106		SYNGTS_2513	1365	277.003	202.933
12974	SYNGTS_0122	12.8																			SYNGTS_2516	357	845	2366.95	710.961		SYNGTS_2516	357	908	2543.42	808.442		SYNGTS_2516	357	930	2605.04	710.393	743.265		SYNGTS_2516	357	93	260.504	657.217		SYNGTS_2516	357	99	277.311
15954	SYNGTS_3102	700																			SYNGTS_2517	1038	703	677.264	203.43		SYNGTS_2517	1038	599	577.071	183.426		SYNGTS_2517	1038	708	682.081	186.003	190.953		SYNGTS_2517	1038	80	77.071	194.441		SYNGTS_2517	1038	103	99.229
15700	SYNGTS_2848	251																			SYNGTS_2519	978	1515	1549.08	465.298		SYNGTS_2519	978	1525	1559.31	495.635		SYNGTS_2519	978	2201	2250.51	613.713	524.882		SYNGTS_2519	978	274	280.164	706.815		SYNGTS_2519	978	334.006	341.519
13521	SYNGTS_0669	95.7																			SYNGTS_2520	1722	2175	1263.07	379.388		SYNGTS_2520	1722	2064.04	1198.63	380.992		SYNGTS_2520	1722	2861	1661.44	453.074	404.485		SYNGTS_2520	1722	402	233.449	588.962		SYNGTS_2520	1722	517.014	300.24
14303	SYNGTS_1451	1803																			SYNGTS_2530	255	464	1819.61	546.556		SYNGTS_2530	255	473	1854.9	589.593		SYNGTS_2530	255	377	1478.43	403.167	513.105		SYNGTS_2530	255	30	117.647	296.808		SYNGTS_2530	255	49	192.157
14625	SYNGTS_1773	40.8																			SYNGTS_2534	1335	263	197.004	59.174		SYNGTS_2534	1335	242	181.273	57.619		SYNGTS_2534	1335	297	222.472	60.668	59.1537		SYNGTS_2534	1335	22	16.479	41.575		SYNGTS_2534	1335	15	11.236
13462	SYNGTS_0610	121																			SYNGTS_2535	555	389	700.901	210.53		SYNGTS_2535	555	383	690.09	219.35		SYNGTS_2535	555	429	772.973	210.789	213.556		SYNGTS_2535	555	27	48.649	122.734		SYNGTS_2535	555	27	48.649
15009	SYNGTS_2157	2300																			SYNGTS_2536	1962	1062	541.284	162.586		SYNGTS_2536	1962	1195	609.072	193.598		SYNGTS_2536	1962	1425	726.3	198.061	184.748		SYNGTS_2536	1962	114	58.104	146.589		SYNGTS_2536	1962	169.01	86.142
13881	SYNGTS_1029	165																			SYNGTS_2542	924	191	206.71	62.09		SYNGTS_2542	924	226	244.589	77.744		SYNGTS_2542	924	287	310.606	84.702	74.8453		SYNGTS_2542	924	28	30.303	76.451		SYNGTS_2542	924	38	41.126
13097	SYNGTS_0245	37.7																			SYNGTS_2544	933	502	538.049	161.614		SYNGTS_2544	933	499.108	534.95	170.037		SYNGTS_2544	933	660	707.395	192.906	174.852		SYNGTS_2544	933	59	63.237	159.538		SYNGTS_2544	933	85	91.104
15006	SYNGTS_2154	185																			SYNGTS_2545	1914	767	400.731	120.368		SYNGTS_2545	1914	693	362.069	115.086		SYNGTS_2545	1914	876	457.68	124.809	120.088		SYNGTS_2545	1914	100	52.247	131.812		SYNGTS_2545	1914	133	69.488
13938	SYNGTS_1086	445																			SYNGTS_2546	198	416.1	2101.51	631.233		SYNGTS_2546	198	387	1954.55	621.265		SYNGTS_2546	198	369.063	1863.95	508.299	586.932		SYNGTS_2546	198	231	1166.67	2943.34		SYNGTS_2546	198	295.003	1489.91
13859	SYNGTS_1007	43.7																			SYNGTS_2547	216	1006	4657.41	1398.95		SYNGTS_2547	216	981	4541.67	1443.6		SYNGTS_2547	216	1134	5250	1431.67	1424.74		SYNGTS_2547	216	141	652.778	1646.87		SYNGTS_2547	216	208	962.963
13903	SYNGTS_1051	85.8																			SYNGTS_2555	912	281	308.114	92.548		SYNGTS_2555	912	277	303.728	96.542		SYNGTS_2555	912	391	428.728	116.914	102.001		SYNGTS_2555	912	34	37.281	94.054		SYNGTS_2555	912	49	53.728
14709	SYNGTS_1857	2522																			SYNGTS_2558	2010	809	402.488	120.895		SYNGTS_2558	2010	833	414.428	131.729		SYNGTS_2558	2010	1029.02	511.949	139.608	130.744		SYNGTS_2558	2010	142.001	70.647	178.234		SYNGTS_2558	2010	150	74.627
13417	SYNGTS_0565	25.3																			SYNGTS_2561	1164	1678	1441.58	433.008		SYNGTS_2561	1164	1520	1305.84	415.07		SYNGTS_2561	1164	2218.01	1905.51	519.632	455.903		SYNGTS_2561	1164	221	189.863	478.998		SYNGTS_2561	1164	299.003	256.875
13916	SYNGTS_1064	473																			SYNGTS_2562	1407	501	356.077	106.955		SYNGTS_2562	1407	608	432.125	137.354		SYNGTS_2562	1407	724	514.57	140.323	128.211		SYNGTS_2562	1407	24	17.058	43.034		SYNGTS_2562	1407	29	20.611
14315	SYNGTS_1463	300																			SYNGTS_2564	876	556.125	634.846	190.689		SYNGTS_2564	876	567	647.26	205.736		SYNGTS_2564	876	730.022	833.358	227.256	207.894		SYNGTS_2564	876	74	84.475	213.119		SYNGTS_2564	876	90	102.74
14034	SYNGTS_1182	87.8																			SYNGTS_2568	2046	3586	1752.69	526.456		SYNGTS_2568	2046	3304	1614.86	513.293		SYNGTS_2568	2046	4058	1983.38	540.867	526.872		SYNGTS_2568	2046	915.005	447.217	1128.27		SYNGTS_2568	2046	1144.01	559.147
15820	SYNGTS_2968	66.6																			SYNGTS_2572	390	1288	3302.56	991.992		SYNGTS_2572	390	1445	3705.13	1177.7		SYNGTS_2572	390	1683.03	4315.46	1176.82	1115.5		SYNGTS_2572	390	207	530.769	1339.06		SYNGTS_2572	390	291.009	746.176
12876	SYNGTS_0024	29.4																			SYNGTS_2576	834	370	443.645	133.258		SYNGTS_2576	834	327	392.086	124.627		SYNGTS_2576	834	469	562.35	153.353	137.079		SYNGTS_2576	834	74	88.729	223.852		SYNGTS_2576	834	110	131.894
14968	SYNGTS_2116	223																			SYNGTS_2577	795	895.036	1125.83	338.166		SYNGTS_2577	795	932	1172.33	372.632		SYNGTS_2577	795	937	1178.62	321.408	344.069		SYNGTS_2577	795	44	55.346	139.63		SYNGTS_2577	795	44	55.346
16018	SYNGTS_3166	91.3																			SYNGTS_2578	909	1660	1826.18	548.531		SYNGTS_2578	909	1589	1748.08	555.637		SYNGTS_2578	909	2200	2420.24	659.998	588.055		SYNGTS_2578	909	263	289.329	729.938		SYNGTS_2578	909	348	382.838
15433	SYNGTS_2581	571																			SYNGTS_2580	1443	1027.02	711.728	213.782		SYNGTS_2580	1443	1040	720.721	229.086		SYNGTS_2580	1443	1168	809.425	220.73	221.199		SYNGTS_2580	1443	77	53.361	134.623		SYNGTS_2580	1443	117	81.081
15382	SYNGTS_2530	100																			SYNGTS_2581	771	507.25	657.912	197.617		SYNGTS_2581	771	538	697.795	221.799		SYNGTS_2581	771	592	767.834	209.388	209.601		SYNGTS_2581	771	22	28.534	71.988		SYNGTS_2581	771	27	35.019
14502	SYNGTS_1650	24																			SYNGTS_2582	1362	512	375.918	112.915		SYNGTS_2582	1362	525	385.463	122.522		SYNGTS_2582	1362	589	432.452	117.929	117.789		SYNGTS_2582	1362	75	55.066	138.924		SYNGTS_2582	1362	90	66.079
15986	SYNGTS_3134	480																			SYNGTS_2589	2442	1210	495.495	148.832		SYNGTS_2589	2442	1356.25	555.385	176.533		SYNGTS_2589	2442	1563	640.049	174.541	166.635		SYNGTS_2589	2442	804	329.238	830.624		SYNGTS_2589	2442	987	404.177
15726	SYNGTS_2874	163																			SYNGTS_2592	789	2888	3660.33	1099.45		SYNGTS_2592	789	2829	3585.55	1139.69		SYNGTS_2592	789	3232	4096.32	1117.07	1118.74		SYNGTS_2592	789	74	93.79	236.619		SYNGTS_2592	789	67	84.918
14541	SYNGTS_1689	417																			SYNGTS_2593	1332	2972	2231.23	670.196		SYNGTS_2593	1332	2492	1870.87	594.668		SYNGTS_2593	1332	2942	2208.71	602.313	622.392		SYNGTS_2593	1332	160	120.12	303.047		SYNGTS_2593	1332	201.004	150.904
13642	SYNGTS_0790	171																			SYNGTS_2594	1479	1950	1318.46	396.026		SYNGTS_2594	1479	1709	1155.51	367.287		SYNGTS_2594	1479	2475.06	1673.47	456.354	406.556		SYNGTS_2594	1479	431.008	291.419	735.211		SYNGTS_2594	1479	506	342.123
13185	SYNGTS_0333	190																			SYNGTS_2595	1056	4155.05	3934.7	1181.87		SYNGTS_2595	1056	3974	3763.26	1196.18		SYNGTS_2595	1056	4262	4035.99	1100.61	1159.55		SYNGTS_2595	1056	277	262.311	661.775		SYNGTS_2595	1056	307	290.72
15434	SYNGTS_2582	96.9																			SYNGTS_2596	633	309	488.152	146.626		SYNGTS_2596	633	406	641.39	203.87		SYNGTS_2596	633	484	764.613	208.509	186.335		SYNGTS_2596	633	56	88.468	223.192		SYNGTS_2596	633	86	135.861
14152	SYNGTS_1300	4889																			SYNGTS_2597	1812	1252	690.949	207.541		SYNGTS_2597	1812	1255	692.605	220.149		SYNGTS_2597	1812	1598	881.898	240.493	222.728		SYNGTS_2597	1812	169	93.267	235.301		SYNGTS_2597	1812	203	112.031
13621	SYNGTS_0769	3455																			SYNGTS_2599	1629	227	139.349	41.856		SYNGTS_2599	1629	225	138.122	43.903		SYNGTS_2599	1629	284	174.34	47.542	44.4337		SYNGTS_2599	1629	23	14.119	35.621		SYNGTS_2599	1629	44	27.01
15638	SYNGTS_2786	769																			SYNGTS_2602	1371	133	97.009	29.139		SYNGTS_2602	1371	113	82.422	26.198		SYNGTS_2602	1371	153	111.597	30.433	28.59		SYNGTS_2602	1371	14.143	10.316	26.025		SYNGTS_2602	1371	14	10.212
14521	SYNGTS_1669	404																			SYNGTS_2608	1029	170	165.209	49.624		SYNGTS_2608	1029	190	184.645	58.691		SYNGTS_2608	1029	286	277.94	75.794	61.3697		SYNGTS_2608	1029	25	24.295	61.294		SYNGTS_2608	1029	40	38.873
13757	SYNGTS_0905	82.1																			SYNGTS_2611	1209	622	514.475	154.533		SYNGTS_2611	1209	740	612.076	194.552		SYNGTS_2611	1209	827	684.036	186.536	178.54		SYNGTS_2611	1209	52	43.011	108.51		SYNGTS_2611	1209	66	54.591
12913	SYNGTS_0061	6.21																			SYNGTS_2616	1014	1073	1058.18	317.848		SYNGTS_2616	1014	963	949.704	301.87		SYNGTS_2616	1014	1353	1334.32	363.868	327.862		SYNGTS_2616	1014	174	171.598	432.918		SYNGTS_2616	1014	247.188	243.775
14117	SYNGTS_1265	313																			SYNGTS_2618	969	460	474.716	142.591		SYNGTS_2618	969	542	559.34	177.79		SYNGTS_2618	969	630	650.155	177.297	165.893		SYNGTS_2618	969	114	117.647	296.808		SYNGTS_2618	969	129	133.127
15424	SYNGTS_2572	3731																			SYNGTS_2621	1239	1001.01	807.92	242.675		SYNGTS_2621	1239	946	763.519	242.689		SYNGTS_2621	1239	1382.01	1115.43	304.176	263.18		SYNGTS_2621	1239	193	155.771	392.989		SYNGTS_2621	1239	200	161.421
14151	SYNGTS_1299	19587																			SYNGTS_2629	1041	7181	6898.18	2072.01		SYNGTS_2629	1041	7045	6767.53	2151.1		SYNGTS_2629	1041	9532	9156.58	2496.99	2240.04		SYNGTS_2629	1041	41	39.385	99.364		SYNGTS_2629	1041	67	64.361
14465	SYNGTS_1613	4491																			SYNGTS_2631	501	73	145.709	43.767		SYNGTS_2631	501	103	205.589	65.348		SYNGTS_2631	501	123	245.509	66.95	58.6883		SYNGTS_2631	501	4	7.984	20.143		SYNGTS_2631	501	3	5.988
13697	SYNGTS_0845	3259																			SYNGTS_2636	303	335.474	1107.17	332.562		SYNGTS_2636	303	346	1141.91	362.965		SYNGTS_2636	303	454	1498.35	408.599	368.042		SYNGTS_2636	303	43.006	141.933	358.077		SYNGTS_2636	303	68	224.422
15824	SYNGTS_2972	102																			SYNGTS_2637	675	554.096	820.883	246.569		SYNGTS_2637	675	513.058	760.086	241.598		SYNGTS_2637	675	865	1281.48	349.459	279.209		SYNGTS_2637	675	70	103.704	261.631		SYNGTS_2637	675	72	106.667
15686	SYNGTS_2834	24																			SYNGTS_2640	2055	319.008	155.235	46.628		SYNGTS_2640	2055	287	139.659	44.392		SYNGTS_2640	2055	326	158.637	43.26	44.76		SYNGTS_2640	2055	80	38.929	98.214		SYNGTS_2640	2055	76	36.983
14888	SYNGTS_2036	46																			SYNGTS_2641	561	1932	3443.85	1034.43		SYNGTS_2641	561	1989	3545.45	1126.95		SYNGTS_2641	561	2368	4221.03	1151.07	1104.15		SYNGTS_2641	561	179	319.073	804.979		SYNGTS_2641	561	231	411.765
13716	SYNGTS_0864	467																			SYNGTS_2642	1002	3364.02	3357.3	1008.43		SYNGTS_2642	1002	3168.03	3161.71	1004.97		SYNGTS_2642	1002	3560	3552.89	968.872	994.092		SYNGTS_2642	1002	503.016	502.012	1266.51		SYNGTS_2642	1002	669	667.665
14012	SYNGTS_1160	481																			SYNGTS_2646	735	301	409.524	123.009		SYNGTS_2646	735	315	428.571	136.224		SYNGTS_2646	735	418	568.707	155.086	138.106		SYNGTS_2646	735	19	25.85	65.217		SYNGTS_2646	735	40	54.422
12938	SYNGTS_0086	192																			SYNGTS_2648	618	226	365.696	109.844		SYNGTS_2648	618	216	349.515	111.095		SYNGTS_2648	618	207	334.951	91.341	104.093		SYNGTS_2648	618	26	42.071	106.14		SYNGTS_2648	618	26	42.071
15399	SYNGTS_2547	1948																			SYNGTS_2649	1068	366	342.697	102.936		SYNGTS_2649	1068	399	373.596	118.75		SYNGTS_2649	1068	566	529.963	144.52	122.069		SYNGTS_2649	1068	45	42.135	106.301		SYNGTS_2649	1068	59	55.243
14714	SYNGTS_1862	204																			SYNGTS_2650	1743	2986.05	1713.16	514.584		SYNGTS_2650	1743	3374.01	1935.75	615.291		SYNGTS_2650	1743	3640	2088.35	569.493	566.456		SYNGTS_2650	1743	205	117.613	296.723		SYNGTS_2650	1743	222	127.367
15780	SYNGTS_2928	51.8																			SYNGTS_2659	1452	487	335.399	100.744		SYNGTS_2659	1452	438	301.653	95.882		SYNGTS_2659	1452	611.286	420.996	114.805	103.81		SYNGTS_2659	1452	54	37.19	93.826		SYNGTS_2659	1452	80	55.096
13419	SYNGTS_0567	931																			SYNGTS_2661	324	8412.16	25963.5	7798.65		SYNGTS_2661	324	9169	28299.4	8995.14		SYNGTS_2661	324	8139	25120.4	6850.31	7881.37		SYNGTS_2661	324	883	2725.31	6875.59		SYNGTS_2661	324	1071.05	3305.72
15756	SYNGTS_2904	306																			SYNGTS_2664	1116	623.071	558.308	167.699		SYNGTS_2664	1116	608	544.803	173.169		SYNGTS_2664	1116	919	823.477	224.562	188.477		SYNGTS_2664	1116	86	77.061	194.414		SYNGTS_2664	1116	91	81.541
13366	SYNGTS_0514	145																			SYNGTS_2667	1197	412.008	344.2	103.388		SYNGTS_2667	1197	508	424.394	134.896		SYNGTS_2667	1197	656	548.037	149.449	129.244		SYNGTS_2667	1197	62	51.796	130.675		SYNGTS_2667	1197	77	64.327
15179	SYNGTS_2327	128																			SYNGTS_2669	1524	7808	5123.36	1538.91		SYNGTS_2669	1524	6632	4351.71	1383.22		SYNGTS_2669	1524	10386	6814.96	1858.43	1593.52		SYNGTS_2669	1524	3971.04	2605.67	6573.76		SYNGTS_2669	1524	5055.11	3317
15014	SYNGTS_2162	35.6																			SYNGTS_2673	1263	449.091	355.575	106.804		SYNGTS_2673	1263	419	331.75	105.449		SYNGTS_2673	1263	643.031	509.13	138.839	117.031		SYNGTS_2673	1263	97	76.801	193.759		SYNGTS_2673	1263	160	126.683
15878	SYNGTS_3026	9.61																			SYNGTS_2674	1077	278	258.124	77.533		SYNGTS_2674	1077	237	220.056	69.946		SYNGTS_2674	1077	403	374.188	102.041	83.1733		SYNGTS_2674	1077	30	27.855	70.275		SYNGTS_2674	1077	35	32.498
13755	SYNGTS_0903	652																			SYNGTS_2675	1389	540	388.769	116.775		SYNGTS_2675	1389	479	344.852	109.614		SYNGTS_2675	1389	524	377.25	102.876	109.755		SYNGTS_2675	1389	23	16.559	41.775		SYNGTS_2675	1389	47	33.837
13106	SYNGTS_0254	25.7																			SYNGTS_2676	705	366	519.149	155.937		SYNGTS_2676	705	304	431.206	137.062		SYNGTS_2676	705	356	504.965	137.704	143.568		SYNGTS_2676	705	13	18.44	46.521		SYNGTS_2676	705	25	35.461
14396	SYNGTS_1544	55.9																			SYNGTS_2690	726	542	746.556	224.243		SYNGTS_2690	726	572	787.879	250.432		SYNGTS_2690	726	680	936.639	255.421	243.365		SYNGTS_2690	726	50	68.871	173.751		SYNGTS_2690	726	82	112.948
15796	SYNGTS_2944	33.6																			SYNGTS_2694	1380	1454	1053.62	316.477		SYNGTS_2694	1380	1196.02	866.682	275.48		SYNGTS_2694	1380	1599	1158.7	315.976	302.644		SYNGTS_2694	1380	639	463.043	1168.2		SYNGTS_2694	1380	845	612.319
15218	SYNGTS_2366	134																			SYNGTS_2698	2187	1010	461.82	138.717		SYNGTS_2698	2187	1008	460.905	146.502		SYNGTS_2698	2187	1322	604.481	164.842	150.02		SYNGTS_2698	2187	93	42.524	107.282		SYNGTS_2698	2187	120	54.87
14543	SYNGTS_1691	309																			SYNGTS_2700	801	443	553.059	166.122		SYNGTS_2700	801	441	550.562	175		SYNGTS_2700	801	577	720.35	196.439	179.187		SYNGTS_2700	801	52	64.919	163.782		SYNGTS_2700	801	100	124.844
16003	SYNGTS_3151	726																			SYNGTS_2713	1239	586	472.962	142.064		SYNGTS_2713	1239	531	428.571	136.224		SYNGTS_2713	1239	449	362.389	98.823	125.704		SYNGTS_2713	1239	14	11.299	28.507		SYNGTS_2713	1239	18	14.528
12920	SYNGTS_0068	325																			SYNGTS_2714	1386	590	425.685	127.863		SYNGTS_2714	1386	535	386.003	122.694		SYNGTS_2714	1386	653	471.14	128.48	126.346		SYNGTS_2714	1386	22	15.873	40.046		SYNGTS_2714	1386	34	24.531
14186	SYNGTS_1334	502																			SYNGTS_2725	612	364.077	594.897	178.689		SYNGTS_2725	612	388	633.987	201.517		SYNGTS_2725	612	424	692.81	188.929	189.712		SYNGTS_2725	612	26	42.484	107.181		SYNGTS_2725	612	32	52.288
14060	SYNGTS_1208	45.3																			SYNGTS_2744	2166	754	348.107	104.561		SYNGTS_2744	2166	715	330.102	104.925		SYNGTS_2744	2166	783	361.496	98.58	102.689		SYNGTS_2744	2166	23	10.619	26.789		SYNGTS_2744	2166	30	13.85
15773	SYNGTS_2921	1590																			SYNGTS_2745	1377	1417	1029.05	309.096		SYNGTS_2745	1377	1288	935.367	297.312		SYNGTS_2745	1377	1602	1163.4	317.258	307.889		SYNGTS_2745	1377	107	77.705	196.04		SYNGTS_2745	1377	151	109.659
13917	SYNGTS_1065	366																			SYNGTS_2747	591	9941	16820.6	5052.42		SYNGTS_2747	591	9737	16475.5	5236.83		SYNGTS_2747	591	14122	23895.1	6516.18	5601.81		SYNGTS_2747	591	1274	2155.67	5438.46		SYNGTS_2747	591	1702.03	2879.91
14906	SYNGTS_2054	158																			SYNGTS_2755	483	118	244.306	73.382		SYNGTS_2755	483	108	223.602	71.074		SYNGTS_2755	483	150	310.559	84.689	76.3817		SYNGTS_2755	483	23	47.619	120.137		SYNGTS_2755	483	25	51.76
15906	SYNGTS_3054	58.5																			SYNGTS_2758	468	190	405.983	121.945		SYNGTS_2758	468	172	367.521	116.819		SYNGTS_2758	468	237.333	507.123	138.292	125.685		SYNGTS_2758	468	22	47.009	118.596		SYNGTS_2758	468	25	53.419
13764	SYNGTS_0912	16.7																			SYNGTS_2775	543	201	370.166	111.187		SYNGTS_2775	543	211	388.582	123.513		SYNGTS_2775	543	227	418.048	114.001	116.234		SYNGTS_2775	543	6	11.05	27.877		SYNGTS_2775	543	9	16.575
15895	SYNGTS_3043	2237																			SYNGTS_2781	2838	928	326.991	98.218		SYNGTS_2781	2838	927	326.638	103.824		SYNGTS_2781	2838	1288	453.841	123.762	108.601		SYNGTS_2781	2838	61	21.494	54.227		SYNGTS_2781	2838	88	31.008
13822	SYNGTS_0970	61.4																			SYNGTS_2786	1209	418	345.74	103.85		SYNGTS_2786	1209	368	304.384	96.75		SYNGTS_2786	1209	413	341.605	93.155	97.9183		SYNGTS_2786	1209	16	13.234	33.388		SYNGTS_2786	1209	31	25.641
14662	SYNGTS_1810	24.4																			SYNGTS_2792	393	210	534.351	160.503		SYNGTS_2792	393	232	590.331	187.64		SYNGTS_2792	393	318	809.16	220.657	189.6		SYNGTS_2792	393	18	45.802	115.551		SYNGTS_2792	393	14	35.623
13609	SYNGTS_0757	13.1																			SYNGTS_2793	1287	726	564.103	169.44		SYNGTS_2793	1287	794	616.939	196.098		SYNGTS_2793	1287	1025	796.426	217.185	194.241		SYNGTS_2793	1287	146	113.442	286.199		SYNGTS_2793	1287	144	111.888
14805	SYNGTS_1953	128																			SYNGTS_2799	1050	134	127.619	38.333		SYNGTS_2799	1050	128	121.905	38.748		SYNGTS_2799	1050	164	156.19	42.593	39.8913		SYNGTS_2799	1050	17	16.19	40.846		SYNGTS_2799	1050	13	12.381
13231	SYNGTS_0379	595																			SYNGTS_2802	1569	373	237.731	71.407		SYNGTS_2802	1569	367	233.907	74.349		SYNGTS_2802	1569	429	273.423	74.562	73.4393		SYNGTS_2802	1569	15	9.56	24.119		SYNGTS_2802	1569	24	15.296
15905	SYNGTS_3053	983																			SYNGTS_2806	1854	908	489.752	147.107		SYNGTS_2806	1854	907	489.213	155.499		SYNGTS_2806	1854	1028	554.477	151.205	151.27		SYNGTS_2806	1854	43	23.193	58.513		SYNGTS_2806	1854	69	37.217
15737	SYNGTS_2885	847																			SYNGTS_2809	483	182	376.812	113.183		SYNGTS_2809	483	139	287.785	91.474		SYNGTS_2809	483	161	333.333	90.9	98.519		SYNGTS_2809	483	3	6.211	15.67		SYNGTS_2809	483	7	14.493
13508	SYNGTS_0656	22837																			SYNGTS_2815	2586	639	247.1	74.221		SYNGTS_2815	2586	667	257.927	81.984		SYNGTS_2815	2586	814	314.772	85.838	80.681		SYNGTS_2815	2586	66	25.522	64.389		SYNGTS_2815	2586	73	28.229
13605	SYNGTS_0753	2051																			SYNGTS_2816	939	1077	1146.96	344.514		SYNGTS_2816	939	1017	1083.07	344.26		SYNGTS_2816	939	1491.15	1588.02	433.053	373.942		SYNGTS_2816	939	124	132.055	333.158		SYNGTS_2816	939	170.001	181.045
14158	SYNGTS_1306	156																			SYNGTS_2823	492	348.004	707.325	212.459		SYNGTS_2823	492	362	735.772	233.87		SYNGTS_2823	492	476	967.48	263.831	236.72		SYNGTS_2823	492	70	142.276	358.944		SYNGTS_2823	492	88.001	178.863
13821	SYNGTS_0969	642																			SYNGTS_2824	3003	2293	763.57	229.354		SYNGTS_2824	3003	2327	774.892	246.304		SYNGTS_2824	3003	3077	1024.64	279.419	251.692		SYNGTS_2824	3003	327.036	108.903	274.748		SYNGTS_2824	3003	440.003	146.521
15827	SYNGTS_2975	332																			SYNGTS_2826	360	1071	2975	893.602		SYNGTS_2826	360	1032	2866.67	911.189		SYNGTS_2826	360	1319	3663.89	999.14	934.644		SYNGTS_2826	360	46	127.778	322.366		SYNGTS_2826	360	50	138.889
15928	SYNGTS_3076	17.9																			SYNGTS_2827	1209	1855	1534.33	460.866		SYNGTS_2827	1209	1948	1611.25	512.146		SYNGTS_2827	1209	2264	1872.62	510.663	494.558		SYNGTS_2827	1209	239	197.684	498.731		SYNGTS_2827	1209	306	253.102
16006	SYNGTS_3154	87																			SYNGTS_2828	1755	953	543.02	163.107		SYNGTS_2828	1755	903	514.53	163.547		SYNGTS_2828	1755	1217	693.447	189.103	171.919		SYNGTS_2828	1755	71	40.456	102.065		SYNGTS_2828	1755	76	43.305
15825	SYNGTS_2973	14.2																			SYNGTS_2829	918	1312.5	1429.74	429.451		SYNGTS_2829	918	1117.09	1216.87	386.79		SYNGTS_2829	918	1346	1466.23	399.84	405.36		SYNGTS_2829	918	125	136.166	343.528		SYNGTS_2829	918	158	172.113
15233	SYNGTS_2381	6129																			SYNGTS_2830	315	507.533	1611.22	483.962		SYNGTS_2830	315	495	1571.43	499.489		SYNGTS_2830	315	676.011	2146.07	585.231	522.894		SYNGTS_2830	315	101	320.635	808.919		SYNGTS_2830	315	86	273.016
15463	SYNGTS_2611	106																			SYNGTS_2834	777	329.5	424.067	127.377		SYNGTS_2834	777	279	359.073	114.134		SYNGTS_2834	777	343	441.441	120.381	120.631		SYNGTS_2834	777	40	51.48	129.877		SYNGTS_2834	777	53	68.211
13166	SYNGTS_0314	655																			SYNGTS_2835	1506	297	197.211	59.236		SYNGTS_2835	1506	329	218.459	69.439		SYNGTS_2835	1506	405	268.924	73.335	67.3367		SYNGTS_2835	1506	44	29.216	73.709		SYNGTS_2835	1506	70	46.481
14476	SYNGTS_1624	383																			SYNGTS_2837	399	1031	2583.96	776.145		SYNGTS_2837	399	1304	3268.17	1038.81		SYNGTS_2837	399	1216	3047.62	831.084	882.013		SYNGTS_2837	399	58	145.363	366.733		SYNGTS_2837	399	68	170.426
13359	SYNGTS_0507	264																			SYNGTS_2838	1074	1163	1082.87	325.261		SYNGTS_2838	1074	1213	1129.42	358.994		SYNGTS_2838	1074	1486	1383.61	377.31	353.855		SYNGTS_2838	1074	134	124.767	314.771		SYNGTS_2838	1074	155.015	144.334
15699	SYNGTS_2847	208																			SYNGTS_2840	1359	462	339.956	102.113		SYNGTS_2840	1359	513	377.483	119.986		SYNGTS_2840	1359	550	404.709	110.364	110.821		SYNGTS_2840	1359	9	6.623	16.708		SYNGTS_2840	1359	15	11.038
14851	SYNGTS_1999	67.1																			SYNGTS_2841	843	29	34.401	10.333		SYNGTS_2841	843	34	40.332	12.82		SYNGTS_2841	843	23	27.284	7.44	10.1977		SYNGTS_2841	843	1	1.186	2.993		SYNGTS_2841	843	1	1.186
15121	SYNGTS_2269	16.8																			SYNGTS_2842	1731	369	213.172	64.03		SYNGTS_2842	1731	395	228.192	72.532		SYNGTS_2842	1731	414	239.168	65.221	67.261		SYNGTS_2842	1731	37	21.375	53.926		SYNGTS_2842	1731	31	17.909
13228	SYNGTS_0376	59.7																			SYNGTS_2844	849	137	161.366	48.47		SYNGTS_2844	849	128	150.766	47.922		SYNGTS_2844	849	136	160.188	43.683	46.6917		SYNGTS_2844	849	8	9.423	23.773		SYNGTS_2844	849	18	21.201
14716	SYNGTS_1864	546																			SYNGTS_2847	1158	1039.03	897.262	269.511		SYNGTS_2847	1158	1080.26	932.868	296.518		SYNGTS_2847	1158	1398	1207.25	329.217	298.415		SYNGTS_2847	1158	96	82.902	209.15		SYNGTS_2847	1158	104	89.81
13052	SYNGTS_0200	2974																			SYNGTS_2848	306	9197.03	30055.7	9027.83		SYNGTS_2848	306	9574.02	31287.7	9944.99		SYNGTS_2848	306	10752	35137.4	9581.94	9518.25		SYNGTS_2848	306	1135	3709.15	9357.69		SYNGTS_2848	306	1555.03	5081.81
14540	SYNGTS_1688	37.3																			SYNGTS_2849	693	243	350.649	105.325		SYNGTS_2849	693	216	311.688	99.072		SYNGTS_2849	693	345	497.835	135.759	113.385		SYNGTS_2849	693	37	53.391	134.699		SYNGTS_2849	693	55	79.365
15213	SYNGTS_2361	58.6																			SYNGTS_2851	699	225	321.888	96.686		SYNGTS_2851	699	252	360.515	114.592		SYNGTS_2851	699	365	522.175	142.397	117.892		SYNGTS_2851	699	23	32.904	83.013		SYNGTS_2851	699	24	34.335
15144	SYNGTS_2292	43.6																			SYNGTS_2852	1518	584	384.717	115.558		SYNGTS_2852	1518	584	384.717	122.285		SYNGTS_2852	1518	741	488.142	133.116	123.653		SYNGTS_2852	1518	83	54.677	137.943		SYNGTS_2852	1518	127	83.663
15349	SYNGTS_2497	424																			SYNGTS_2861	1053	1431	1358.97	408.196		SYNGTS_2861	1053	1495.02	1419.77	451.283		SYNGTS_2861	1053	1928.03	1830.98	499.308	452.929		SYNGTS_2861	1053	240.002	227.923	575.018		SYNGTS_2861	1053	324.012	307.704
14463	SYNGTS_1611	15.9																			SYNGTS_2864	1002	669	667.665	200.547		SYNGTS_2864	1002	678	676.647	215.077		SYNGTS_2864	1002	978	976.048	266.168	227.264		SYNGTS_2864	1002	114	113.772	287.033		SYNGTS_2864	1002	129.002	128.744
14984	SYNGTS_2132	53.8																			SYNGTS_2865	1164	877	753.436	226.31		SYNGTS_2865	1164	850	730.241	232.112		SYNGTS_2865	1164	1128	969.072	264.265	240.896		SYNGTS_2865	1164	56	48.11	121.375		SYNGTS_2865	1164	52	44.674
13688	SYNGTS_0836	7408																			SYNGTS_2868	1410	1180	836.879	251.374		SYNGTS_2868	1410	1098.1	778.794	247.545		SYNGTS_2868	1410	1433	1016.31	277.148	258.689		SYNGTS_2868	1410	113	80.142	202.187		SYNGTS_2868	1410	123	87.234
15139	SYNGTS_2287	294																			SYNGTS_2870	1755	750	427.35	128.363		SYNGTS_2870	1755	776	442.165	140.545		SYNGTS_2870	1755	970	552.707	150.723	139.877		SYNGTS_2870	1755	42	23.932	60.376		SYNGTS_2870	1755	33	18.803
13198	SYNGTS_0346	145																			SYNGTS_2873	597	2479	4152.43	1247.27		SYNGTS_2873	597	2593.17	4343.66	1380.66		SYNGTS_2873	597	3036.21	5085.77	1386.89	1338.27		SYNGTS_2873	597	262	438.861	1107.19		SYNGTS_2873	597	346	579.564
13768	SYNGTS_0916	44.6																			SYNGTS_2874	1239	1210	976.594	293.34		SYNGTS_2874	1239	1254	1012.11	321.705		SYNGTS_2874	1239	1909	1540.76	420.164	345.07		SYNGTS_2874	1239	185	149.314	376.699		SYNGTS_2874	1239	222.013	179.187
14276	SYNGTS_1424	8.34																			SYNGTS_2878	828	2822	3408.21	1023.73		SYNGTS_2878	828	2877	3474.64	1104.44		SYNGTS_2878	828	3861	4663.04	1271.61	1133.26		SYNGTS_2878	828	13	15.7	39.61		SYNGTS_2878	828	23	27.778
15667	SYNGTS_2815	18.4																			SYNGTS_2881	1389	859	618.431	185.758		SYNGTS_2881	1389	833	599.712	190.622		SYNGTS_2881	1389	936	673.866	183.763	186.714		SYNGTS_2881	1389	61	43.916	110.795		SYNGTS_2881	1389	78.033	56.179
15267	SYNGTS_2415	20.9																			SYNGTS_2884	927	745	803.668	241.398		SYNGTS_2884	927	852	919.094	292.14		SYNGTS_2884	927	1123	1211.43	330.357	287.965		SYNGTS_2884	927	106	114.347	288.483		SYNGTS_2884	927	142	153.182
14045	SYNGTS_1193	127																			SYNGTS_2885	531	191	359.699	108.043		SYNGTS_2885	531	172	323.917	102.959		SYNGTS_2885	531	255	480.226	130.957	113.986		SYNGTS_2885	531	33	62.147	156.788		SYNGTS_2885	531	45.002	84.75
14868	SYNGTS_2016	97.1																			SYNGTS_2886	366	541	1478.14	443.99		SYNGTS_2886	366	487	1330.6	422.94		SYNGTS_2886	366	731	1997.27	544.654	470.528		SYNGTS_2886	366	170	464.481	1171.82		SYNGTS_2886	366	251	685.792
13914	SYNGTS_1062	533																			SYNGTS_2888	1059	18115.3	17106.1	5138.15		SYNGTS_2888	1059	17019	16070.9	5108.23		SYNGTS_2888	1059	21943.7	20721.2	5650.65	5299.01		SYNGTS_2888	1059	5376.72	5077.17	12809		SYNGTS_2888	1059	7072.69	6678.65
13807	SYNGTS_0955	745																			SYNGTS_2889	588	438	744.898	223.745		SYNGTS_2889	588	428	727.891	231.365		SYNGTS_2889	588	512	870.748	237.453	230.854		SYNGTS_2889	588	36	61.224	154.461		SYNGTS_2889	588	67	113.946
14461	SYNGTS_1609	70.5																			SYNGTS_2892	633	587	927.33	278.543		SYNGTS_2892	633	569	898.894	285.719		SYNGTS_2892	633	817	1290.68	351.967	305.41		SYNGTS_2892	633	54	85.308	215.221		SYNGTS_2892	633	72	113.744
15308	SYNGTS_2456	41.9																			SYNGTS_2893	1371	621	452.954	136.054		SYNGTS_2893	1371	649	473.377	150.466		SYNGTS_2893	1371	943	687.819	187.568	158.029		SYNGTS_2893	1371	49	35.74	90.168		SYNGTS_2893	1371	61	44.493
13776	SYNGTS_0924	54.6																			SYNGTS_2897	1134	1012.5	892.857	268.188		SYNGTS_2897	1134	940	828.924	263.479		SYNGTS_2897	1134	1536	1354.5	369.371	300.346		SYNGTS_2897	1134	181	159.612	402.68		SYNGTS_2897	1134	249	219.577
14704	SYNGTS_1852	19																			SYNGTS_2899	876	213	243.151	73.035		SYNGTS_2899	876	210	239.726	76.198		SYNGTS_2899	876	295	336.758	91.834	80.3557		SYNGTS_2899	876	28	31.963	80.64		SYNGTS_2899	876	24	27.397
15975	SYNGTS_3123	207																			SYNGTS_2904	606	419	691.419	207.682		SYNGTS_2904	606	361.5	596.535	189.612		SYNGTS_2904	606	539	889.439	242.549	213.281		SYNGTS_2904	606	166.002	273.93	691.089		SYNGTS_2904	606	189.001	311.883
15760	SYNGTS_2908	269																			SYNGTS_2905	1416	1115	787.429	236.52		SYNGTS_2905	1416	1415	999.294	317.632		SYNGTS_2905	1416	1874.01	1323.45	360.904	305.019		SYNGTS_2905	1416	246	173.729	438.295		SYNGTS_2905	1416	341	240.819
13312	SYNGTS_0460	622																			SYNGTS_2906	1017	1371	1348.08	404.924		SYNGTS_2906	1017	1516	1490.66	473.816		SYNGTS_2906	1017	1973.01	1940.03	529.045	469.262		SYNGTS_2906	1017	173	170.108	429.16		SYNGTS_2906	1017	178	175.025
13680	SYNGTS_0828	108																			SYNGTS_2908	1923	4182	2174.73	653.224		SYNGTS_2908	1923	3684	1915.76	608.936		SYNGTS_2908	1923	5250	2730.11	744.499	668.886		SYNGTS_2908	1923	1033.01	537.187	1355.25		SYNGTS_2908	1923	1264	657.306
13082	SYNGTS_0230	19.2																			SYNGTS_2909	735	853	1160.54	348.593		SYNGTS_2909	735	769	1046.26	332.56		SYNGTS_2909	735	1246.05	1695.3	462.307	381.153		SYNGTS_2909	735	122	165.986	418.762		SYNGTS_2909	735	176	239.456
13507	SYNGTS_0655	5855																			SYNGTS_2912	2196	1034	470.856	141.431		SYNGTS_2912	2196	994	452.641	143.875		SYNGTS_2912	2196	1276	581.056	158.454	147.92		SYNGTS_2912	2196	192	87.432	220.579		SYNGTS_2912	2196	220.002	100.183
13818	SYNGTS_0966	411																			SYNGTS_2918	2733	1306	477.863	143.536		SYNGTS_2918	2733	1339.86	490.251	155.83		SYNGTS_2918	2733	2054	751.555	204.949	168.105		SYNGTS_2918	2733	300.01	109.773	276.943		SYNGTS_2918	2733	353	129.162
14044	SYNGTS_1192	479																			SYNGTS_2920	597	1246	2087.1	626.904		SYNGTS_2920	597	1188	1989.95	632.518		SYNGTS_2920	597	1538	2576.21	702.532	653.985		SYNGTS_2920	597	94	157.454	397.235		SYNGTS_2920	597	139	232.831
13431	SYNGTS_0579	1098																			SYNGTS_2921	582	1013	1740.55	522.81		SYNGTS_2921	582	995	1709.62	543.414		SYNGTS_2921	582	1358	2333.33	636.299	567.508		SYNGTS_2921	582	124	213.058	537.518		SYNGTS_2921	582	177	304.124
15730	SYNGTS_2878	39.4																			SYNGTS_2922	1119	2477	2213.58	664.895		SYNGTS_2922	1119	2283	2040.21	648.495		SYNGTS_2922	1119	3031.03	2708.69	738.659	684.016		SYNGTS_2922	1119	182	162.645	410.332		SYNGTS_2922	1119	224	200.179
13470	SYNGTS_0618	30.7																			SYNGTS_2928	2610	727	278.544	83.666		SYNGTS_2928	2610	669	256.322	81.474		SYNGTS_2928	2610	954	365.517	99.676	88.272		SYNGTS_2928	2610	77	29.502	74.429		SYNGTS_2928	2610	79	30.268
13056	SYNGTS_0204	84.7																			SYNGTS_2929	1014	6199	6113.41	1836.29		SYNGTS_2929	1014	6026.04	5942.84	1888.97		SYNGTS_2929	1014	8069	7957.59	2170.03	1965.1		SYNGTS_2929	1014	939.009	926.044	2336.29		SYNGTS_2929	1014	1150	1134.12
14508	SYNGTS_1656	91.1																			SYNGTS_2933	471	593	1259.02	378.173		SYNGTS_2933	471	504	1070.06	340.127		SYNGTS_2933	471	881	1870.49	510.081	409.46		SYNGTS_2933	471	90	191.083	482.076		SYNGTS_2933	471	108	229.299
13814	SYNGTS_0962	310																			SYNGTS_2935	639	806	1261.35	378.871		SYNGTS_2935	639	736	1151.8	366.107		SYNGTS_2935	639	932.014	1458.55	397.746	380.908		SYNGTS_2935	639	71	111.111	280.319		SYNGTS_2935	639	61	95.462
15757	SYNGTS_2905	1271																			SYNGTS_2936	564	6815	12083.3	3629.48		SYNGTS_2936	564	6490	11507.1	3657.6		SYNGTS_2936	564	8385	14867	4054.23	3780.44		SYNGTS_2936	564	887	1572.69	3967.7		SYNGTS_2936	564	1155.01	2047.88
12963	SYNGTS_0111	8988																			SYNGTS_2937	2118	1164	549.575	165.076		SYNGTS_2937	2118	1203	567.989	180.539		SYNGTS_2937	2118	1613	761.568	207.679	184.431		SYNGTS_2937	2118	258	121.813	307.318		SYNGTS_2937	2118	318.002	150.143
13471	SYNGTS_0619	22.6																			SYNGTS_2938	1911	706	369.44	110.969		SYNGTS_2938	1911	694.5	363.422	115.516		SYNGTS_2938	1911	893	467.295	127.431	117.972		SYNGTS_2938	1911	41	21.455	54.127		SYNGTS_2938	1911	56	29.304
14578	SYNGTS_1726	7.12																			SYNGTS_2944	807	548	679.058	203.969		SYNGTS_2944	807	616.5	763.941	242.823		SYNGTS_2944	807	707	876.084	238.908	228.567		SYNGTS_2944	807	48	59.48	150.059		SYNGTS_2944	807	59	73.11
13031	SYNGTS_0179	453																			SYNGTS_2947	1059	62	58.546	17.585		SYNGTS_2947	1059	48	45.326	14.407		SYNGTS_2947	1059	58	54.769	14.935	15.6423		SYNGTS_2947	1059	6	5.666	14.294		SYNGTS_2947	1059	3	2.833
13653	SYNGTS_0801	31.3																			SYNGTS_2951	1068	639	598.315	179.716		SYNGTS_2951	1068	572	535.581	170.238		SYNGTS_2951	1068	596	558.052	152.181	167.378		SYNGTS_2951	1068	22	20.599	51.969		SYNGTS_2951	1068	24	22.472
14900	SYNGTS_2048	39.9																			SYNGTS_2954	510	3094.04	6066.75	1822.27		SYNGTS_2954	510	3097	6072.55	1930.2		SYNGTS_2954	510	4003	7849.02	2140.42	1964.3		SYNGTS_2954	510	370	725.49	1830.32		SYNGTS_2954	510	493	966.667
14309	SYNGTS_1457	18.1																			SYNGTS_2957	1902	646	339.642	102.019		SYNGTS_2957	1902	606	318.612	101.273		SYNGTS_2957	1902	726	381.703	104.09	102.461		SYNGTS_2957	1902	161	84.648	213.555		SYNGTS_2957	1902	230	120.925
13634	SYNGTS_0782	151																			SYNGTS_2959	2088	1571	752.395	225.997		SYNGTS_2959	2088	1507	721.743	229.411		SYNGTS_2959	2088	2482	1188.7	324.157	259.855		SYNGTS_2959	2088	616	295.019	744.294		SYNGTS_2959	2088	864.029	413.807
14973	SYNGTS_2121	13																			SYNGTS_2961	231	1001	4333.33	1301.61		SYNGTS_2961	231	986	4268.4	1356.74		SYNGTS_2961	231	1287	5571.43	1519.33	1392.56		SYNGTS_2961	231	210	909.091	2293.51		SYNGTS_2961	231	275.002	1190.49
14450	SYNGTS_1598	2892																			SYNGTS_2962	996	1970	1977.91	594.106		SYNGTS_2962	996	2081.03	2089.39	664.125		SYNGTS_2962	996	2611	2621.49	714.878	657.703		SYNGTS_2962	996	342	343.373	866.286		SYNGTS_2962	996	445	446.787
14159	SYNGTS_1307	553																			SYNGTS_2964	771	237	307.393	92.332		SYNGTS_2964	771	276	357.977	113.785		SYNGTS_2964	771	404	523.995	142.893	116.337		SYNGTS_2964	771	50	64.851	163.61		SYNGTS_2964	771	60	77.821
13862	SYNGTS_1010	77.6																			SYNGTS_2967	273	472	1728.94	519.322		SYNGTS_2967	273	456	1670.33	530.925		SYNGTS_2967	273	676	2476.19	675.256	575.168		SYNGTS_2967	273	182	666.667	1681.91		SYNGTS_2967	273	231	846.154
14721	SYNGTS_1869	130																			SYNGTS_2968	1278	2204	1724.57	518.01		SYNGTS_2968	1278	2199	1720.66	546.922		SYNGTS_2968	1278	2323.05	1817.73	495.693	520.208		SYNGTS_2968	1278	376.005	294.213	742.261		SYNGTS_2968	1278	430.005	336.467
15610	SYNGTS_2758	51.1																			SYNGTS_2969	762	1719	2255.91	677.607		SYNGTS_2969	762	1818	2385.83	758.351		SYNGTS_2969	762	1966	2580.05	703.579	713.179		SYNGTS_2969	762	114	149.606	377.437		SYNGTS_2969	762	157	206.037
15420	SYNGTS_2568	93.9																			SYNGTS_2972	1803	803	445.369	133.776		SYNGTS_2972	1803	660	366.057	116.353		SYNGTS_2972	1803	1020	565.724	154.273	134.801		SYNGTS_2972	1803	256	141.986	358.211		SYNGTS_2972	1803	281	155.851
12965	SYNGTS_0113	498																			SYNGTS_2973	996	1455	1460.84	438.794		SYNGTS_2973	996	1381	1386.55	440.723		SYNGTS_2973	996	1789	1796.18	489.818	456.445		SYNGTS_2973	996	50	50.201	126.65		SYNGTS_2973	996	77	77.309
13475	SYNGTS_0623	44.8																			SYNGTS_2974	2085	567	271.942	81.683		SYNGTS_2974	2085	579	277.698	88.268		SYNGTS_2974	2085	777.009	372.666	101.626	90.5257		SYNGTS_2974	2085	104	49.88	125.841		SYNGTS_2974	2085	162	77.698
13113	SYNGTS_0261	122																			SYNGTS_2975	804	659	819.652	246.199		SYNGTS_2975	804	739	919.154	292.159		SYNGTS_2975	804	1084.01	1348.27	367.672	302.01		SYNGTS_2975	804	95	118.159	298.1		SYNGTS_2975	804	113	140.547
13040	SYNGTS_0188	98.6																			SYNGTS_2985	2607	1053.01	403.916	121.325		SYNGTS_2985	2607	1000	383.583	121.924		SYNGTS_2985	2607	1382	530.111	144.561	129.27		SYNGTS_2985	2607	433	166.091	419.026		SYNGTS_2985	2607	555	212.888
15044	SYNGTS_2192	21.3																			SYNGTS_2989	4671	2204.1	471.869	141.735		SYNGTS_2989	4671	2133	456.647	145.148		SYNGTS_2989	4671	3228.03	691.078	188.457	158.447		SYNGTS_2989	4671	361	77.285	194.981		SYNGTS_2989	4671	458	98.052
14368	SYNGTS_1516	125																			SYNGTS_2991	1155	1884	1631.17	489.955		SYNGTS_2991	1155	1812	1568.83	498.663		SYNGTS_2991	1155	2820	2441.56	665.811	551.476		SYNGTS_2991	1155	182	157.576	397.543		SYNGTS_2991	1155	194	167.965
15445	SYNGTS_2593	52.1																			SYNGTS_2992	1110	754	679.279	204.035		SYNGTS_2992	1110	871.5	785.135	249.56		SYNGTS_2992	1110	970.054	873.923	238.318	230.638		SYNGTS_2992	1110	234.011	210.821	531.872		SYNGTS_2992	1110	303	272.973
14778	SYNGTS_1926	7.91																			SYNGTS_2994	1194	345	288.945	86.79		SYNGTS_2994	1194	369	309.045	98.232		SYNGTS_2994	1194	486	407.035	110.998	98.6733		SYNGTS_2994	1194	25	20.938	52.824		SYNGTS_2994	1194	33	27.638
14165	SYNGTS_1313	190																			SYNGTS_2996	1206	1192	988.391	296.884		SYNGTS_2996	1206	1251	1037.31	329.717		SYNGTS_2996	1206	1762	1461.03	398.421	341.674		SYNGTS_2996	1206	130	107.794	271.951		SYNGTS_2996	1206	139	115.257
16008	SYNGTS_3156	209																			SYNGTS_3005	840	120	142.857	42.91		SYNGTS_3005	840	128	152.381	48.435		SYNGTS_3005	840	194	230.952	62.981	51.442		SYNGTS_3005	840	14	16.667	42.048		SYNGTS_3005	840	16	19.048
14621	SYNGTS_1769	346																			SYNGTS_3011	270	672	2488.89	747.589		SYNGTS_3011	270	740	2740.74	871.162		SYNGTS_3011	270	922	3414.82	931.218	849.99		SYNGTS_3011	270	69	255.556	644.733		SYNGTS_3011	270	54	200
13628	SYNGTS_0776	1926																			SYNGTS_3015	1689	1551.01	918.301	275.83		SYNGTS_3015	1689	1434	849.023	269.868		SYNGTS_3015	1689	1633	966.844	263.658	269.785		SYNGTS_3015	1689	60	35.524	89.622		SYNGTS_3015	1689	76	44.997
14007	SYNGTS_1155	335																			SYNGTS_3018	1464	132	90.164	27.083		SYNGTS_3018	1464	170	116.12	36.91		SYNGTS_3018	1464	271	185.109	50.479	38.1573		SYNGTS_3018	1464	25	17.077	43.082		SYNGTS_3018	1464	28	19.126
13975	SYNGTS_1123	3023																			SYNGTS_3019	543	629	1158.38	347.943		SYNGTS_3019	543	520	957.643	304.393		SYNGTS_3019	543	649	1195.21	325.933	326.09		SYNGTS_3019	543	127	233.887	590.065		SYNGTS_3019	543	179	329.65
14520	SYNGTS_1668	805																			SYNGTS_3021	1356	762	561.947	168.792		SYNGTS_3021	1356	732.5	540.192	171.703		SYNGTS_3021	1356	1199	884.218	241.126	193.874		SYNGTS_3021	1356	110	81.121	204.657		SYNGTS_3021	1356	125	92.183
15790	SYNGTS_2938	78.9																			SYNGTS_3022	765	91	118.954	35.73		SYNGTS_3022	765	85	111.111	35.317		SYNGTS_3022	765	100	130.719	35.647	35.5647		SYNGTS_3022	765	30.5	39.869	100.585		SYNGTS_3022	765	31	40.523
13138	SYNGTS_0286	40.4																			SYNGTS_3026	2262	1875	828.912	248.981		SYNGTS_3026	2262	1730	764.81	243.1		SYNGTS_3026	2262	2165.05	957.139	261.011	251.031		SYNGTS_3026	2262	40	17.683	44.613		SYNGTS_3026	2262	66	29.178
12931	SYNGTS_0079	1083																			SYNGTS_3028	750	11216	14954.7	4491.94		SYNGTS_3028	750	11343	15124	4807.26		SYNGTS_3028	750	13943	18590.7	5069.67	4789.62		SYNGTS_3028	750	164.002	218.67	551.675		SYNGTS_3028	750	226	301.333
15037	SYNGTS_2185	155																			SYNGTS_3032	1407	1106	786.07	236.112		SYNGTS_3032	1407	1055	749.822	238.336		SYNGTS_3032	1407	1423	1011.37	275.8	250.083		SYNGTS_3032	1407	147	104.478	263.583		SYNGTS_3032	1407	182	129.353
14559	SYNGTS_1707	356																			SYNGTS_3037	1590	1502	944.654	283.746		SYNGTS_3037	1590	1495	940.252	298.865		SYNGTS_3037	1590	1746	1098.11	299.455	294.022		SYNGTS_3037	1590	51	32.075	80.922		SYNGTS_3037	1590	77	48.428
15227	SYNGTS_2375	1493																			SYNGTS_3043	1299	464	357.198	107.292		SYNGTS_3043	1299	399	307.159	97.633		SYNGTS_3043	1299	626	481.909	131.416	112.114		SYNGTS_3043	1299	120	92.379	233.059		SYNGTS_3043	1299	172	132.41
13925	SYNGTS_1073	970																			SYNGTS_3048	981	559	569.827	171.159		SYNGTS_3048	981	587	598.369	190.195		SYNGTS_3048	981	774	788.991	215.157	192.17		SYNGTS_3048	981	41	41.794	105.441		SYNGTS_3048	981	46	46.891
15806	SYNGTS_2954	2922																			SYNGTS_3053	1704	553.024	324.544	97.484		SYNGTS_3053	1704	496	291.08	92.522		SYNGTS_3053	1704	699	410.211	111.864	100.623		SYNGTS_3053	1704	110	64.554	162.861		SYNGTS_3053	1704	127	74.531
15692	SYNGTS_2840	549																			SYNGTS_3054	900	1087	1207.78	362.781		SYNGTS_3054	900	1144	1271.11	404.031		SYNGTS_3054	900	1427	1585.56	432.38	399.731		SYNGTS_3054	900	23	25.556	64.473		SYNGTS_3054	900	21	23.333
15826	SYNGTS_2974	214																			SYNGTS_3055	318	69	216.981	65.175		SYNGTS_3055	318	81	254.717	80.963		SYNGTS_3055	318	80	251.572	68.604	71.5807		SYNGTS_3055	318	5	15.723	39.668		SYNGTS_3055	318	5	15.723
14978	SYNGTS_2126	202																			SYNGTS_3056	1560	452	289.744	87.03		SYNGTS_3056	1560	409	262.179	83.335		SYNGTS_3056	1560	569	364.744	99.465	89.9433		SYNGTS_3056	1560	22	14.103	35.579		SYNGTS_3056	1560	21	13.462
14814	SYNGTS_1962	13752																			SYNGTS_3057	5316	2152.67	404.941	121.632		SYNGTS_3057	5316	2071	389.579	123.83		SYNGTS_3057	5316	2720.11	511.683	139.536	128.333		SYNGTS_3057	5316	139	26.147	65.967		SYNGTS_3057	5316	181.001	34.048
14678	SYNGTS_1826	111																			SYNGTS_3059	3873	1008.02	260.268	78.177		SYNGTS_3059	3873	985	254.325	80.839		SYNGTS_3059	3873	1336	344.952	94.068	84.3613		SYNGTS_3059	3873	37	9.553	24.102		SYNGTS_3059	3873	55	14.201
14730	SYNGTS_1878	170																			SYNGTS_3061	903	45	49.834	14.969		SYNGTS_3061	903	26	28.793	9.152		SYNGTS_3061	903	21	23.256	6.342	10.1543		SYNGTS_3061	903	0	0	0		SYNGTS_3061	903	1	1.107
13095	SYNGTS_0243	59.2																			SYNGTS_3062	2202	270	122.616	36.83		SYNGTS_3062	2202	266	120.799	38.397		SYNGTS_3062	2202	342	155.313	42.354	39.1937		SYNGTS_3062	2202	4	1.817	4.583		SYNGTS_3062	2202	4	1.817
15525	SYNGTS_2673	232																			SYNGTS_3066	717	451	629.01	188.936		SYNGTS_3066	717	422	588.563	187.079		SYNGTS_3066	717	671	935.844	255.204	210.406		SYNGTS_3066	717	2	2.789	7.037		SYNGTS_3066	717	8	11.158
14666	SYNGTS_1814	487																			SYNGTS_3067	474	11066	23346	7012.44		SYNGTS_3067	474	11231	23694.1	7531.32		SYNGTS_3067	474	12720	26835.4	7318.01	7287.26		SYNGTS_3067	474	1441.03	3040.15	7669.89		SYNGTS_3067	474	1910.02	4029.57
13218	SYNGTS_0366	195																			SYNGTS_3069	1116	505	452.509	135.92		SYNGTS_3069	1116	528	473.118	150.384		SYNGTS_3069	1116	1039	931.004	253.884	180.063		SYNGTS_3069	1116	166	148.746	375.265		SYNGTS_3069	1116	227	203.405
14114	SYNGTS_1262	70.6																			SYNGTS_3071	600	539.5	899.167	270.083		SYNGTS_3071	600	534	890	282.892		SYNGTS_3071	600	686	1143.33	311.786	288.254		SYNGTS_3071	600	49	81.667	206.034		SYNGTS_3071	600	50	83.333
14542	SYNGTS_1690	209																			SYNGTS_3076	1965	538	273.791	82.239		SYNGTS_3076	1965	614	312.468	99.32		SYNGTS_3076	1965	800	407.125	111.023	97.5273		SYNGTS_3076	1965	69	35.115	88.589		SYNGTS_3076	1965	73	37.15
15678	SYNGTS_2826	1055																			SYNGTS_3077	816	279	341.912	102.7		SYNGTS_3077	816	296	362.745	115.301		SYNGTS_3077	816	445	545.343	148.715	122.239		SYNGTS_3077	816	108	132.353	333.909		SYNGTS_3077	816	112	137.255
14667	SYNGTS_1815	506																			SYNGTS_3079	840	781	929.762	279.273		SYNGTS_3079	840	723	860.714	273.584		SYNGTS_3079	840	1008	1200	327.239	293.365		SYNGTS_3079	840	60	71.429	180.205		SYNGTS_3079	840	70	83.333
13039	SYNGTS_0187	75.3																			SYNGTS_3080	1158	734.4	634.197	190.494		SYNGTS_3080	1158	696	601.036	191.043		SYNGTS_3080	1158	891	769.43	209.823	197.12		SYNGTS_3080	1158	114	98.446	248.365		SYNGTS_3080	1158	116	100.173
13249	SYNGTS_0397	149																			SYNGTS_3089	2313	446	192.823	57.918		SYNGTS_3089	2313	424.154	183.378	58.288		SYNGTS_3089	2313	581.667	251.477	68.578	61.5947		SYNGTS_3089	2313	556.007	240.383	606.455		SYNGTS_3089	2313	730.02	315.616
15368	SYNGTS_2516	68.2																			SYNGTS_3097	1410	267	189.362	56.879		SYNGTS_3097	1410	255	180.851	57.485		SYNGTS_3097	1410	304	215.603	58.795	57.7197		SYNGTS_3097	1410	33	23.404	59.046		SYNGTS_3097	1410	38	26.95
13068	SYNGTS_0216	406																			SYNGTS_3101	1686	1491	884.342	265.63		SYNGTS_3101	1686	1605.02	951.969	302.59		SYNGTS_3101	1686	2080.01	1233.69	336.428	301.549		SYNGTS_3101	1686	263	155.991	393.543		SYNGTS_3101	1686	333	197.509
13951	SYNGTS_1099	133																			SYNGTS_3102	2466	3238	1313.06	394.404		SYNGTS_3102	2466	3054	1238.44	393.647		SYNGTS_3102	2466	3886.5	1576.03	429.783	405.945		SYNGTS_3102	2466	272.001	110.3	278.273		SYNGTS_3102	2466	313	126.926
15837	SYNGTS_2985	446																			SYNGTS_3103	282	871	3088.65	927.74		SYNGTS_3103	282	868	3078.01	978.367		SYNGTS_3103	282	1091	3868.79	1055.02	987.042		SYNGTS_3103	282	19	67.376	169.98		SYNGTS_3103	282	32	113.475
13623	SYNGTS_0771	3020																			SYNGTS_3105	2730	1044	382.418	114.867		SYNGTS_3105	2730	1114	408.059	129.704		SYNGTS_3105	2730	1726.17	632.298	172.427	138.999		SYNGTS_3105	2730	144.001	52.748	133.075		SYNGTS_3105	2730	192	70.33
15874	SYNGTS_3022	221																			SYNGTS_3106	426	345	809.859	243.258		SYNGTS_3106	426	434	1018.78	323.826		SYNGTS_3106	426	670.01	1572.79	428.9	331.995		SYNGTS_3106	426	60	140.845	355.333		SYNGTS_3106	426	104	244.131
15645	SYNGTS_2793	58.8																			SYNGTS_3109	636	77	121.069	36.366		SYNGTS_3109	636	76	119.497	37.983		SYNGTS_3109	636	105	165.094	45.021	39.79		SYNGTS_3109	636	7	11.006	27.767		SYNGTS_3109	636	2	3.145
14052	SYNGTS_1200	4337																			SYNGTS_3115	1977	660	333.839	100.275		SYNGTS_3115	1977	660	333.839	106.113		SYNGTS_3115	1977	803	406.171	110.763	105.717		SYNGTS_3115	1977	543	274.659	692.927		SYNGTS_3115	1977	725.003	366.719
15159	SYNGTS_2307	283																			SYNGTS_3116	1320	2069	1567.42	470.808		SYNGTS_3116	1320	1950	1477.27	469.561		SYNGTS_3116	1320	2709	2052.27	559.653	500.007		SYNGTS_3116	1320	293	221.97	560		SYNGTS_3116	1320	398	301.515
14090	SYNGTS_1238	138																			SYNGTS_3119	1131	794	702.034	210.87		SYNGTS_3119	1131	784	693.192	220.336		SYNGTS_3119	1131	1018.01	900.102	245.457	225.554		SYNGTS_3119	1131	94	83.112	209.681		SYNGTS_3119	1131	121	106.985
15231	SYNGTS_2379	1411																			SYNGTS_3120	1098	856	779.599	234.169		SYNGTS_3120	1098	891	811.475	257.933		SYNGTS_3120	1098	1350	1229.51	335.286	275.796		SYNGTS_3120	1098	126	114.754	289.509		SYNGTS_3120	1098	172.002	156.65
15907	SYNGTS_3055	427																			SYNGTS_3121	585	435	743.59	223.352		SYNGTS_3121	585	419	716.239	227.661		SYNGTS_3121	585	564	964.103	262.91	237.974		SYNGTS_3121	585	35	59.829	150.941		SYNGTS_3121	585	59	100.855
15236	SYNGTS_2384	274																			SYNGTS_3123	1083	554	511.542	153.652		SYNGTS_3123	1083	494	456.14	144.987		SYNGTS_3123	1083	648	598.338	163.166	153.935		SYNGTS_3123	1083	20	18.467	46.59		SYNGTS_3123	1083	29	26.777
15987	SYNGTS_3135	2225																			SYNGTS_3131	1056	488	462.121	138.808		SYNGTS_3131	1056	490	464.015	147.49		SYNGTS_3131	1056	623	589.962	160.882	149.06		SYNGTS_3131	1056	45	42.614	107.509		SYNGTS_3131	1056	57	53.977
13438	SYNGTS_0586	80.9																			SYNGTS_3133	516	1593	3087.21	927.306		SYNGTS_3133	516	1496	2899.22	921.537		SYNGTS_3133	516	1994	3864.34	1053.8	967.549		SYNGTS_3133	516	558.006	1081.41	2728.24		SYNGTS_3133	516	720	1395.35
15077	SYNGTS_2225	17186																			SYNGTS_3134	1011	737	728.981	218.964		SYNGTS_3134	1011	913	903.066	287.045		SYNGTS_3134	1011	1206	1192.88	325.297	277.102		SYNGTS_3134	1011	103.013	101.893	257.061		SYNGTS_3134	1011	134	132.542
14966	SYNGTS_2114	300																			SYNGTS_3135	1203	743	617.623	185.516		SYNGTS_3135	1203	827	687.448	218.51		SYNGTS_3135	1203	1654	1374.9	374.933	259.653		SYNGTS_3135	1203	592	492.103	1241.51		SYNGTS_3135	1203	734.033	610.169
15733	SYNGTS_2881	110																			SYNGTS_3136	774	280	361.757	108.661		SYNGTS_3136	774	305	394.057	125.254		SYNGTS_3136	774	440	568.475	155.023	129.646		SYNGTS_3136	774	27	34.884	88.007		SYNGTS_3136	774	38	49.096
15870	SYNGTS_3018	286																			SYNGTS_3139	510	1425	2794.12	839.27		SYNGTS_3139	510	1641	3217.65	1022.75		SYNGTS_3139	510	1886	3698.04	1008.45	956.824		SYNGTS_3139	510	39	76.471	192.925		SYNGTS_3139	510	55	107.843
13976	SYNGTS_1124	294																			SYNGTS_3141	555	484.8	873.514	262.378		SYNGTS_3141	555	373	672.072	213.622		SYNGTS_3141	555	595	1072.07	292.353	256.118		SYNGTS_3141	555	33	59.459	150.008		SYNGTS_3141	555	42	75.676
15502	SYNGTS_2650	103																			SYNGTS_3143	939	372.333	396.521	119.103		SYNGTS_3143	939	290	308.839	98.167		SYNGTS_3143	939	397	422.79	115.295	110.855		SYNGTS_3143	939	27	28.754	72.542		SYNGTS_3143	939	39	41.534
13353	SYNGTS_0501	234																			SYNGTS_3146	1068	1897	1776.22	533.523		SYNGTS_3146	1068	1974	1848.32	587.499		SYNGTS_3146	1068	2542	2380.15	649.065	590.029		SYNGTS_3146	1068	191	178.839	451.187		SYNGTS_3146	1068	262	245.318
15259	SYNGTS_2407	368																			SYNGTS_3148	1413	574	406.228	122.019		SYNGTS_3148	1413	476	336.872	107.077		SYNGTS_3148	1413	496	351.026	95.725	108.274		SYNGTS_3148	1413	91	64.402	162.478		SYNGTS_3148	1413	86	60.863
14485	SYNGTS_1633	150																			SYNGTS_3151	1065	510	478.873	143.839		SYNGTS_3151	1065	599	562.441	178.776		SYNGTS_3151	1065	814	764.319	208.429	177.015		SYNGTS_3151	1065	176	165.258	416.924		SYNGTS_3151	1065	215	201.878
15008	SYNGTS_2156	62.1																			SYNGTS_3154	822	284	345.499	103.778		SYNGTS_3154	822	281	341.849	108.659		SYNGTS_3154	822	357.5	434.915	118.601	110.346		SYNGTS_3154	822	33	40.146	101.283		SYNGTS_3154	822	37	45.012
14601	SYNGTS_1749	2072																			SYNGTS_3155	1536	335	218.099	65.51		SYNGTS_3155	1536	318	207.031	65.806		SYNGTS_3155	1536	504	328.125	89.479	73.5983		SYNGTS_3155	1536	87	56.641	142.897		SYNGTS_3155	1536	119.005	77.478
13948	SYNGTS_1096	47.5																			SYNGTS_3156	402	335	833.333	250.309		SYNGTS_3156	402	298	741.294	235.625		SYNGTS_3156	402	382	950.249	259.132	248.355		SYNGTS_3156	402	13	32.338	81.585		SYNGTS_3156	402	11	27.363
14873	SYNGTS_2021	517																			SYNGTS_3159	1608	1054	655.473	196.885		SYNGTS_3159	1608	1098	682.836	217.044		SYNGTS_3159	1608	1360	845.771	230.641	214.857		SYNGTS_3159	1608	112	69.652	175.722		SYNGTS_3159	1608	169	105.1
13517	SYNGTS_0665	296																			SYNGTS_3160	981	437	445.464	133.804		SYNGTS_3160	981	469	478.084	151.962		SYNGTS_3160	981	676	689.093	187.915	157.894		SYNGTS_3160	981	127	129.46	326.61		SYNGTS_3160	981	169	172.273
15454	SYNGTS_2602	99.7																			SYNGTS_3165	1812	4717.02	2603.21	781.928		SYNGTS_3165	1812	4811	2655.08	843.934		SYNGTS_3165	1812	5804.05	3203.12	873.488	833.117		SYNGTS_3165	1812	422	232.892	587.555		SYNGTS_3165	1812	499	275.386
13930	SYNGTS_1078	195																			SYNGTS_3166	960	289	301.042	90.424		SYNGTS_3166	960	247	257.292	81.782		SYNGTS_3166	960	408	425	115.897	96.0343		SYNGTS_3166	960	51	53.125	134.027		SYNGTS_3166	960	58	60.417
15242	SYNGTS_2390	73.5																			SYNGTS_3167	954	944	989.518	297.222		SYNGTS_3167	954	932	976.939	310.526		SYNGTS_3167	954	1313.08	1376.39	375.341	327.696		SYNGTS_3167	954	164	171.908	433.7		SYNGTS_3167	954	185	193.92
14046	SYNGTS_1194	9337																			SYNGTS_3168	390	85	217.949	65.465		SYNGTS_3168	390	48	123.077	39.121		SYNGTS_3168	390	87	223.077	60.833	55.1397		SYNGTS_3168	390	12	30.769	77.627		SYNGTS_3168	390	10.5	26.923
13509	SYNGTS_0657	48813																			SYNGTS_3169	648	273	421.296	126.545		SYNGTS_3169	648	327	504.63	160.4		SYNGTS_3169	648	316	487.654	132.983	139.976		SYNGTS_3169	648	41	63.272	159.626		SYNGTS_3169	648	32	49.383
14185	SYNGTS_1333	2654																			SYNGTS_3170	1152	2660.02	2309.05	693.569		SYNGTS_3170	1152	2883	2502.6	795.469		SYNGTS_3170	1152	3179	2759.55	752.527	747.188		SYNGTS_3170	1152	170	147.569	372.298		SYNGTS_3170	1152	229	198.785
13407	SYNGTS_0555	126
13356	SYNGTS_0504	470
13258	SYNGTS_0406	21.8
14414	SYNGTS_1562	2512
15473	SYNGTS_2621	418
13929	SYNGTS_1077	144
13071	SYNGTS_0219	97.7
15295	SYNGTS_2443	626
14687	SYNGTS_1835	28.5
15908	SYNGTS_3056	116
13794	SYNGTS_0942	66.4
13625	SYNGTS_0773	6342
13049	SYNGTS_0197	1635
13370	SYNGTS_0518	539
[truncated: 14 more columns]

## Sheet: Maeruginosa
Retrieved from PaxDB 4.0:						Gene ID	SD facilitated	protein abundance	log(protein abundance)	log (protein per transcript) (PRJNA421714)	log(protein per transcript) (PRJNA427104)		GeneID	SD facilitated	protein abundance	log(protein abundance)	log (protein per transcript) (PRJNA421714)	log(protein per transcript) (PRJNA427104)	mRNA expression in FPKM:	SRX3459379	Gene	SeqLen	Count	Count/Kb	FPKM	SRX3459380	Gene	SeqLen	Count	Count/Kb	FPKM	Average FPKM	SRX3501057	Gene	SeqLen	Count	Count/Kb	FPKM	SRX3501058	Gene	SeqLen	Count	Count/Kb	FPKM	SRX3501059	Gene	SeqLen	Count	Count/Kb
#id: 188						MAE_24450	Y	128205	5.1079	0.946408	0.571187		MAE_54000	N	27928	4.44604	1.72112	0.943374			MAE_00020	546	747	1368.13	92.171		MAE_00020	546	1426	2611.72	121.735	106.953		MAE_00020	546	83	152.015	33.911		MAE_00020	546	88	161.172	33.722		MAE_00020	546	98	179.487
#name: M.aeruginosa - Whole organism (Integrated)						MAE_24460	Y	78859	4.89685	0.77311	0.430567		MAE_06090	N	21086	4.32399	0.742349	0.471094			MAE_00030	336	10	29.762	2.005		MAE_00030	336	5	14.881	0.694	1.3495		MAE_00030	336	348	1035.71	231.045		MAE_00030	336	468	1392.86	291.431		MAE_00030	336	572	1702.38
#score: 5.07						MAE_10260	Y	36764	4.56542	0.707602	0.180307		MAE_27990	N	11005	4.04159	1.15159	0.252664			MAE_00040	1641	3340	2035.34	137.122		MAE_00040	1641	4009	2443.02	113.871	125.496		MAE_00040	1641	906	552.102	123.162		MAE_00040	1641	936	570.384	119.343		MAE_00040	1641	1199	730.652
#weight:						MAE_10270	Y	35705	4.55273	0.868745	0.0395729		MAE_06220	N	8357	3.92205	1.77389	1.13349			MAE_00070	801	1258	1570.54	105.807		MAE_00070	801	2392	2986.27	139.192	122.5		MAE_00070	801	218	272.16	60.713		MAE_00070	801	218	272.16	56.945		MAE_00070	801	180	224.719
#description: integrated dataset: weighted average of all M.aeruginosa WHOLE_ORGANISM datasets<br/><b>Interaction consistency score</b>: 5.07&nbsp<b>Coverage</b>: 79						MAE_24480	Y	17834	4.25125	1.12347	0.797102		MAE_00920	N	8081	3.90747	0.769789	0.648084			MAE_00080	534	481	900.749	60.684		MAE_00080	534	1073	2009.36	93.658	77.171		MAE_00080	534	200.196	374.899	83.632		MAE_00080	534	136.04	254.756	53.303		MAE_00080	534	140	262.172
#organ: WHOLE_ORGANISM						MAE_47290	Y	16031	4.20496	0.431536	0.137787		MAE_11840	N	7755	3.88958	0.912186	0.51391			MAE_00090	702	1257.72	1791.63	120.702		MAE_00090	702	1894.46	2698.67	125.787	123.245		MAE_00090	702	286.2	407.693	90.947		MAE_00090	702	256.109	364.828	76.334		MAE_00090	702	130	185.185
#integrated : true						MAE_48340	Y	15304	4.1848	1.08162	0.579829		MAE_23300	N	6771	3.83065	0.383924	-0.188488			MAE_00100	1794	1476	822.742	55.428		MAE_00100	1794	3908	2178.37	101.536	78.482		MAE_00100	1794	236	131.55	29.346		MAE_00100	1794	288	160.535	33.589		MAE_00100	1794	259	144.37
#coverage: 79						MAE_47940	Y	12635	4.10158	0.539759	0.394115		MAE_46080	N	5939	3.77371	0.297942	0.200349			MAE_00120	447	432	966.443	65.109		MAE_00120	447	420	939.597	43.795	54.452		MAE_00120	447	0	0	0		MAE_00120	447	0	0	0		MAE_00120	447	0	0
#publication_year: 2017						MAE_43690	Y	12254	4.08828	0.701327	0.248716		MAE_14800	N	5822	3.76507	2.04911	1.27554			MAE_00160	654	602.669	921.513	62.082		MAE_00160	654	1156.1	1767.74	82.396	72.239		MAE_00160	654	722	1103.98	246.273		MAE_00160	654	1003	1533.64	320.888		MAE_00160	654	1316	2012.23
#filename: 449447-WHOLE_ORGANISM-integrated.txt						MAE_10240	Y	11586	4.06393	0.881649	-0.20018		MAE_26300	N	5180	3.71433	0.93121	1.15957			MAE_00170	1095	3656	3338.81	224.936		MAE_00170	1095	5340	4876.71	227.308	226.122		MAE_00170	1095	1893	1728.77	385.65		MAE_00170	1095	2507	2289.5	479.038		MAE_00170	1095	2918	2664.84
#						MAE_18910	Y	11159	4.04763	0.582089	0.77073		MAE_19230	N	4892	3.68949	0.584141	0.563455			MAE_00180	546	108	197.802	13.326		MAE_00180	546	453	829.67	38.672	25.999		MAE_00180	546	61	111.722	24.923		MAE_00180	546	54	98.901	20.693		MAE_00180	546	37	67.766
#internal_id	string_external_id	abundance				MAE_35830	Y	10876	4.03647	0.950789	0.952208		MAE_19220	N	4808	3.68196	0.643782	0.459175			MAE_00190	876	303	345.89	23.303		MAE_00190	876	778	888.128	41.396	32.3495		MAE_00190	876	61	69.635	15.534		MAE_00190	876	73	83.333	17.436		MAE_00190	876	61	69.635
6323101	MAE_12860	0.114				MAE_47930	Y	10255	4.01094	0.664331	0.436608		MAE_56280	N	4396	3.64306	1.49145	1.21863			MAE_00200	1074	552	513.966	34.626		MAE_00200	1074	1578	1469.27	68.484	51.555		MAE_00200	1074	179	166.667	37.18		MAE_00200	1074	166	154.562	32.34		MAE_00200	1074	113	105.214
6326611	MAE_47960	11.9				MAE_12560	Y	9020	3.95521	0.988896	0.507618		MAE_44820	N	4349	3.63839	1.3165	1.01618			MAE_00210	1086	3118	2871.09	193.426		MAE_00210	1086	3826	3523.02	164.211	178.819		MAE_00210	1086	673	619.705	138.243		MAE_00210	1086	919	846.225	177.058		MAE_00210	1086	1137	1046.96
6323645	MAE_18300	19				MAE_37620	Y	9003	3.95439	-0.17385	0.271101		MAE_31800	N	4103	3.6131	0.386268	-0.564285			MAE_00230	1878	411	218.85	14.744		MAE_00230	1878	649	345.58	16.108	15.426		MAE_00230	1878	352	187.433	41.812		MAE_00230	1878	177	94.249	19.72		MAE_00230	1878	167	88.924
6327747	MAE_59320	6.4				MAE_32470	Y	7491	3.87454	0.00363057	0.813913		MAE_15130	N	2917	3.46494	0.431507	0.820356			MAE_00240	201	0	0	0		MAE_00240	201	0	0	0	0		MAE_00240	201	0	0	0		MAE_00240	201	0	0	0		MAE_00240	201	0	0
6322697	MAE_08820	0.516				MAE_30020	Y	7079	3.84997	0.643375	0.845648		MAE_00930	N	2914	3.46449	0.429206	0.127893			MAE_00250	1593	327	205.273	13.829		MAE_00250	1593	612	384.181	17.907	15.868		MAE_00250	1593	107	67.169	14.984		MAE_00250	1593	104	65.286	13.66		MAE_00250	1593	99	62.147
6326156	MAE_43410	22.4				MAE_59230	Y	6872	3.83708	0.00245457	-0.56164		MAE_50080	N	2894	3.4615	0.690112	1.07791			MAE_00280	474	172	362.869	24.447		MAE_00280	474	328	691.983	32.254	28.3505		MAE_00280	474	157	331.224	73.889		MAE_00280	474	125	263.713	55.177		MAE_00280	474	119	251.055
6326648	MAE_48330	0.358				MAE_43670	Y	6422	3.80767	0.555915	0.579533		MAE_50160	N	2853	3.4553	0.375615	0.634138			MAE_00290	657	318	484.018	32.608		MAE_00290	657	431	656.012	30.577	31.5925		MAE_00290	657	148	225.266	50.252		MAE_00290	657	161	245.053	51.273		MAE_00290	657	99	150.685
6328052	MAE_62370	10.2				MAE_36510	Y	6189	3.79162	0.922502	0.448251		MAE_03410	N	2722	3.43489	0.0487662	0.160738			MAE_00300	1116	649	581.541	39.179		MAE_00300	1116	1398	1252.69	58.389	48.784		MAE_00300	1116	327	293.011	65.364		MAE_00300	1116	322	288.53	60.37		MAE_00300	1116	283	253.584
6327202	MAE_53870	10.3				MAE_32490	Y	5874	3.76893	1.69298	1.42132		MAE_36040	N	2697	3.43088	0.787027	0.488839			MAE_00310	753	401.389	533.053	35.912		MAE_00310	753	707.358	939.386	43.786	39.849		MAE_00310	753	417	553.785	123.537		MAE_00310	753	445	590.969	123.65		MAE_00310	753	407	540.505
6326905	MAE_50900	10.6				MAE_47870	Y	5561	3.74515	0.052902	-0.106675		MAE_60090	N	2635	3.42078	1.25268	0.909739			MAE_00320	639	1235.01	1932.73	130.208		MAE_00320	639	2224.31	3480.93	162.249	146.228		MAE_00320	639	1527	2389.67	533.083		MAE_00320	639	1717	2687.01	562.211		MAE_00320	639	1734	2713.61
6327246	MAE_54310	12.9				MAE_53990	Y	5456	3.73687	0.777082	0.505279		MAE_62150	N	2594	3.41397	1.32589	1.14404			MAE_00330	351	233	663.818	44.722		MAE_00330	351	178	507.123	23.637	34.1795		MAE_00330	351	0	0	0		MAE_00330	351	0	0	0		MAE_00330	351	0	0
6327474	MAE_56590	3.09				MAE_51670	Y	5408	3.73304	2.25252			MAE_57080	N	2551	3.40671	1.39219	1.27061			MAE_00340	162	80.008	493.875	33.272		MAE_00340	162	285.072	1759.71	82.021	57.6465		MAE_00340	162	2	12.346	2.754		MAE_00340	162	0	0	0		MAE_00340	162	0	0
6325037	MAE_32220	1493				MAE_21640	Y	5011	3.69992	0.852307	0.469557		MAE_57310	N	2126	3.32756	0.504712	0.166305			MAE_00350	579	0	0	0		MAE_00350	579	0	0	0	0		MAE_00350	579	0	0	0		MAE_00350	579	0	0	0		MAE_00350	579	0	0
6328077	MAE_62620	8.72				MAE_25030	Y	4752	3.67688	0.51389	1.05525		MAE_18380	N	2069	3.31576	1.58388	1.38324			MAE_00360	660	0	0	0		MAE_00360	660	0	0	0	0		MAE_00360	660	0	0	0		MAE_00360	660	0	0	0		MAE_00360	660	0	0
6324842	MAE_30270	1.76				MAE_42760	Y	4626	3.66521	0.211785	0.233708		MAE_47570	N	2064	3.31471	-1.12389	-0.890003			MAE_00370	813	0	0	0		MAE_00370	813	0	0	0	0		MAE_00370	813	0	0	0		MAE_00370	813	0	0	0		MAE_00370	813	0	0
6325690	MAE_38750	0.226				MAE_47890	Y	4430	3.6464	-0.228354	-0.0845788		MAE_35130	N	2050	3.31175	0.08471	0.116079			MAE_00380	201	0	0	0		MAE_00380	201	0	0	0	0		MAE_00380	201	0	0	0		MAE_00380	201	0	0	0		MAE_00380	201	0	0
6325779	MAE_39640	10.4				MAE_50130	Y	4327	3.63619	0.447225	0.835003		MAE_02790	N	2023	3.306	0.126028	-0.710735			MAE_00390	264	0	0	0		MAE_00390	264	0	0	0	0		MAE_00390	264	0	0	0		MAE_00390	264	0	0	0		MAE_00390	264	0	0
6326320	MAE_45050	4.47				MAE_13620	Y	4253	3.6287	0.0244766	0.219363		MAE_47920	N	1581	3.19893	-0.187373	-0.163726			MAE_00400	1215	14.027	11.545	0.778		MAE_00400	1215	39.15	32.222	1.502	1.14		MAE_00400	1215	4.016	3.305	0.737		MAE_00400	1215	2.036	1.676	0.351		MAE_00400	1215	1.007	0.828
6323571	MAE_17560	31.1				MAE_46230	Y	4180	3.62118	0.967627	0.234352		MAE_15650	N	1530	3.18469	-0.217466	-0.190977			MAE_00430	192	0	0	0		MAE_00430	192	0	0	0	0		MAE_00430	192	0	0	0		MAE_00430	192	0	0	0		MAE_00430	192	0	0
6326491	MAE_46760	13.1				MAE_33560	Y	4093	3.61204	-0.0968467	-0.16236		MAE_10010	N	1525	3.18327	2.01994	1.68514			MAE_00440	285	0	0	0		MAE_00440	285	0	0	0	0		MAE_00440	285	0	0	0		MAE_00440	285	0	0	0		MAE_00440	285	0	0
6327646	MAE_58310	34.8				MAE_19270	Y	3971	3.5989	1.0243	0.624325		MAE_10560	N	1521	3.18213		0.693051			MAE_00450	297	0	0	0		MAE_00450	297	0	0	0	0		MAE_00450	297	0	0	0		MAE_00450	297	0	0	0		MAE_00450	297	0	0
6327150	MAE_53350	6.76				MAE_44250	Y	3930	3.59439	0.434634	0.222302		MAE_32220	N	1493	3.17406	0.809045	0.745708			MAE_00460	222	0	0	0		MAE_00460	222	0	0	0	0		MAE_00460	222	0	0	0		MAE_00460	222	0	0	0		MAE_00460	222	0	0
6325527	MAE_37120	2.84				MAE_32010	Y	3927	3.59406	0.820535	-0.0827502		MAE_48380	N	1492	3.17377	0.53119	0.338549			MAE_00470	201	0	0	0		MAE_00470	201	0	0	0	0		MAE_00470	201	0	0	0		MAE_00470	201	0	0	0		MAE_00470	201	0	0
6324351	MAE_25360	1.33				MAE_36300	Y	3575	3.55328	1.39161	1.23695		MAE_21600	N	1453	3.16227	-1.02498	-1.20173			MAE_00480	393	0	0	0		MAE_00480	393	0	0	0	0		MAE_00480	393	0	0	0		MAE_00480	393	0	0	0		MAE_00480	393	0	0
6322044	MAE_02290	0.305				MAE_00640	Y	3431	3.53542		4.74537		MAE_14730	N	1358	3.1329	0.681998	0.817652			MAE_00500	897	0	0	0		MAE_00500	897	0	0	0	0		MAE_00500	897	0	0	0		MAE_00500	897	0	0	0		MAE_00500	897	0	0
6324058	MAE_22430	0.108				MAE_49370	Y	3342	3.52401	0.144994	0.140228		MAE_59640	N	1290	3.11059	0.947469	0.891862			MAE_00510	333	27.741	83.308	5.612		MAE_00510	333	62.38	187.329	8.732	7.172		MAE_00510	333	0	0	0		MAE_00510	333	0	0	0		MAE_00510	333	0	0
6323582	MAE_17670	29				MAE_31550	Y	3274	3.51508	2.9272	2.89888		MAE_50140	N	1248	3.09621	-0.0461056	0.38766			MAE_00520	669	0	0	0		MAE_00520	669	0	0	0	0		MAE_00520	669	0	0	0		MAE_00520	669	0	0	0		MAE_00520	669	0	0
6327240	MAE_54250	6.56				MAE_54370	Y	3043	3.4833	0.89359	0.696794		MAE_57190	N	1223	3.08743	0.39921	0.156607			MAE_00530	447	115.116	257.529	17.35		MAE_00530	447	64.081	143.358	6.682	12.016		MAE_00530	447	0	0	0		MAE_00530	447	0	0	0		MAE_00530	447	0	0
6324061	MAE_22460	2.13				MAE_46070	Y	3019	3.47986	0.00875117	-0.244765		MAE_18310	N	1190	3.07555	1.54812				MAE_00540	570	0	0	0		MAE_00540	570	0	0	0	0		MAE_00540	570	0	0	0		MAE_00540	570	0	0	0		MAE_00540	570	0	0
6323458	MAE_16430	12.8				MAE_57460	Y	2997	3.47669	0.917044	-0.204476		MAE_14970	N	1173	3.0693	-0.062146	0.0248702			MAE_00550	372	0	0	0		MAE_00550	372	0	0	0	0		MAE_00550	372	0	0	0		MAE_00550	372	0	0	0		MAE_00550	372	0	0
6326604	MAE_47890	4430				MAE_33030	Y	2817	3.44979	0.149802	-0.0386891		MAE_06270	N	1123	3.05038	0.728398	0.83849			MAE_00560	1659	402.673	242.72	16.352		MAE_00560	1659	445.884	268.766	12.527	14.4395		MAE_00560	1659	1.122	0.676	0.151		MAE_00560	1659	1.257	0.758	0.159		MAE_00560	1659	1.209	0.729
6327038	MAE_52230	0.337				MAE_51680	Y	2764	3.44154	2.15703			MAE_61690	N	1062	3.02612	0.183634	0.98091			MAE_00570	1488	6	4.032	0.272		MAE_00570	1488	16.012	10.761	0.502	0.387		MAE_00570	1488	3	2.016	0.45		MAE_00570	1488	0	0	0		MAE_00570	1488	0	0
6326309	MAE_44940	1527				MAE_12570	Y	2695	3.43056	0.442137	-0.0403158		MAE_00940	N	1028	3.01199	0.727954	-0.0748887			MAE_00590	915	0.013	0.014	0.001		MAE_00590	915	0.06	0.066	0.003	0.002		MAE_00590	915	0	0	0		MAE_00590	915	0	0	0		MAE_00590	915	0	0
6324488	MAE_26730	31.3				MAE_55390	Y	2650	3.42325	0.877045	0.649276		MAE_33570	N	964	2.98408	-0.611266	-0.713681			MAE_00600	150	63.011	420.075	28.301		MAE_00600	150	112.01	746.733	34.806	31.5535		MAE_00600	150	0	0	0		MAE_00600	150	0	0	0		MAE_00600	150	0	0
6327394	MAE_55790	8.18				MAE_50150	Y	2642	3.42193	0.374214	0.622287		MAE_19620	N	952	2.97864	1.4859	-0.0460564			MAE_00630	1116	20.634	18.489	1.246		MAE_00630	1116	8.677	7.775	0.362	0.804		MAE_00630	1116	0	0	0		MAE_00630	1116	0	0	0		MAE_00630	1116	0	0
6324413	MAE_25980	9.3				MAE_57330	Y	2432	3.38596	0.553574	0.284637		MAE_09540	N	816	2.91169	-0.688639	-0.0752536			MAE_00640	1071	0	0	0		MAE_00640	1071	0	0	0	0		MAE_00640	1071	0	0	0		MAE_00640	1071	0	0	0		MAE_00640	1071	1	0.934
6322041	MAE_02260	4.17				MAE_50050	Y	2402	3.38057	1.02145	0.371807		MAE_60310	N	751	2.87564	0.517314	0.505076			MAE_00650	210	0	0	0		MAE_00650	210	0	0	0	0		MAE_00650	210	0	0	0		MAE_00650	210	0	0	0		MAE_00650	210	0	0
6323555	MAE_17400	35.2				MAE_32990	Y	2368	3.37438	-0.286933	-0.475405		MAE_01820	N	749	2.87448	0.650586	0.108477			MAE_00660	960	0	0	0		MAE_00660	960	0	0	0	0		MAE_00660	960	2	2.083	0.465		MAE_00660	960	2	2.083	0.436		MAE_00660	960	2	2.083
6325298	MAE_34830	39.8				MAE_44660	Y	2233	3.34889	1.09648	1.92013		MAE_52320	N	749	2.87448	0.50988	0.425674			MAE_00680	783	0	0	0		MAE_00680	783	0	0	0	0		MAE_00680	783	242	309.068	68.946		MAE_00680	783	172	219.668	45.962		MAE_00680	783	177	226.054
6324727	MAE_29120	85.9				MAE_57270	Y	2134	3.32919	0.512997	0.326629		MAE_16060	N	745	2.87216	0.181012	0.463962			MAE_00690	510	0	0	0		MAE_00690	510	0	0	0	0		MAE_00690	510	2	3.922	0.875		MAE_00690	510	5	9.804	2.051		MAE_00690	510	6	11.765
6326385	MAE_45700	4.56				MAE_35090	Y	2121	3.32654	0.856493	0.320831		MAE_36620	N	743	2.87099	-0.0770046	-0.0659481			MAE_00700	1452	0	0	0		MAE_00700	1452	0	0	0	0		MAE_00700	1452	0	0	0		MAE_00700	1452	0	0	0		MAE_00700	1452	0	0
6325533	MAE_37180	29.5				MAE_50250	Y	2034	3.30835	0.357321	0.228345		MAE_43910	N	720	2.85733	0.307477	-0.338155			MAE_00710	1026	2239	2182.26	147.019		MAE_00710	1026	2505	2441.52	113.801	130.41		MAE_00710	1026	230	224.172	50.008		MAE_00710	1026	231	225.146	47.108		MAE_00710	1026	223	217.349
6321817	MAE_00020	15.5				MAE_38450	Y	1980	3.29667	0.192659	0.224366		MAE_27510	N	702	2.84634	0.992168	0.667696			MAE_00740	1044	1327.46	1271.52	85.662		MAE_00740	1044	1422.35	1362.41	63.503	74.5825		MAE_00740	1044	638	611.111	136.325		MAE_00740	1044	760	727.969	152.315		MAE_00740	1044	822	787.356
6327518	MAE_57030	1.88				MAE_06830	Y	1927	3.28488	0.504743	0.487085		MAE_04620	N	699	2.84448	1.06962	0.689595			MAE_00750	786	0	0	0		MAE_00750	786	0	0	0	0		MAE_00750	786	0	0	0		MAE_00750	786	0	0	0		MAE_00750	786	0	0
6322337	MAE_05220	63.9				MAE_13690	Y	1839	3.26458	-0.333714	-0.655117		MAE_09640	N	690	2.83885	0.435743	0.397022			MAE_00760	432	0	0	0		MAE_00760	432	0	0	0	0		MAE_00760	432	0	0	0		MAE_00760	432	0	0	0		MAE_00760	432	0	0
6324067	MAE_22520	11.9				MAE_33020	Y	1798	3.25479	-0.232763	-0.178549		MAE_28420	N	688	2.83759	0.0896261	0.0362447			MAE_00770	243	443	1823.05	122.819		MAE_00770	243	732	3012.35	140.408	131.613		MAE_00770	243	0	0	0		MAE_00770	243	0	0	0		MAE_00770	243	0	0
6328026	MAE_62110	34.8				MAE_62840	Y	1749	3.24279	0.333504	0.419216		MAE_15220	N	684	2.83506	0.367948	-0.429469			MAE_00780	513	0.014	0.027	0.002		MAE_00780	513	143.75	280.214	13.061	6.5315		MAE_00780	513	6.125	11.94	2.663		MAE_00780	513	3.125	6.092	1.275		MAE_00780	513	5.375	10.478
6324076	MAE_22610	31.5				MAE_34890	Y	1743	3.2413	0.492917	-0.275591		MAE_40910	N	681	2.83315	1.10048	0.9611			MAE_00790	675	13	19.259	1.297		MAE_00790	675	20.655	30.6	1.426	1.3615		MAE_00790	675	4.458	6.605	1.473		MAE_00790	675	20.75	30.741	6.432		MAE_00790	675	6.417	9.506
6324871	MAE_30560	3.98				MAE_58860	Y	1669	3.22246	0.660979	0.235077		MAE_05330	N	647	2.8109					MAE_00810	1359	5788.11	4259.1	286.936		MAE_00810	1359	7917.19	5825.75	271.543	279.24		MAE_00810	1359	1367	1005.89	224.391		MAE_00810	1359	1463	1076.53	225.245		MAE_00810	1359	1722.14	1267.21
6322872	MAE_10570	19.3				MAE_60930	Y	1625	3.21085	0.424701	0.267123		MAE_54380	N	645	2.80956	0.0874225	-0.113737			MAE_00820	876	912.544	1041.72	70.181		MAE_00820	876	1484.93	1695.13	79.011	74.596		MAE_00820	876	585	667.808	148.973		MAE_00820	876	530	605.023	126.591		MAE_00820	876	665.053	759.193
6327191	MAE_53760	443				MAE_11770	Y	1624	3.21059	0.257797	0.429293		MAE_41630	N	633	2.8014	0.576657	0.541345			MAE_00850	171	377.573	2208.03	148.755		MAE_00850	171	319.557	1868.76	87.104	117.929		MAE_00850	171	0	0	0		MAE_00850	171	0	0	0		MAE_00850	171	0	0
6324150	MAE_23350	11.7				MAE_41130	Y	1608	3.20629	0.553976	-0.316068		MAE_00210	N	613	2.78746	0.535048	0.546356			MAE_00860	702	629.623	896.899	60.424		MAE_00860	702	607.907	865.964	40.363	50.3935		MAE_00860	702	0	0	0		MAE_00860	702	0	0	0		MAE_00860	702	0	0
6323680	MAE_18650	14.4				MAE_44940	Y	1527	3.18384	0.313069	0.377427		MAE_39110	N	595	2.77452	0.640345	0.509271			MAE_00870	162	369.698	2282.08	153.744		MAE_00870	162	296.811	1832.17	85.399	119.572		MAE_00870	162	0	0	0		MAE_00870	162	0	0	0		MAE_00870	162	0	0
6326528	MAE_47130	6.67				MAE_62680	Y	1522	3.18241	1.00686	0.762557		MAE_59730	N	593	2.77305	0.460313	0.557307			MAE_00880	612	1650	2696.08	181.635		MAE_00880	612	1948	3183.01	148.363	164.999		MAE_00880	612	336	549.02	122.474		MAE_00880	612	324	529.412	110.77		MAE_00880	612	410	669.935
6322993	MAE_11780	177				MAE_24280	Y	1513	3.17984	0.0441888	-0.437669		MAE_39210	N	592	2.77232	1.1641	0.564364			MAE_00890	2112	387	183.239	12.345		MAE_00890	2112	712	337.121	15.714	14.0295		MAE_00890	2112	156	73.864	16.477		MAE_00890	2112	231	109.375	22.885		MAE_00890	2112	283	133.996
6324236	MAE_24210	37.8				MAE_56740	Y	1451	3.16167	0.871119	0.749871		MAE_22040	N	590	2.77085	-0.450383	-0.476076			MAE_00910	171	25	146.199	9.849		MAE_00910	171	38	222.222	10.358	10.1035		MAE_00910	171	0	0	0		MAE_00910	171	0	0	0		MAE_00910	171	2	11.696
6322336	MAE_05210	34.3				MAE_59180	Y	1420	3.15229	0.326328	-0.193235		MAE_46050	N	584	2.76641	0.426044	0.433651			MAE_00920	1449	20592.2	14211.3	957.421		MAE_00920	1449	55603	38373.4	1788.61	1373.02		MAE_00920	1449	6988.05	4822.67	1075.83		MAE_00920	1449	13942	9621.83	2013.2		MAE_00920	1449	17281.9	11926.8
6325858	MAE_40430	40.7				MAE_61820	Y	1351	3.13066	0.0468488	0.3912		MAE_35390	N	576	2.76042	0.836544	-0.00249979			MAE_00930	417	5580	13381.3	901.5		MAE_00930	417	11342	27199	1267.77	1084.63		MAE_00930	417	2513.1	6026.61	1344.4		MAE_00930	417	4701	11273.4	2358.76		MAE_00930	417	5913.73	14181.6
6323123	MAE_13080	7.52				MAE_06600	Y	1312	3.11793	0.892512	0.579343		MAE_46700	N	571	2.75664	0.508289	0.568026			MAE_00940	324	1093	3373.46	227.27		MAE_00940	324	1094	3376.54	157.383	192.327		MAE_00940	324	1359	4194.44	935.688		MAE_00940	324	1910	5895.06	1233.44		MAE_00940	324	2446	7549.38
6323160	MAE_13450	8.09				MAE_50170	Y	1285	3.1089	0.42323	0.297923		MAE_07860	N	568	2.75435	0.722837	0.635952			MAE_00950	405	144	355.556	23.954		MAE_00950	405	290	716.049	33.376	28.665		MAE_00950	405	25	61.728	13.77		MAE_00950	405	23	56.79	11.882		MAE_00950	405	24	59.259
6322459	MAE_06440	43.1				MAE_56270	Y	1192	3.07628	-0.68291	-0.95899		MAE_59370	N	563	2.75051	0.508421	0.249671			MAE_00960	237	1520	6413.5	432.079		MAE_00960	237	2641	11143.5	519.406	475.742		MAE_00960	237	1086.71	4585.3	1022.88		MAE_00960	237	1246.73	5260.45	1100.66		MAE_00960	237	1393.45	5879.55
6322145	MAE_03300	4.81				MAE_18840	Y	1191	3.07591	2.25782	1.30322		MAE_62720	N	554	2.74351	-0.103155	-0.287433			MAE_00970	1068	2883	2699.44	181.862		MAE_00970	1068	6658	6234.08	290.576	236.219		MAE_00970	1068	1599.88	1498.01	334.174		MAE_00970	1068	1908.87	1787.33	373.969		MAE_00970	1068	2182.15	2043.21
6324095	MAE_22800	4.42				MAE_42750	Y	1183	3.07298	0.134609	0.345764		MAE_59170	N	551	2.74115	0.00443248	0.0529567			MAE_00990	291	0	0	0		MAE_00990	291	0	0	0	0		MAE_00990	291	180	618.557	137.986		MAE_00990	291	164	563.574	117.918		MAE_00990	291	185	635.739
6322480	MAE_06650	10.3				MAE_47020	Y	1133	3.05423	0.617066	0.381346		MAE_23910	N	549	2.73957	-0.109158	-0.574995			MAE_01000	5292	5407.77	1021.88	68.844		MAE_01000	5292	13745.1	2597.33	121.064	94.954		MAE_01000	5292	1371.04	259.078	57.794		MAE_01000	5292	1541.26	291.243	60.938		MAE_01000	5292	1727.21	326.381
6326637	MAE_48220	0.207				MAE_19990	Y	1102	3.04218	1.92092	2.34388		MAE_44650	N	549	2.73957	0.00845197	0.485536			MAE_01010	1011	2162.98	2139.44	144.135		MAE_01010	1011	1813.28	1793.56	83.599	113.867		MAE_01010	1011	46.009	45.509	10.152		MAE_01010	1011	52.012	51.446	10.764		MAE_01010	1011	57	56.38
6325133	MAE_33180	0.42				MAE_17980	Y	1092	3.03822	-0.447308	-0.335771		MAE_45990	N	547	2.73799	-0.433195	-0.579209			MAE_01030	1020	5496.23	5388.46	363.021		MAE_01030	1020	3473.49	3405.38	158.728	260.875		MAE_01030	1020	149	146.078	32.587		MAE_01030	1020	125	122.549	25.641		MAE_01030	1020	141	138.235
6326197	MAE_43820	7.52				MAE_41160	Y	1092	3.03822	-0.905086	-0.335548		MAE_23900	N	541	2.7332	1.19407	0.818216			MAE_01050	498	187	375.502	25.298		MAE_01050	498	156	313.253	14.601	19.9495		MAE_01050	498	19	38.153	8.511		MAE_01050	498	30	60.241	12.604		MAE_01050	498	9	18.072
6326192	MAE_43770	85.2				MAE_52500	Y	1066	3.02776	0.117727	-0.214845		MAE_28090	N	538	2.73078	0.400733	0.278229			MAE_01060	222	116	522.523	35.202		MAE_01060	222	64	288.288	13.437	24.3195		MAE_01060	222	10	45.045	10.049		MAE_01060	222	10	45.045	9.425		MAE_01060	222	8	36.036
6325192	MAE_33770	38.1				MAE_02500	Y	1056	3.02366	0.51529	0.032803		MAE_60990	N	538	2.73078	-0.0969969	0.105348			MAE_01070	921	795.696	863.948	58.204		MAE_01070	921	196.568	213.429	9.948	34.076		MAE_01070	921	463.153	502.881	112.182		MAE_01070	921	473.353	513.955	107.536		MAE_01070	921	421.505	457.661
6327112	MAE_52970	0.279				MAE_06820	Y	1036	3.01536	0.325138	0.234104		MAE_54050	N	523	2.7185	2.24058	2.25821			MAE_01080	510	1794	3517.65	236.985		MAE_01080	510	1533	3005.88	140.107	188.546		MAE_01080	510	4419	8664.71	1932.9		MAE_01080	510	2310	4529.41	947.701		MAE_01080	510	2211	4335.29
6323205	MAE_13900	95.3				MAE_41150	Y	1022	3.00945	-1.01434	-0.635698		MAE_43170	N	514	2.71096	0.998078	0.96018			MAE_01090	1608	4755	2957.09	199.22		MAE_01090	1608	3809	2368.78	110.411	154.815		MAE_01090	1608	10386.4	6459.18	1440.9		MAE_01090	1608	6192	3850.75	805.702		MAE_01090	1608	5814	3615.67
6325413	MAE_35980	16.3				MAE_46030	Y	1019	3.00817	0.531585	0.463645		MAE_27590	N	508	2.70586	0.963944	0.944126			MAE_01100	411	358.371	871.948	58.743		MAE_01100	411	548.203	1333.83	62.171	60.457		MAE_01100	411	42	102.19	22.796		MAE_01100	411	31	75.426	15.782		MAE_01100	411	49	119.221
6325541	MAE_37260	7.61				MAE_51710	Y	1006	3.0026	0.517013	1.11871		MAE_53690	N	494	2.69373	0.530472	0.178676			MAE_01110	675	340.077	503.817	33.942		MAE_01110	675	471.729	698.857	32.574	33.258		MAE_01110	675	0	0	0		MAE_01110	675	0	0	0		MAE_01110	675	0	0
6324224	MAE_24090	29				MAE_47530	Y	994	2.99739	-0.163003	-0.665887		MAE_41220	N	486	2.68664	0.631889	0.533869			MAE_01120	432	45	104.167	7.018		MAE_01120	432	49.741	115.141	5.367	6.1925		MAE_01120	432	0	0	0		MAE_01120	432	0	0	0		MAE_01120	432	3.001	6.946
6325047	MAE_32320	26.5				MAE_47910	Y	984	2.993	-0.159179	-0.108403		MAE_57430	N	483	2.68395	-0.240329	-0.352061			MAE_01130	486	1736	3572.02	240.647		MAE_01130	486	3015	6203.7	289.16	264.904		MAE_01130	486	2018	4152.26	926.279		MAE_01130	486	1316	2707.82	566.564		MAE_01130	486	1276	2625.51
6325978	MAE_41630	633				MAE_57290	Y	975	2.989	0.10258	-0.0663378		MAE_01240	N	473	2.67486	0.23454	-0.166635			MAE_01140	1374	1366	994.178	66.978		MAE_01140	1374	2384	1735.08	80.874	73.926		MAE_01140	1374	2259	1644.11	366.764		MAE_01140	1374	1677	1220.52	255.374		MAE_01140	1374	1600	1164.48
6322739	MAE_09240	0.4				MAE_51610	Y	942	2.97405	1.53181	1.79855		MAE_57300	N	473	2.67486	-0.222835	-0.568638			MAE_01150	309	1406	4550.16	306.545		MAE_01150	309	513	1660.19	77.383	191.964		MAE_01150	309	0	0	0		MAE_01150	309	0	0	0		MAE_01150	309	0	0
6324708	MAE_28930	74.2				MAE_45040	Y	928	2.96755	0.434909	0.0650257		MAE_48050	N	455	2.65801	-0.181436	-0.289393			MAE_01160	213	750	3521.13	237.219		MAE_01160	213	380.009	1784.08	83.157	160.188		MAE_01160	213	0	0	0		MAE_01160	213	0	0	0		MAE_01160	213	0	0
6326273	MAE_44580	28.2				MAE_44370	Y	895	2.95182				MAE_53760	N	443	2.6464	0.926166	0.549544			MAE_01170	1161	3375	2906.98	195.844		MAE_01170	1161	1658	1428.08	66.564	131.204		MAE_01170	1161	0	0	0		MAE_01170	1161	0	0	0		MAE_01170	1161	0	0
6326988	MAE_51730	0.221				MAE_11310	Y	842	2.92531	0.328079	-0.192269		MAE_50060	N	433	2.63649	0.243315	-0.398658			MAE_01200	738	305	413.279	27.843		MAE_01200	738	283	383.469	17.874	22.8585		MAE_01200	738	185	250.678	55.921		MAE_01200	738	255	345.528	72.296		MAE_01200	738	243	329.268
6326122	MAE_43070	0.394				MAE_06300	Y	807	2.90687	0.0303036	-0.0716998		MAE_02600	N	432	2.63548	0.380357	0.622561			MAE_01220	1686	106	62.871	4.236		MAE_01220	1686	201	119.217	5.557	4.8965		MAE_01220	1686	24	14.235	3.175		MAE_01220	1686	34	20.166	4.219		MAE_01220	1686	12	7.117
6328001	MAE_61860	3.28				MAE_25340	Y	806	2.90634	-0.0136223	0.33448		MAE_32640	N	430	2.63347	0.211438	0.00863447			MAE_01230	1218	1488	1221.67	82.304		MAE_01230	1218	2775	2278.32	106.195	94.2495		MAE_01230	1218	700	574.713	128.206		MAE_01230	1218	1012	830.87	173.845		MAE_01230	1218	1117	917.077
6326457	MAE_46420	3.67				MAE_62100	Y	802	2.90417	0.345499			MAE_20180	N	425	2.62839	-0.196141	-0.319738			MAE_01240	237	761	3210.97	216.324		MAE_01240	237	1703	7185.65	334.929	275.626		MAE_01240	237	533	2248.95	501.69		MAE_01240	237	829	3497.89	731.873		MAE_01240	237	1016	4286.92
6326027	MAE_42120	3.76				MAE_39060	Y	799	2.90255	0.00810859	0.498131		MAE_45210	N	411	2.61384	0.0671067				MAE_01250	804	10554	13126.9	884.36		MAE_01250	804	14443	17964	837.315	860.838		MAE_01250	804	263	327.114	72.972		MAE_01250	804	217	269.9	56.472		MAE_01250	804	169	210.199
6322544	MAE_07290	155				MAE_49860	Y	794	2.89982	0.975179	0.756036		MAE_37950	N	409	2.61172	-0.13814	0.311474			MAE_01270	210	1442.36	6868.4	462.725		MAE_01270	210	1503.42	7159.14	333.694	398.21		MAE_01270	210	66	314.286	70.11		MAE_01270	210	107.009	509.565	106.618		MAE_01270	210	101	480.952
6324268	MAE_24530	105				MAE_36690	Y	722	2.85854	0.367396	-0.155136		MAE_52550	N	407	2.60959	-0.226279	-0.604754			MAE_01280	1356	0	0	0		MAE_01280	1356	0	0	0	0		MAE_01280	1356	0	0	0		MAE_01280	1356	0	0	0		MAE_01280	1356	0	0
6326652	MAE_48370	30.5				MAE_57350	Y	712	2.85248	-0.0957635	-0.276359		MAE_47950	N	400	2.60206	-0.336676	-0.440403			MAE_01290	843	0	0	0		MAE_01290	843	0	0	0	0		MAE_01290	843	0	0	0		MAE_01290	843	0	0	0		MAE_01290	843	0	0
6324813	MAE_29980	9.4				MAE_09700	Y	684	2.83506	0.0925387	-0.0413875		MAE_32110	N	397	2.59879	-0.22539	-0.455847			MAE_01300	2169	3054	1408.02	94.859		MAE_01300	2169	4534	2090.36	97.434	96.1465		MAE_01300	2169	1823	840.479	187.492		MAE_01300	2169	1428	658.368	137.752		MAE_01300	2169	1355	624.712
6322286	MAE_04710	21				MAE_47560	Y	669	2.82543	-1.55314	-1.57286		MAE_40900	N	393	2.59439	0.420886	0.53916			MAE_01310	1725	14111	8180.3	551.108		MAE_01310	1725	13111	7600.58	354.269	452.688		MAE_01310	1725	2244	1300.87	290.195		MAE_01310	1725	1903	1103.19	230.823		MAE_01310	1725	1348	781.449
6326914	MAE_50990	8.82				MAE_50390	Y	644	2.80889	0.456627	-0.0931078		MAE_06280	N	391	2.59218	-0.503658	-0.410983			MAE_01330	378	24	63.492	4.277		MAE_01330	378	35	92.593	4.316	4.2965		MAE_01330	378	0	0	0		MAE_01330	378	0	0	0		MAE_01330	378	0	0
6325795	MAE_39800	9.64				MAE_13910	Y	637	2.80414	0.96805			MAE_45790	N	390	2.59106	-0.00636125	-0.42905			MAE_01350	435	128	294.253	19.824		MAE_01350	435	294	675.862	31.502	25.663		MAE_01350	435	0	0	0		MAE_01350	435	0	0	0		MAE_01350	435	0	0
6324007	MAE_21920	51.4				MAE_36630	Y	632	2.80072	0.0343284	-0.108142		MAE_46250	N	382	2.58206	-0.210396	-0.189661			MAE_01360	228	348	1526.32	102.828		MAE_01360	228	806	3535.09	164.773	133.8		MAE_01360	228	0	0	0		MAE_01360	228	0	0	0		MAE_01360	228	0	0
6327346	MAE_55310	0.057				MAE_06250	Y	618	2.79099	0.180698	-0.607289		MAE_11820	N	378	2.57749	-0.606772	-0.669609			MAE_01370	300	2	6.667	0.449		MAE_01370	300	5	16.667	0.777	0.613		MAE_01370	300	0	0	0		MAE_01370	300	0	0	0		MAE_01370	300	0	0
6324594	MAE_27790	8.49				MAE_07310	Y	610	2.78533	-0.240856	-0.189182		MAE_57400	N	372	2.57054	-0.069188	-0.40008			MAE_01380	258	41	158.915	10.706		MAE_01380	258	57	220.93	10.298	10.502		MAE_01380	258	0	0	0		MAE_01380	258	0	0	0		MAE_01380	258	0	0
6324600	MAE_27850	15.7				MAE_53390	Y	605	2.78176	0.0208438	-0.513728		MAE_57260	N	371	2.56937	-0.254751	-0.384674			MAE_01390	165	215.049	1303.33	87.805		MAE_01390	165	476	2884.85	134.465	111.135		MAE_01390	165	0	0	0		MAE_01390	165	0	0	0		MAE_01390	165	0	0
6326866	MAE_50510	21.6				MAE_19600	Y	590	2.77085	0.185409	-0.217068		MAE_59450	N	370	2.5682	0.795862	0.229681			MAE_01400	624	91.932	147.328	9.925		MAE_01400	624	64.891	103.992	4.847	7.386		MAE_01400	624	6	9.615	2.145		MAE_01400	624	2.167	3.472	0.727		MAE_01400	624	0	0
6326675	MAE_48600	24.2				MAE_57180	Y	549	2.73957	0.0800983	-0.0994626		MAE_06360	N	365	2.56229	0.432672	0.315964			MAE_01420	1155	18.161	15.724	1.059		MAE_01420	1155	0.124	0.107	0.005	0.532		MAE_01420	1155	40.122	34.737	7.749		MAE_01420	1155	38.16	33.039	6.913		MAE_01420	1155	36.083	31.241
6323947	MAE_21320	8.94				MAE_52540	Y	538	2.73078	-0.330574	-0.489953		MAE_02900	N	364	2.5611	0.181511	0.254849			MAE_01440	588	10.018	17.037	1.148		MAE_01440	588	8.152	13.863	0.646	0.897		MAE_01440	588	54.034	91.894	20.5		MAE_01440	588	37	62.925	13.166		MAE_01440	588	22.014	37.439
6327314	MAE_54990	4.04				MAE_38110	Y	526	2.72099	-0.0500528	-0.148081		MAE_56680	N	357	2.55267	-0.0975839	0.689909			MAE_01470	204	6.312	30.941	2.085		MAE_01470	204	8.363	40.995	1.911	1.998		MAE_01470	204	0	0	0		MAE_01470	204	0.002	0.008	0.002		MAE_01470	204	0	0
6324653	MAE_28380	2.64				MAE_44930	Y	516	2.71265	0.0259898	-0.0728097		MAE_14900	N	348	2.54158	-0.00355462	-0.507528			MAE_01480	261	1.348	5.163	0.348		MAE_01480	261	0.879	3.369	0.157	0.2525		MAE_01480	261	0.417	1.596	0.356		MAE_01480	261	0	0	0		MAE_01480	261	0	0
6323481	MAE_16660	15.4				MAE_50120	Y	504	2.70243	-0.869529	-0.80365		MAE_33690	N	345	2.53782	-0.136651	0.0786931			MAE_01490	372	0	0	0		MAE_01490	372	0	0	0	0		MAE_01490	372	0	0	0		MAE_01490	372	0	0	0		MAE_01490	372	0	0
6322051	MAE_02360	6.32				MAE_45330	Y	504	2.70243	-0.39073	-0.211805		MAE_07070	N	337	2.52763	0.605548	0.306725			MAE_01500	630	0	0	0		MAE_01500	630	0	0	0	0		MAE_01500	630	0	0	0		MAE_01500	630	0	0	0		MAE_01500	630	0	0
6324069	MAE_22540	10.5				MAE_51160	Y	503	2.70157	0.0914926	-0.653778		MAE_10410	N	333	2.52244	0.634492	1.09919			MAE_01520	312	8	25.642	1.728		MAE_01520	312	17	54.487	2.54	2.134		MAE_01520	312	1	3.205	0.715		MAE_01520	312	0	0	0		MAE_01520	312	0	0
6325902	MAE_40870	1.14				MAE_28670	Y	497	2.69636	0.0032237	-0.152553		MAE_56780	N	332	2.52114	-0.0403437	-0.0345822			MAE_01530	1659	151.609	91.386	6.157		MAE_01530	1659	172.039	103.7	4.834	5.4955		MAE_01530	1659	1.122	0.676	0.151		MAE_01530	1659	1.257	0.758	0.159		MAE_01530	1659	1.209	0.729
6326388	MAE_45730	6.6				MAE_45690	Y	496	2.69548	0.912601	0.290335		MAE_42940	N	331	2.51983	0.229869	0.56092			MAE_01540	195	0	0	0		MAE_01540	195	0	0	0	0		MAE_01540	195	0	0	0		MAE_01540	195	0	0	0		MAE_01540	195	0	0
6325422	MAE_36070	37.4				MAE_45600	Y	478	2.67943	0.581985	0.175482		MAE_46460	N	324	2.51055	0.701949	0.265375			MAE_01560	1215	18.054	14.859	1.001		MAE_01560	1215	31.189	25.67	1.196	1.0985		MAE_01560	1215	0.003	0.003	0.001		MAE_01560	1215	0.012	0.01	0.002		MAE_01560	1215	1.007	0.828
6327681	MAE_58660	60.3				MAE_08250	Y	470	2.6721	-0.86054	-0.595536		MAE_56440	N	319	2.50379	-0.342145	-0.44324			MAE_01570	648	0	0	0		MAE_01570	648	0	0	0	0		MAE_01570	648	0	0	0		MAE_01570	648	0	0	0		MAE_01570	648	0	0
6327415	MAE_56000	138				MAE_46260	Y	460	2.66276	0.146791	0.522159		MAE_07350	N	315	2.49831	0.648244	0.400369			MAE_01580	237	0	0	0		MAE_01580	237	0	0	0	0		MAE_01580	237	0	0	0		MAE_01580	237	0	0	0		MAE_01580	237	0	0
6323684	MAE_18690	7.62				MAE_13090	Y	450	2.65321	0.391198	0.374163		MAE_57240	N	309	2.48996	0.0060732	-0.0936687			MAE_01600	372	110	295.699	19.921		MAE_01600	372	86	231.183	10.776	15.3485		MAE_01600	372	117	314.516	70.162		MAE_01600	372	80	215.054	44.996		MAE_01600	372	61	163.978
6327052	MAE_52370	54.5				MAE_15820	Y	446	2.64933	1.06231	0.451539		MAE_28060	N	295	2.46982	1.07663	0.850694			MAE_01610	327	514	1571.87	105.897		MAE_01610	327	267	816.514	38.058	71.9775		MAE_01610	327	0	0	0		MAE_01610	327	0	0	0		MAE_01610	327	0	0
6324055	MAE_22400	46.3				MAE_23490	Y	439	2.64246	-0.0740234	-0.0158767		MAE_62060	N	285	2.45484	-0.523547	-0.774258			MAE_01620	258	6.001	23.259	1.567		MAE_01620	258	6	23.256	1.084	1.3255		MAE_01620	258	0	0	0		MAE_01620	258	0	0	0		MAE_01620	258	0	0
6323304	MAE_14890	10.8				MAE_60140	Y	438	2.64147	0.328354	-0.113323		MAE_11870	N	283	2.45179	0.174235	0.0219938			MAE_01630	228	0	0	0		MAE_01630	228	3	13.158	0.613	0.3065		MAE_01630	228	0	0	0		MAE_01630	228	0	0	0		MAE_01630	228	0	0
6324531	MAE_27160	201				MAE_45970	Y	434	2.63749	-0.309024	-0.430465		MAE_08230	N	282	2.45025	0.134502	-0.180158			MAE_01650	774	49.393	63.815	4.299		MAE_01650	774	63.751	82.366	3.839	4.069		MAE_01650	774	0	0	0		MAE_01650	774	0	0	0		MAE_01650	774	0	0
6323704	MAE_18890	10.8				MAE_61940	Y	434	2.63749	-0.396165	0.0551949		MAE_22790	N	274	2.43775	0.0880079	0.386837			MAE_01660	885	46.595	52.649	3.547		MAE_01660	885	72.821	82.284	3.835	3.691		MAE_01660	885	1.116	1.261	0.281		MAE_01660	885	1.259	1.423	0.298		MAE_01660	885	1.21	1.367
6325062	MAE_32470	7491				MAE_36010	Y	430	2.63347	-0.467916	-0.748838		MAE_06370	N	267	2.42651	0.240145	0.271552			MAE_01680	282	412	1460.99	98.427		MAE_01680	282	387	1372.34	63.966	81.1965		MAE_01680	282	107	379.433	84.643		MAE_01680	282	90	319.149	66.776		MAE_01680	282	79	280.142
6322396	MAE_05810	47.1				MAE_36720	Y	415	2.61805				MAE_21700	N	265	2.42325	0.220811	0.643339			MAE_01690	240	322	1341.67	90.388		MAE_01690	240	363	1512.5	70.499	80.4435		MAE_01690	240	62	258.333	57.628		MAE_01690	240	98	408.333	85.437		MAE_01690	240	58	241.667
6326676	MAE_48610	64.8				MAE_59990	Y	413	2.61595	-0.137166	-0.795868		MAE_42770	N	265	2.42325	-0.958969	-0.924976			MAE_01700	1215	18.054	14.859	1.001		MAE_01700	1215	31.189	25.67	1.196	1.0985		MAE_01700	1215	0.003	0.003	0.001		MAE_01700	1215	0.012	0.01	0.002		MAE_01700	1215	1.007	0.828
6321944	MAE_01290	5.9				MAE_22010	Y	411	2.61384	0.209987	0.260835		MAE_06040	N	263	2.41996	0.330498	0.105484			MAE_01710	309	0	0	0		MAE_01710	309	0	0	0	0		MAE_01710	309	27	87.379	19.492		MAE_01710	309	20	64.725	13.543		MAE_01710	309	18	58.252
6326706	MAE_48910	1.48				MAE_30060	Y	407	2.60959	0.318724	0.66244		MAE_10380	N	259	2.4133	-1.58231	-1.48709			MAE_01720	1806	1604	888.151	59.835		MAE_01720	1806	3635	2012.73	93.815	76.825		MAE_01720	1806	403	223.145	49.779		MAE_01720	1806	393	217.608	45.531		MAE_01720	1806	402	222.591
6327113	MAE_52980	0.657				MAE_43870	Y	396	2.5977	-0.229408	-0.758227		MAE_49120	N	259	2.4133	0.149342	0.479983			MAE_01740	1281	770	601.093	40.496		MAE_01740	1281	1110.4	866.823	40.403	40.4495		MAE_01740	1281	204	159.251	35.525		MAE_01740	1281	240	187.354	39.201		MAE_01740	1281	238	185.792
6323416	MAE_16010	0.275				MAE_32380	Y	392	2.59329	0.969546	0.932582		MAE_16920	N	258	2.41162	0.536605	-0.210639			MAE_01750	1911	1260	659.341	44.42		MAE_01750	1911	1854	970.173	45.221	44.8205		MAE_01750	1911	207	108.32	24.164		MAE_01750	1911	174	91.052	19.051		MAE_01750	1911	163	85.296
6322682	MAE_08670	9.54				MAE_23930	Y	379	2.57864	0.646379	0.750811		MAE_50450	N	258	2.41162	0.0523289	-0.285968			MAE_01770	921	1258.93	1366.92	92.09		MAE_01770	921	2341.7	2542.56	118.511	105.3		MAE_01770	921	0	0	0		MAE_01770	921	0	0	0		MAE_01770	921	0	0
6324942	MAE_31270	69.7				MAE_03120	Y	377	2.57634	1.18474	0.6488		MAE_29820	N	253	2.40312		3.80106			MAE_01780	909	654.8	720.352	48.53		MAE_01780	909	1005.32	1105.96	51.55	50.04		MAE_01780	909	0	0	0		MAE_01780	909	0	0	0		MAE_01780	909	0	0
6323758	MAE_19430	13.9				MAE_57280	Y	377	2.57634	-0.238537	-0.534672		MAE_11300	N	251	2.39967	0.123773	0.271485			MAE_01790	825	1156.33	1401.61	94.427		MAE_01790	825	1803.03	2185.49	101.868	98.1475		MAE_01790	825	0	0	0		MAE_01790	825	0	0	0		MAE_01790	825	0	0
6326395	MAE_45800	370				MAE_45800	Y	370	2.5682	-0.0852988	-0.538109		MAE_10370	N	249	2.3962	0.677677	-0.140347			MAE_01800	1785	575.769	322.56	21.731		MAE_01800	1785	1076.72	603.205	28.116	24.9235		MAE_01800	1785	134	75.07	16.746		MAE_01800	1785	130	72.829	15.238		MAE_01800	1785	123	68.908
6325197	MAE_33820	17.9				MAE_15720	Y	368	2.56585	-0.227016	-0.0959463		MAE_54100	N	248	2.39445	0.119777	0.296108			MAE_01810	279	0	0	0		MAE_01810	279	0	0	0	0		MAE_01810	279	0	0	0		MAE_01810	279	0	0	0		MAE_01810	279	0	0
6324975	MAE_31600	28.8				MAE_52510	Y	365	2.56229	-0.54794	-0.539583		MAE_60320	N	247	2.3927	1.48717				MAE_01820	777	1787	2299.87	154.943		MAE_01820	777	3000	3861	179.965	167.454		MAE_01820	777	1418	1824.97	407.11		MAE_01820	777	2314	2978.12	623.121		MAE_01820	777	2825	3635.78
6322294	MAE_04790	0.754				MAE_59270	Y	364	2.5611	0.470334			MAE_26400	N	246	2.39094	-0.542154	-0.549012			MAE_01830	678	2561	3777.29	254.476		MAE_01830	678	2603	3839.23	178.95	216.713		MAE_01830	678	653	963.127	214.852		MAE_01830	678	491	724.189	151.524		MAE_01830	678	446	657.817
6324047	MAE_22320	0.45				MAE_55400	Y	363	2.55991	0.203044	-0.163616		MAE_50690	N	246	2.39094	0.29956	-0.255199			MAE_01840	1488	573.115	385.158	25.948		MAE_01840	1488	654	439.516	20.486	23.217		MAE_01840	1488	155	104.167	23.237		MAE_01840	1488	124	83.333	17.436		MAE_01840	1488	96	64.516
6324114	MAE_22990	16.8				MAE_53430	Y	357	2.55267	0.738011	1.04289		MAE_62000	N	244	2.38739	-0.0811303	-0.0600142			MAE_01850	585	278.298	475.723	32.05		MAE_01850	585	312.423	534.056	24.893	28.4715		MAE_01850	585	49.875	85.256	19.019		MAE_01850	585	47.556	81.292	17.009		MAE_01850	585	43.474	74.314
6327456	MAE_56410	12.9				MAE_38380	Y	352	2.54654	-0.256948	0.0628151		MAE_43600	N	239	2.3784	-0.0594232	-0.461492			MAE_01860	576	64.804	112.508	7.58		MAE_01860	576	85.897	149.127	6.951	7.2655		MAE_01860	576	74.545	129.418	28.87		MAE_01860	576	73.333	127.315	26.638		MAE_01860	576	83.105	144.28
6324492	MAE_26770	14.5				MAE_32430	Y	346	2.53908	-0.300093	-0.968491		MAE_58300	N	239	2.3784	0.166168	0.561271			MAE_01870	1245	336	269.88	18.182		MAE_01870	1245	854	685.944	31.972	25.077		MAE_01870	1245	203	163.052	36.373		MAE_01870	1245	250	200.803	42.015		MAE_01870	1245	262	210.442
6322729	MAE_09140	47.8				MAE_14280	Y	345	2.53782	0.502535	0.179993		MAE_02590	N	238	2.37658	-0.129615	0.29061			MAE_01880	1323	315	238.095	16.041		MAE_01880	1323	413	312.169	14.55	15.2955		MAE_01880	1323	75	56.689	12.646		MAE_01880	1323	72	54.422	11.387		MAE_01880	1323	57	43.084
6323314	MAE_14990	24.6				MAE_57380	Y	338	2.52892	-0.229411	-0.493354		MAE_16590	N	238	2.37658	0.063557	0.19305			MAE_01900	987	3328	3371.83	227.161		MAE_01900	987	4429	4487.34	209.158	218.159		MAE_01900	987	847	858.156	191.436		MAE_01900	987	902	913.88	191.214		MAE_01900	987	909	920.973
6322841	MAE_10260	36764				MAE_23570	Y	330	2.51851	0.190953	0.488222		MAE_20050	N	238	2.37658	0.0909161	0.305383			MAE_01910	1965	2694	1370.99	92.364		MAE_01910	1965	6678	3398.47	158.406	125.385		MAE_01910	1965	323	164.377	36.669		MAE_01910	1965	270	137.405	28.75		MAE_01910	1965	301	153.181
6323218	MAE_14030	2.6				MAE_36490	Y	320	2.50515	-1.15229	-0.907527		MAE_43980	N	235	2.37107	0.553949	0.899258			MAE_01920	1902	1166	613.039	41.301		MAE_01920	1902	1966	1033.65	48.179	44.74		MAE_01920	1902	155	81.493	18.179		MAE_01920	1902	124	65.195	13.641		MAE_01920	1902	152	79.916
6321848	MAE_00330	76.2				MAE_14590	Y	318	2.50243	0.771346	0.322302		MAE_50420	N	235	2.37107	-0.00909361	-0.210008			MAE_01930	354	417	1177.97	79.36		MAE_01930	354	690	1949.15	90.852	85.106		MAE_01930	354	36	101.695	22.686		MAE_01930	354	21	59.322	12.412		MAE_01930	354	4	11.299
6323593	MAE_17780	106				MAE_02620	Y	314	2.49693	-1.29283	-0.933873		MAE_31420	N	225	2.35218	1.00294	-0.0769903			MAE_01950	405	582	1437.04	96.813		MAE_01950	405	391	965.432	45	70.9065		MAE_01950	405	77	190.123	42.412		MAE_01950	405	16	39.506	8.266		MAE_01950	405	31	76.543
6327302	MAE_54870	27.9				MAE_43370	Y	310	2.49136	-0.0556588	-0.449311		MAE_44160	N	224	2.35025					MAE_01960	327	53	162.08	10.919		MAE_01960	327	151	461.774	21.524	16.2215		MAE_01960	327	13	39.755	8.869		MAE_01960	327	7	21.407	4.479		MAE_01960	327	11	33.639
6324156	MAE_23410	0.326				MAE_19160	Y	309	2.48996	0.416658	-0.283425		MAE_57370	N	221	2.34439	-0.389776	-0.679355			MAE_01970	573	116	202.443	13.639		MAE_01970	573	238	415.358	19.36	16.4995		MAE_01970	573	63	109.948	24.527		MAE_01970	573	29	50.611	10.589		MAE_01970	573	24	41.885
6325945	MAE_41300	93.1				MAE_52560	Y	301	2.47857	-0.354622	-0.769641		MAE_05880	N	218	2.33846					MAE_01980	1377	177	128.54	8.66		MAE_01980	1377	209	151.779	7.075	7.8675		MAE_01980	1377	264	191.721	42.769		MAE_01980	1377	214	155.41	32.517		MAE_01980	1377	166	120.552
6326589	MAE_47740	3.07				MAE_11290	Y	297	2.47276	0.14735	0.467414		MAE_51180	N	216	2.33445	0.122626	0.186777			MAE_01990	1479	314	212.306	14.303		MAE_01990	1479	473	319.811	14.907	14.605		MAE_01990	1479	250	169.033	37.708		MAE_01990	1479	228	154.158	32.255		MAE_01990	1479	171	115.619
6322672	MAE_08570	105				MAE_30620	Y	291	2.46389	0.305057	0.000136827		MAE_59650	N	216	2.33445	0.741256				MAE_02000	792	218	275.253	18.544		MAE_02000	792	513	647.727	30.191	24.3675		MAE_02000	792	341	430.556	96.047		MAE_02000	792	325.333	410.774	85.947		MAE_02000	792	418	527.778
6323944	MAE_21290	13.8				MAE_36710	Y	289	2.4609				MAE_56350	N	215	2.33244	-0.086867	-0.610455			MAE_02020	810	419	517.284	34.85		MAE_02020	810	798	985.185	45.92	40.385		MAE_02020	810	401	495.062	110.437		MAE_02020	810	378	466.667	97.642		MAE_02020	810	448.001	553.088
6324819	MAE_30040	8.09				MAE_03820	Y	286	2.45637	-0.645928	-0.413094		MAE_26420	N	214	2.33041	-0.147485	-0.255045			MAE_02030	315	278	882.54	59.457		MAE_02030	315	350	1111.11	51.79	55.6235		MAE_02030	315	0	0	0		MAE_02030	315	0	0	0		MAE_02030	315	0	0
6323691	MAE_18760	7.42				MAE_02090	Y	286	2.45637	-0.0739457	-0.250412		MAE_62490	N	213	2.32838	0.245806	0.143095			MAE_02040	186	33	177.419	11.953		MAE_02040	186	40	215.054	10.024	10.9885		MAE_02040	186	10	53.763	11.993		MAE_02040	186	4	21.505	4.5		MAE_02040	186	14	75.269
6322694	MAE_08790	1.11				MAE_59550	Y	271	2.43297	-0.978267	-0.776821		MAE_08600	N	211	2.32428	-0.333646	-0.172882			MAE_02060	363	23	63.361	4.269		MAE_02060	363	36	99.174	4.623	4.446		MAE_02060	363	5	13.774	3.073		MAE_02060	363	0	0	0		MAE_02060	363	0	0
6325798	MAE_39830	1.16				MAE_15680	Y	270	2.43136	-0.486216	-0.31494		MAE_18390	N	211	2.32428	0.826013	1.16777			MAE_02090	1206	7342	6087.89	410.143		MAE_02090	1206	6935	5750.41	268.032	339.087		MAE_02090	1206	3394	2814.26	627.8		MAE_02090	1206	2703	2241.29	468.952		MAE_02090	1206	2621.02	2173.32
6321833	MAE_00180	50.6				MAE_06010	Y	269	2.42975	-0.529104	-0.310014		MAE_05230	N	210	2.32222	-0.578358	-0.578848			MAE_02100	1992	6523	3274.6	220.61		MAE_02100	1992	10954	5499	256.313	238.462		MAE_02100	1992	3020	1516.06	338.201		MAE_02100	1992	2605	1307.73	273.62		MAE_02100	1992	2571	1290.66
6322532	MAE_07170	21.6				MAE_13310	Y	264	2.4216	0.172666	0.1379		MAE_14960	N	208	2.31806	-0.421787	-0.546644			MAE_02120	939	220	234.292	15.784		MAE_02120	939	653	695.421	32.414	24.099		MAE_02120	939	231	246.006	54.879		MAE_02120	939	258	274.76	57.489		MAE_02120	939	281	299.255
6325573	MAE_37580	71.2				MAE_41320	Y	263	2.41996	-0.69906	-0.590146		MAE_00450	N	206	2.31387					MAE_02130	1128	1359.02	1204.8	81.168		MAE_02130	1128	3499.99	3102.83	144.625	112.897		MAE_02130	1128	608	539.007	120.241		MAE_02130	1128	739	655.142	137.077		MAE_02130	1128	835	740.248
6322934	MAE_11190	28.1				MAE_11760	Y	261	2.41664	-0.315439	-0.333429		MAE_45380	N	206	2.31387	2.03948				MAE_02140	561	1988.99	3545.45	238.857		MAE_02140	561	4628.98	8251.3	384.6	311.728		MAE_02140	561	538	959.002	213.932		MAE_02140	561	661	1178.25	246.529		MAE_02140	561	697	1242.42
6324161	MAE_23460	11.8				MAE_10220	Y	259	2.4133	-1.51919	-1.37217		MAE_17120	N	205	2.31175	0.811833				MAE_02150	390	6449.03	16536	1114.03		MAE_02150	390	1032.2	2646.68	123.364	618.698		MAE_02150	390	1107.53	2839.81	633.499		MAE_02150	390	780.073	2000.19	418.505		MAE_02150	390	749.903	1922.83
6322452	MAE_06370	267				MAE_10510	Y	259	2.4133	-1.54408	-1.3546		MAE_21670	N	204	2.30963	0.336539	-0.20384			MAE_02160	1719	0	0	0		MAE_02160	1719	0	0	0	0		MAE_02160	1719	0	0	0		MAE_02160	1719	0	0	0		MAE_02160	1719	0	0
6326316	MAE_45010	21.8				MAE_10800	Y	259	2.4133	-1.26097	-1.14475		MAE_60690	N	204	2.30963	-0.752876	-0.744922			MAE_02170	864	832	962.963	64.875		MAE_02170	864	1912	2212.96	103.148	84.0115		MAE_02170	864	176	203.704	45.442		MAE_02170	864	162	187.5	39.231		MAE_02170	864	105	121.528
6324330	MAE_25150	0.803				MAE_58140	Y	259	2.4133	-1.5363	-1.29046		MAE_21730	N	202	2.30535	0.238282	0.644796			MAE_02180	384	121	315.104	21.229		MAE_02180	384	340	885.417	41.27	31.2495		MAE_02180	384	29	75.521	16.847		MAE_02180	384	42	109.375	22.885		MAE_02180	384	32	83.333
6324577	MAE_27620	3.19				MAE_18410	Y	256	2.40824	0.493593	-0.161485		MAE_27160	N	201	2.3032	0.367641	0.38493			MAE_02190	279	737.822	2644.52	178.162		MAE_02190	279	873.07	3129.28	145.858	162.01		MAE_02190	279	359.577	1288.81	287.504		MAE_02190	279	273.082	978.788	204.795		MAE_02190	279	236	845.878
6322700	MAE_08850	4.05				MAE_50020	Y	247	2.3927	-0.633896	-0.940895		MAE_59420	N	201	2.3032	1.03287	1.29789			MAE_02200	1395	48364.1	34669.6	2335.7		MAE_02200	1395	13145	9422.94	439.211	1387.45		MAE_02200	1395	1012	725.448	161.831		MAE_02200	1395	855	612.903	128.239		MAE_02200	1395	1139	816.487
6322173	MAE_03580	10.5				MAE_62780	Y	243	2.38561	-0.0752397	-0.0132691		MAE_54850	N	198	2.29667	-0.132577	-0.128946			MAE_02210	1746	2306	1320.73	88.978		MAE_02210	1746	5659.01	3241.13	151.072	120.025		MAE_02210	1746	0	0	0		MAE_02210	1746	0	0	0		MAE_02210	1746	0	0
6327857	MAE_60420	13				MAE_28050	Y	239	2.3784	-0.487329	-0.5723		MAE_00710	N	197	2.29447	0.179155	0.624948			MAE_02220	204	965.091	4730.84	318.718		MAE_02220	204	1459.04	7152.13	333.367	326.043		MAE_02220	204	142.014	696.145	155.295		MAE_02220	204	133.006	651.992	136.418		MAE_02220	204	166	813.725
6324359	MAE_25440	104				MAE_51290	Y	232	2.36549	-0.478098	-0.310074		MAE_21900	N	197	2.29447	0.46451	0.352566			MAE_02230	405	3518	8686.42	585.206		MAE_02230	405	5511	13607.4	634.253	609.73		MAE_02230	405	0	0	0		MAE_02230	405	0	0	0		MAE_02230	405	0	0
6324961	MAE_31460	6.37				MAE_04030	Y	231	2.36361	-0.415489	-0.209969		MAE_59770	N	197	2.29447		1.03859			MAE_02240	225	672	2986.67	201.212		MAE_02240	225	1167	5186.67	241.755	221.483		MAE_02240	225	0	0	0		MAE_02240	225	0	0	0		MAE_02240	225	0	0
6324358	MAE_25430	17				MAE_34820	Y	227	2.35603	2.01907	1.42075		MAE_04080	N	194	2.2878	-0.463746	-0.0538754			MAE_02260	420	316.222	752.91	50.724		MAE_02260	420	135.301	322.146	15.015	32.8695		MAE_02260	420	8	19.048	4.249		MAE_02260	420	4	9.524	1.993		MAE_02260	420	10	23.81
6324427	MAE_26120	29.9				MAE_15370	Y	226	2.35411	0.448313	-0.00702609		MAE_37410	N	192	2.2833	0.916701				MAE_02270	171	377.573	2208.03	148.755		MAE_02270	171	319.557	1868.76	87.104	117.929		MAE_02270	171	0	0	0		MAE_02270	171	0	0	0		MAE_02270	171	0	0
6328100	MAE_62850	11.6				MAE_03400	Y	226	2.35411	0.3687	0.101093		MAE_08260	N	191	2.28103	-1.17592	-0.215775			MAE_02280	702	629.623	896.899	60.424		MAE_02280	702	607.907	865.964	40.363	50.3935		MAE_02280	702	0	0	0		MAE_02280	702	0	0	0		MAE_02280	702	0	0
6326087	MAE_42720	25.5				MAE_35080	Y	225	2.35218	-0.133366	-0.751		MAE_09550	N	190	2.27875	-1.1172	-0.964844			MAE_02290	171	263.749	1542.39	103.911		MAE_02290	171	300.379	1756.6	81.877	92.894		MAE_02290	171	32.008	187.183	41.756		MAE_02290	171	35	204.678	42.825		MAE_02290	171	26	152.047
6323262	MAE_14470	19.5				MAE_57420	Y	224	2.35025	-0.426873	-0.6046		MAE_55430	N	189	2.27646	-0.111377	0.0969426			MAE_02300	1182	159.981	135.347	9.118		MAE_02300	1182	124.782	105.569	4.921	7.0195		MAE_02300	1182	1374.82	1163.13	259.469		MAE_02300	1182	1571.85	1329.82	278.242		MAE_02300	1182	1627.36	1376.79
6324654	MAE_28390	57.4				MAE_51140	Y	221	2.34439	-0.261584	-0.845069		MAE_27260	N	188	2.27416	3.29189	2.4229			MAE_02320	759	2322.14	3059.47	206.117		MAE_02320	759	1862	2453.23	114.347	160.232		MAE_02320	759	335	441.37	98.46		MAE_02320	759	267	351.779	73.604		MAE_02320	759	307	404.48
6322316	MAE_05010	2.41				MAE_63100	Y	217	2.33646	0.535592	0.544108		MAE_14950	N	184	2.26482	-0.821343	-0.915048			MAE_02340	183	604.554	3303.57	222.562		MAE_02340	183	546.099	2984.15	139.094	180.828		MAE_02340	183	34	185.792	41.446		MAE_02340	183	30	163.934	34.3		MAE_02340	183	33.076	180.746
6324314	MAE_24990	23.5				MAE_05620	Y	215	2.33244	-0.346579	-0.304674		MAE_28430	N	184	2.26482	-0.1938	-0.313234			MAE_02350	894	2176.78	2434.87	164.038		MAE_02350	894	1610.94	1801.94	83.99	124.014		MAE_02350	894	322	360.179	80.348		MAE_02350	894	228	255.034	53.361		MAE_02350	894	218	243.848
6326453	MAE_46380	0.732				MAE_14150	Y	210	2.32222	0.648015	1.80195		MAE_53370	N	184	2.26482	0.372899	0.384223			MAE_02360	3063	1757	573.621	38.645		MAE_02360	3063	1781	581.456	27.102	32.8735		MAE_02360	3063	740	241.593	53.894		MAE_02360	3063	669	218.413	45.699		MAE_02360	3063	776	253.346
6322878	MAE_10630	0.18				MAE_11430	Y	198	2.29667	-1.26982	-1.26516		MAE_00470	N	180	2.25527					MAE_02370	789	11033	13983.6	942.076		MAE_02370	789	4534.13	5746.68	267.858	604.967		MAE_02370	789	1232	1561.47	348.33		MAE_02370	789	398	504.436	105.545		MAE_02370	789	372	471.483
6323368	MAE_15530	9.97				MAE_40750	Y	195	2.29003				MAE_30360	N	180	2.25527	0.62906				MAE_02380	435	19170.3	44069.7	2968.99		MAE_02380	435	3105.09	7138.13	332.714	1650.85		MAE_02380	435	2588.75	5951.15	1327.57		MAE_02380	435	708.734	1629.27	340.897		MAE_02380	435	524.123	1204.88
6324490	MAE_26750	125				MAE_36090	Y	188	2.27416	-0.323173	0.238285		MAE_24150	N	179	2.25285	0.442651	-0.124354			MAE_02400	645	0	0	0		MAE_02400	645	0	0	0	0		MAE_02400	645	489	758.14	169.124		MAE_02400	645	276	427.907	89.532		MAE_02400	645	274	424.806
6325722	MAE_39070	33.1				MAE_36760	Y	187	2.27184	0.990638	0.689896		MAE_32660	N	179	2.25285	-0.443744	-0.463716			MAE_02410	234	0	0	0		MAE_02410	234	0	0	0	0		MAE_02410	234	0	0	0		MAE_02410	234	0	0	0		MAE_02410	234	0	0
6324294	MAE_24790	44.4				MAE_57340	Y	185	2.26717	-0.415352	-0.779712		MAE_56880	N	178	2.25042	-0.398483	-0.628814			MAE_02420	168	0	0	0		MAE_02420	168	0	0	0	0		MAE_02420	168	0	0	0		MAE_02420	168	0	0	0		MAE_02420	168	0	0
6327800	MAE_59850	0.119				MAE_02150	Y	184	2.26482	-0.526661	-0.414262		MAE_02840	N	177	2.24797	-0.149597	0.131405			MAE_02430	348	0	0	0		MAE_02430	348	0	0	0	0		MAE_02430	348	0	0	0		MAE_02430	348	0	0	0		MAE_02430	348	0	0
6324206	MAE_23910	549				MAE_40570	Y	183	2.26245		-0.633546		MAE_14550	N	177	2.24797	0.292367	-0.268846			MAE_02460	180	66253.8	368077	24797.4		MAE_02460	180	6974.22	38745.7	1805.97	13301.7		MAE_02460	180	4655.57	25864.3	5769.75		MAE_02460	180	888.843	4938.02	1033.19		MAE_02460	180	560.817	3115.65
6327308	MAE_54930	8.23				MAE_11830	Y	182	2.26007	-0.904704	-1.27644		MAE_51380	N	174	2.24055	-1.00393	-0.860157			MAE_02470	573	444	774.869	52.203		MAE_02470	573	808	1410.12	65.727	58.965		MAE_02470	573	236	411.867	91.879		MAE_02470	573	157	273.997	57.329		MAE_02470	573	188	328.098
6327748	MAE_59330	30.9				MAE_35040	Y	180	2.25527	0.1085	0.355312		MAE_17290	N	173	2.23805	-0.495897	-0.873684			MAE_02480	1128	115	101.95	6.868		MAE_02480	1128	177	156.915	7.314	7.091		MAE_02480	1128	44	39.007	8.702		MAE_02480	1128	38	33.688	7.049		MAE_02480	1128	50	44.326
6323660	MAE_18450	49.7				MAE_52530	Y	179	2.25285	-0.8302	-1.11301		MAE_33070	N	173	2.23805	-0.41513	-0.310679			MAE_02490	303	0	0	0		MAE_02490	303	0	0	0	0		MAE_02490	303	0	0	0		MAE_02490	303	0	0	0		MAE_02490	303	0	0
6323124	MAE_13090	450				MAE_43650	Y	178	2.25042	-0.357744	-0.484304		MAE_36590	N	173	2.23805	-0.470512	-1.08766			MAE_02500	711	3748	5271.45	355.139		MAE_02500	711	4418	6213.78	289.63	322.385		MAE_02500	711	2984	4196.91	936.237		MAE_02500	711	3389	4766.53	997.313		MAE_02500	711	3604	5068.92
6324072	MAE_22570	11.7				MAE_11780	Y	177	2.24797	-0.575035	-0.512073		MAE_45240	N	173	2.23805	-0.00699747	-0.142201			MAE_02510	528	9038.84	17119	1153.31		MAE_02510	528	8143.19	15422.7	718.865	936.088		MAE_02510	528	2934.27	5557.32	1239.72		MAE_02510	528	3326.2	6299.61	1318.09		MAE_02510	528	3805.11	7206.65
6322464	MAE_06490	0.564				MAE_54390	Y	173	2.23805	-0.623629	-0.912707		MAE_25130	N	171	2.233	0.990566	1.15913			MAE_02520	201	532	2646.77	178.313		MAE_02520	201	225	1119.4	52.176	115.244		MAE_02520	201	391	1945.27	433.948		MAE_02520	201	68	338.308	70.785		MAE_02520	201	44	218.905
6327580	MAE_57650	1.02				MAE_37770	Y	172	2.23553	-0.893842	-0.24815		MAE_62120	N	171	2.233	0.491793	0.0574843			MAE_02530	567	434	765.432	51.567		MAE_02530	567	683	1204.59	56.147	53.857		MAE_02530	567	63	111.111	24.786		MAE_02530	567	54	95.238	19.927		MAE_02530	567	47	82.892
6322406	MAE_05910	52.4				MAE_42340	Y	172	2.23553	-0.20665	0.21427		MAE_38400	N	170	2.23045	0.559962	0.49099			MAE_02540	399	318	796.992	53.694		MAE_02540	399	406	1017.54	47.429	50.5615		MAE_02540	399	430	1077.69	240.41		MAE_02540	399	115	288.221	60.305		MAE_02540	399	38	95.238
6325461	MAE_36460	13.9				MAE_41400	Y	170	2.23045	-0.297435	0.0974703		MAE_18780	N	169	2.22789	0.348782	0.102628			MAE_02550	648	1058	1632.72	109.996		MAE_02550	648	763	1177.47	54.883	82.4395		MAE_02550	648	610	941.358	209.996		MAE_02550	648	126	194.444	40.684		MAE_02550	648	53	81.79
6325822	MAE_40070	6.42				MAE_38800	Y	169	2.22789	-0.627896	-0.402995		MAE_61840	N	168	2.22531	-1.04399	-0.128198			MAE_02560	1146	1242	1083.77	73.014		MAE_02560	1146	1268	1106.46	51.573	62.2935		MAE_02560	1146	0	0	0		MAE_02560	1146	0	0	0		MAE_02560	1146	0	0
6323199	MAE_13840	1.83				MAE_35030	Y	168	2.22531	0.191727			MAE_11390	N	167	2.22272	0.678835	1.67249			MAE_02570	339	212	625.369	42.131		MAE_02570	339	576	1699.12	79.197	60.664		MAE_02570	339	10	29.499	6.58		MAE_02570	339	18	53.097	11.11		MAE_02570	339	16	47.198
6327468	MAE_56530	10.3				MAE_26210	Y	165	2.21748	-0.404942			MAE_46270	N	167	2.22272	0.562938	0.923187			MAE_02590	1557	8355	5366.09	361.514		MAE_02590	1557	9354	6007.71	280.024	320.769		MAE_02590	1557	1077	691.715	154.306		MAE_02590	1557	843	541.426	113.284		MAE_02590	1557	771	495.183
6325833	MAE_40180	27.1				MAE_42780	Y	162	2.20952	-0.695468	-0.935164		MAE_46740	N	167	2.22272	0.350525	0.0546376			MAE_02600	1449	4391	3030.37	204.156		MAE_02600	1449	4841	3340.93	155.723	179.94		MAE_02600	1449	931	642.512	143.33		MAE_02600	1449	540	372.671	77.975		MAE_02600	1449	642	443.064
6325440	MAE_36250	3.05				MAE_51270	Y	159	2.2014	-0.296949	0.237924		MAE_23320	N	165	2.21748	0.469932	-0.0846723			MAE_02610	255	156	611.765	41.215		MAE_02610	255	216	847.059	39.482	40.3485		MAE_02610	255	53	207.843	46.365		MAE_02610	255	49	192.157	40.206		MAE_02610	255	75	294.118
6324742	MAE_29270	108				MAE_16070	Y	158	2.19866	-0.861897	-0.411967		MAE_33700	N	165	2.21748	-0.307259	-0.31825			MAE_02620	2442	355017	145380	9794.26		MAE_02620	2442	132589	54295.3	2530.75	6162.5		MAE_02620	2442	29903	12245.3	2731.66		MAE_02620	2442	30367	12435.3	2601.87		MAE_02620	2442	33979.5	13914.6
6324732	MAE_29170	4.12				MAE_48640	Y	157	2.1959	0.455881			MAE_24350	N	164	2.21484	0.377281	0.686566			MAE_02630	1410	92.064	65.294	4.399		MAE_02630	1410	194.599	138.013	6.433	5.416		MAE_02630	1410	16.957	12.026	2.683		MAE_02630	1410	11.141	7.901	1.653		MAE_02630	1410	10.047	7.125
6327319	MAE_55040	0.771				MAE_60970	Y	157	2.1959	0.69933	0.386201		MAE_61350	N	164	2.21484	1.4265	0.9437			MAE_02640	264	200	757.576	51.038		MAE_02640	264	112	424.242	19.774	35.406		MAE_02640	264	0	0	0		MAE_02640	264	0	0	0		MAE_02640	264	0	0
6322518	MAE_07030	55.7				MAE_09050	Y	155	2.19033	-0.317567	-0.781129		MAE_49030	N	162	2.20952	0.169016	0.196039			MAE_02650	1488	306	205.645	13.854		MAE_02650	1488	223	149.866	6.985	10.4195		MAE_02650	1488	0	0	0		MAE_02650	1488	0	0	0		MAE_02650	1488	0	0
6323647	MAE_18320	17.2				MAE_31290	Y	155	2.19033	0.0176033	-0.107541		MAE_26280	N	158	2.19866	0.0316442				MAE_02660	435	18	41.379	2.788		MAE_02660	435	20	45.977	2.143	2.4655		MAE_02660	435	0	0	0		MAE_02660	435	1	2.299	0.481		MAE_02660	435	3	6.897
6326418	MAE_46030	1019				MAE_37450	Y	149	2.17319	1.5259			MAE_02910	N	157	2.1959	0.216875	0.319241			MAE_02670	1215	18.054	14.859	1.001		MAE_02670	1215	31.189	25.67	1.196	1.0985		MAE_02670	1215	0.003	0.003	0.001		MAE_02670	1215	0.012	0.01	0.002		MAE_02670	1215	1.007	0.828
6325865	MAE_40500	4.28				MAE_42370	Y	149	2.17319	-0.427218	0.771412		MAE_45870	N	156	2.19312	-0.738665	-0.791751			MAE_02680	1233	590	478.508	32.237		MAE_02680	1233	967	784.266	36.555	34.396		MAE_02680	1233	332	269.262	60.066		MAE_02680	1233	390	316.302	66.181		MAE_02680	1233	451	365.775
6325682	MAE_38670	55.8				MAE_56450	Y	146	2.16435	-0.513088	-0.733584		MAE_07290	N	155	2.19033	-0.430916	-0.74671			MAE_02700	615	1077.39	1751.86	118.023		MAE_02700	615	1199.41	1950.25	90.903	104.463		MAE_02700	615	92.763	150.835	33.648		MAE_02700	615	70.077	113.946	23.841		MAE_02700	615	91	147.967
6326396	MAE_45810	29.1				MAE_14100	Y	146	2.16435	-0.106348	1.07554		MAE_24410	N	152	2.18184	0.287375	0.0753105			MAE_02710	570	502.448	881.487	59.386		MAE_02710	570	532.755	934.658	43.565	51.4755		MAE_02710	570	73.615	129.15	28.81		MAE_02710	570	95.66	167.824	35.114		MAE_02710	570	99.119	173.893
6324652	MAE_28370	6.6				MAE_09090	Y	145	2.16137	0.491201			MAE_56010	N	151	2.17898	-1.09011	-0.674407			MAE_02730	627	108	172.249	11.604		MAE_02730	627	219	349.282	16.28	13.942		MAE_02730	627	120	191.388	42.694		MAE_02730	627	88	140.351	29.366		MAE_02730	627	163	259.968
6322652	MAE_08370	4.76				MAE_56430	Y	142	2.15229	-0.562653	-0.748736		MAE_05600	N	150	2.17609	2.25727	0.656066			MAE_02740	705	187	265.248	17.87		MAE_02740	705	266	377.305	17.586	17.728		MAE_02740	705	156	221.277	49.362		MAE_02740	705	163	231.206	48.376		MAE_02740	705	176	249.645
6323810	MAE_19950	0.591				MAE_10050	Y	138	2.13988	0.318749	0.0516969		MAE_16860	N	149	2.17319	0.261749	-0.371908			MAE_02750	2658	144	54.176	3.65		MAE_02750	2658	200	75.245	3.507	3.5785		MAE_02750	2658	81	30.474	6.798		MAE_02750	2658	73	27.464	5.746		MAE_02750	2658	120	45.147
6323300	MAE_14850	3.06				MAE_18530	Y	138	2.13988	-0.582091	-0.623181		MAE_00590	N	147	2.16732	4.86629				MAE_02760	240	0	0	0		MAE_02760	240	0	0	0	0		MAE_02760	240	0	0	0		MAE_02760	240	0	0	0		MAE_02760	240	0	0
6323210	MAE_13950	5.9				MAE_62690	Y	138	2.13988	-0.430669	-0.782629		MAE_22380	N	147	2.16732	0.712968				MAE_02780	1149	2950	2567.45	172.97		MAE_02780	1149	4055	3529.16	164.497	168.733		MAE_02780	1149	4118.64	3584.54	799.633		MAE_02780	1149	4734	4120.1	862.061		MAE_02780	1149	5414	4711.92
6323982	MAE_21670	204				MAE_15850	Y	138	2.13988	-0.286374	-0.360921		MAE_23190	N	147	2.16732	0.682505	0.728786			MAE_02790	333	9475	28453.5	1916.91		MAE_02790	333	7930	23813.8	1109.98	1513.45		MAE_02790	333	15079.3	45283.3	10101.7		MAE_02790	333	16109	48375.4	10121.7		MAE_02790	333	18418	55309.3
6326507	MAE_46920	6.48				MAE_45220	Y	138	2.13988	0.467624	-0.201806		MAE_44430	N	146	2.16435	-0.532701	-1.02479			MAE_02800	1206	1861.4	1543.45	103.982		MAE_02800	1206	3378.17	2801.14	130.563	117.272		MAE_02800	1206	865	717.247	160.002		MAE_02800	1206	611	506.633	106.004		MAE_02800	1206	538	446.103
6324876	MAE_30610	12.4				MAE_16150	Y	136	2.13354	-1.19336	-0.824839		MAE_00320	N	145	2.16137	-0.00366402	-0.574435			MAE_02810	552	3701.28	6705.22	451.732		MAE_02810	552	4833.4	8756.17	408.132	429.932		MAE_02810	552	1350	2445.65	545.571		MAE_02810	552	1064	1927.54	403.304		MAE_02810	552	1005	1820.65
6323118	MAE_13030	8.38				MAE_38180	Y	134	2.1271	0.584348	1.81023		MAE_52800	N	144	2.15836	-0.233299	-0.184971			MAE_02820	657	5532	8420.09	567.263		MAE_02820	657	6571	10001.5	466.179	516.721		MAE_02820	657	1274	1939.12	432.574		MAE_02820	657	1253	1907.15	399.039		MAE_02820	657	1086	1652.97
6324846	MAE_30310	0.495				MAE_38680	Y	132	2.12057	-0.410365	-0.771712		MAE_30570	N	142	2.15229	0.0615666	0.280721			MAE_02830	162	390	2407.41	162.187		MAE_02830	162	251	1549.38	72.218	117.203		MAE_02830	162	3	18.519	4.131		MAE_02830	162	2	12.346	2.583		MAE_02830	162	0	0
6322923	MAE_11080	29.8				MAE_19750	Y	132	2.12057	-0.0243939	0.384472		MAE_40610	N	142	2.15229	0.0714329	0.348608			MAE_02840	591	2758	4666.67	314.394		MAE_02840	591	2348	3972.93	185.181	249.788		MAE_02840	591	331	560.068	124.939		MAE_02840	591	354	598.985	125.327		MAE_02840	591	424	717.428
6324238	MAE_24230	13.4				MAE_00700	Y	129	2.11059				MAE_17430	N	141	2.14922	-0.278706	-0.149171			MAE_02850	306	178	581.699	39.189		MAE_02850	306	510	1666.67	77.685	58.437		MAE_02850	306	0	0	0		MAE_02850	306	0	0	0		MAE_02850	306	0	0
6323499	MAE_16840	4				MAE_29060	Y	128	2.10721				MAE_53850	N	141	2.14922	0.164528	0.213057			MAE_02860	1092	3456	3164.84	213.216		MAE_02860	1092	5204	4765.57	222.127	217.672		MAE_02860	1092	730	668.498	149.127		MAE_02860	1092	632	578.755	121.094		MAE_02860	1092	545	499.084
6323588	MAE_17730	9.97				MAE_21450	Y	125	2.09691	0.053202	0.223636		MAE_14650	N	140	2.14613	0.681653	0.272986			MAE_02870	657	792	1205.48	81.213		MAE_02870	657	1100	1674.28	78.039	79.626		MAE_02870	657	366	557.078	124.272		MAE_02870	657	379	576.865	120.699		MAE_02870	657	406	617.96
6328107	MAE_62920	0.391				MAE_27170	Y	124	2.09342	-0.0136288	-0.202127		MAE_22330	N	140	2.14613	-0.416932	0.0983419			MAE_02880	579	2975.99	5139.88	346.275		MAE_02880	579	3064.87	5293.39	246.729	296.502		MAE_02880	579	878	1516.41	338.277		MAE_02880	579	839	1449.05	303.189		MAE_02880	579	793	1369.6
6327957	MAE_61420	0.341				MAE_51980	Y	123	2.08991		0.0927591		MAE_44510	N	140	2.14613	-0.324723	-0.310085			MAE_02890	327	2960	9051.99	609.834		MAE_02890	327	2020.44	6178.71	287.995	448.914		MAE_02890	327	1498	4581.04	1021.93		MAE_02890	327	1568	4795.11	1003.29		MAE_02890	327	1632	4990.83
6322929	MAE_11140	8.73				MAE_30540	Y	122	2.08636	-0.12763	-0.282267		MAE_26290	N	139	2.14301	-0.252613				MAE_02900	543	2509.96	4622.4	311.412		MAE_02900	543	1956	3602.21	167.902	239.657		MAE_02900	543	533	981.584	218.97		MAE_02900	543	470	865.562	181.104		MAE_02900	543	568	1046.04
6322864	MAE_10490	1.22				MAE_26790	Y	121	2.08279	-2.68909	-2.52723		MAE_56000	N	138	2.13988	1.41704	1.92178			MAE_02910	357	533.148	1493.41	100.612		MAE_02910	357	689	1929.97	89.958	95.285		MAE_02910	357	161	450.98	100.604		MAE_02910	357	119	333.333	69.744		MAE_02910	357	100	280.112
6322974	MAE_11590	11.2				MAE_34870	Y	120	2.07918	0.105259	-0.515994		MAE_28340	N	137	2.13672	0.490744	-0.260904			MAE_02920	156	6	38.462	2.591		MAE_02920	156	12	76.923	3.585	3.088		MAE_02920	156	235.958	1512.55	337.417		MAE_02920	156	245.436	1573.31	329.188		MAE_02920	156	275.642	1766.94
6324610	MAE_27950	63.5				MAE_61560	Y	119	2.07555	0.806034	0.982698		MAE_11220	N	136	2.13354	-0.717414	-0.226281			MAE_02930	285	14	49.123	3.309		MAE_02930	285	29	101.754	4.743	4.026		MAE_02930	285	1	3.509	0.783		MAE_02930	285	0	0	0		MAE_02930	285	2	7.018
6322419	MAE_06040	263				MAE_07360	Y	118	2.07188	0.00468836	-0.103624		MAE_48040	N	136	2.13354	-0.75374	-0.719373			MAE_02940	459	13	28.322	1.908		MAE_02940	459	27.08	58.998	2.75	2.329		MAE_02940	459	3.002	6.539	1.459		MAE_02940	459	2	4.357	0.912		MAE_02940	459	3.001	6.537
6322425	MAE_06100	18.9				MAE_13660	Y	117	2.06819	-0.386509	0.199195		MAE_05240	N	135	2.13033	0.907474	1.01919			MAE_02950	252	3	11.905	0.802		MAE_02950	252	3	11.905	0.555	0.6785		MAE_02950	252	0	0	0		MAE_02950	252	0	0	0		MAE_02950	252	0	0
6325260	MAE_34450	0.243				MAE_34740	Y	117	2.06819	0.14811	0.748754		MAE_19300	N	133	2.12385	-0.0168857	-0.347529			MAE_02960	240	3.001	12.502	0.842		MAE_02960	240	9.001	37.506	1.748	1.295		MAE_02960	240	1.007	4.197	0.936		MAE_02960	240	0.003	0.013	0.003		MAE_02960	240	3.028	12.615
6322663	MAE_08480	22.7				MAE_56920	Y	116	2.06446	0.197138	-0.255464		MAE_38190	N	133	2.12385					MAE_02970	456	50	109.649	7.387		MAE_02970	456	86	188.596	8.791	8.089		MAE_02970	456	48	105.263	23.482		MAE_02970	456	77	168.86	35.331		MAE_02970	456	56.429	123.747
6326688	MAE_48730	2.23				MAE_61240	Y	115	2.0607	-0.393143	-0.291055		MAE_40290	N	132	2.12057	-0.709163	-0.672047			MAE_02980	480	0	0	0		MAE_02980	480	0	0	0	0		MAE_02980	480	0	0	0		MAE_02980	480	0	0	0		MAE_02980	480	0	0
6327907	MAE_60920	3.73				MAE_60260	Y	114	2.0569	2.75371	0.113692		MAE_47010	N	132	2.12057	-0.761833	-1.09643			MAE_02990	684	652	953.216	64.218		MAE_02990	684	416	608.187	28.348	46.283		MAE_02990	684	0	0	0		MAE_02990	684	0	0	0		MAE_02990	684	0	0
6324969	MAE_31540	18.4				MAE_57320	Y	112	2.04922	-0.887971	-1.11891		MAE_54570	N	131	2.11727	-0.244237	-0.474784			MAE_03000	1413	1159	820.241	55.26		MAE_03000	1413	2323	1644.02	76.629	65.9445		MAE_03000	1413	503	355.98	79.411		MAE_03000	1413	394	278.839	58.342		MAE_03000	1413	336	237.792
6324570	MAE_27550	2.79				MAE_29920	Y	111	2.04532	0.489383	-0.0501811		MAE_33710	N	129	2.11059	-0.638409	-0.532166			MAE_03020	585	322	550.427	37.082		MAE_03020	585	706	1206.84	56.252	46.667		MAE_03020	585	54	92.308	20.592		MAE_03020	585	53	90.598	18.956		MAE_03020	585	57	97.436
6324274	MAE_24590	17.9				MAE_32170	Y	110	2.04139	-1.12832	-1.81756		MAE_23080	N	128	2.10721	-0.152916	-0.000251004			MAE_03030	1242	299	240.741	16.219		MAE_03030	1242	642	516.908	24.094	20.1565		MAE_03030	1242	151	121.578	27.121		MAE_03030	1242	131	105.475	22.069		MAE_03030	1242	161	129.63
6324032	MAE_22170	13.9				MAE_29270	Y	108	2.03342				MAE_43180	N	126	2.10037	0.797218	0.536921			MAE_03040	1425	761	534.035	35.978		MAE_03040	1425	1480	1038.6	48.41	42.194		MAE_03040	1425	605	424.561	94.71		MAE_03040	1425	576.041	404.239	84.58		MAE_03040	1425	523	367.018
6324506	MAE_26910	9.4				MAE_58120	Y	108	2.03342	-0.0446377	-0.000436756		MAE_07760	N	125	2.09691	0.360761	0.315179			MAE_03050	651	3932.68	6040.98	406.982		MAE_03050	651	2616.44	4019.11	187.334	297.158		MAE_03050	651	572.927	880.073	196.325		MAE_03050	651	742.552	1140.63	238.658		MAE_03050	651	825.116	1267.46
6327595	MAE_57800	5.89				MAE_59430	Y	108	2.03342	-0.329918	0.232166		MAE_11250	N	125	2.09691	-0.238291	-0.0606646			MAE_03060	726	1018.2	1402.48	94.485		MAE_03060	726	1441.27	1985.21	92.533	93.509		MAE_03060	726	1841.38	2536.34	565.802		MAE_03060	726	2238.95	3083.95	645.264		MAE_03060	726	2226.06	3066.2
6322123	MAE_03080	13.1				MAE_17050	Y	107	2.02938	-0.806262	-0.627693		MAE_26750	N	125	2.09691	0.00777531	0.37751			MAE_03070	651	907.323	1393.74	93.896		MAE_03070	651	1366.56	2099.17	97.844	95.87		MAE_03070	651	135	207.373	46.26		MAE_03070	651	104	159.754	33.426		MAE_03070	651	107	164.363
6326537	MAE_47220	1.91				MAE_53440	Y	107	2.02938	-0.694282	-1.57415		MAE_52860	N	124	2.09342	-0.167304	0.16296			MAE_03080	294	856.057	2911.76	196.166		MAE_03080	294	606.434	2062.7	96.144	146.155		MAE_03080	294	0	0	0		MAE_03080	294	0	0	0		MAE_03080	294	0	0
6326544	MAE_47290	16031				MAE_58940	Y	107	2.02938	0.117824	-0.138887		MAE_53290	N	124	2.09342					MAE_03090	783	7838.47	10010.8	674.43		MAE_03090	783	1667.3	2129.37	99.252	386.841		MAE_03090	783	1160	1481.48	330.486		MAE_03090	783	676	863.346	180.64		MAE_03090	783	283	361.43
6324128	MAE_23130	71.8				MAE_17780	Y	106	2.02531	-0.538398	-0.445022		MAE_45310	N	123	2.08991	0.0415701	-0.753367			MAE_03100	1221	19765.2	16187.7	1090.57		MAE_03100	1221	3540.61	2899.77	135.161	612.865		MAE_03100	1221	3410.13	2792.9	623.034		MAE_03100	1221	1941	1589.68	332.613		MAE_03100	1221	584	478.296
6323616	MAE_18010	4.12				MAE_25440	Y	104	2.01703	-0.632895	-0.737603		MAE_07560	N	122	2.08636	-0.25272	-0.567142			MAE_03110	393	5077	12918.6	870.327		MAE_03110	393	814	2071.25	96.543	483.435		MAE_03110	393	2256	5740.46	1280.57		MAE_03110	393	1378	3506.36	733.646		MAE_03110	393	434	1104.33
6326318	MAE_45030	11.2				MAE_54130	Y	104	2.01703	-0.197254	-0.85737		MAE_30180	N	122	2.08636	-0.725805	-0.937241			MAE_03120	555	197	354.955	23.913		MAE_03120	555	302	544.144	25.363	24.638		MAE_03120	555	190	342.342	76.369		MAE_03120	555	221	398.198	83.316		MAE_03120	555	264	475.676
6326463	MAE_46480	18.5				MAE_08020	Y	103	2.01284	-0.796248	-1.13698		MAE_01970	N	121	2.08279	0.865315	0.922297			MAE_03130	984	177	179.878	12.118		MAE_03130	984	260	264.228	12.316	12.217		MAE_03130	984	77	78.252	17.456		MAE_03130	984	79	80.285	16.798		MAE_03130	984	89	90.447
6324353	MAE_25380	25.5				MAE_56170	Y	102	2.0086				MAE_44890	N	121	2.08279	-0.684432	-0.391919			MAE_03140	1218	59	48.44	3.263		MAE_03140	1218	59	48.44	2.258	2.7605		MAE_03140	1218	22	18.062	4.029		MAE_03140	1218	22	18.062	3.779		MAE_03140	1218	23	18.883
6323909	MAE_20940	0.749				MAE_55580	Y	102	2.0086	-0.16609	-0.489182		MAE_47300	N	121	2.08279	-1.56728	-1.9824			MAE_03150	1629	0	0	0		MAE_03150	1629	0	0	0	0		MAE_03150	1629	0	0	0		MAE_03150	1629	0	0	0		MAE_03150	1629	0	0
6325296	MAE_34810	10.8				MAE_31450	Y	101	2.00432	-0.0934217	0.628049		MAE_59220	N	121	2.08279	-0.245239	-0.241306			MAE_03180	153	1410.56	9219.32	621.107		MAE_03180	153	1929	12607.8	587.662	604.385		MAE_03180	153	199.019	1300.78	290.175		MAE_03180	153	136.007	888.932	185.994		MAE_03180	153	146	954.248
6322832	MAE_10170	2.26				MAE_13140	Y	101	2.00432	-0.392475	-0.283207		MAE_45860	N	120	2.07918	0.300151	-0.199976			MAE_03190	1614	561	347.584	23.417		MAE_03190	1614	699	433.086	20.186	21.8015		MAE_03190	1614	178	110.285	24.602		MAE_03190	1614	304	188.352	39.409		MAE_03190	1614	338.571	209.772
6326373	MAE_45580	21.4				MAE_45200	Y	100	2	0.266193			MAE_07460	N	119	2.07555	0.713027	2.44141			MAE_03200	1098	294	267.76	18.039		MAE_03200	1098	294	267.76	12.48	15.2595		MAE_03200	1098	90	81.967	18.285		MAE_03200	1098	77	70.128	14.673		MAE_03200	1098	81	73.77
6327810	MAE_59950	25.1				MAE_13640	Y	99.5	1.99782	0.255538			MAE_61680	N	119	2.07555	0.290755	0.149235			MAE_03210	1452	1855	1277.55	86.069		MAE_03210	1452	541	372.59	17.367	51.718		MAE_03210	1452	755	519.972	115.994		MAE_03210	1452	814	560.606	117.297		MAE_03210	1452	874	601.928
6324893	MAE_30780	37.9				MAE_18970	Y	98.9	1.9952	1.03718			MAE_17790	N	118	2.07188	-0.344857	-0.678973			MAE_03230	753	8157	10832.7	729.799		MAE_03230	753	6398	8496.68	396.037	562.918		MAE_03230	753	0	0	0		MAE_03230	753	0	0	0		MAE_03230	753	0	0
6322791	MAE_09760	42.6				MAE_55380	Y	98.6	1.99388	0.562513	0.50404		MAE_29490	N	117	2.06819	-0.580935	-0.00173002			MAE_03240	1551	14501.3	9349.66	629.888		MAE_03240	1551	14727	9495.16	442.578	536.233		MAE_03240	1551	0	0	0		MAE_03240	1551	0	0	0		MAE_03240	1551	0	0
6324960	MAE_31450	101				MAE_31180	Y	98.4	1.993	-0.115955	0.202942		MAE_33900	N	116	2.06446	0.249418	-0.0666311			MAE_03250	588	6032	10258.5	691.117		MAE_03250	588	4713	8015.31	373.6	532.359		MAE_03250	588	0	0	0		MAE_03250	588	0	0	0		MAE_03250	588	0	0
6321902	MAE_00870	0.305				MAE_24270	Y	98	1.99123	-0.721772	-0.463267		MAE_41090	N	116	2.06446	2.4215	-0.816987			MAE_03260	591	5816	9840.95	662.987		MAE_03260	591	5138	8693.74	405.222	534.104		MAE_03260	591	0	0	0		MAE_03260	591	0	0	0		MAE_03260	591	0	0
6327563	MAE_57480	52.6				MAE_04240	Y	97.9	1.99078		1.53089		MAE_46490	N	116	2.06446	2.35265	1.00452			MAE_03270	1659	299.183	180.339	12.149		MAE_03270	1659	407.12	245.401	11.438	11.7935		MAE_03270	1659	2.182	1.316	0.293		MAE_03270	1659	1.257	0.758	0.159		MAE_03270	1659	2.312	1.394
6323923	MAE_21080	0.364				MAE_08280	Y	97.4	1.98856	0.0124934	-0.11246		MAE_54500	N	116	2.06446	-0.658986	-0.399687			MAE_03280	882	4367	4951.25	333.566		MAE_03280	882	4688	5315.19	247.746	290.656		MAE_03280	882	0	0	0		MAE_03280	882	0	0	0		MAE_03280	882	0	0
6326949	MAE_51340	35.4				MAE_06700	Y	95.1	1.97818	-0.276607	-0.506743		MAE_18020	N	115	2.0607					MAE_03290	1104	4147	3756.34	253.065		MAE_03290	1104	4625	4189.31	195.267	224.166		MAE_03290	1104	0	0	0		MAE_03290	1104	0	0	0		MAE_03290	1104	0	0
6325365	MAE_35500	0.7				MAE_61960	Y	94.2	1.97405	-1.05984	-1.0843		MAE_12680	N	114	2.0569	0.399108	0.258454			MAE_03300	849	4216	4965.84	334.55		MAE_03300	849	3460	4075.38	189.957	262.254		MAE_03300	849	0	0	0		MAE_03300	849	0	0	0		MAE_03300	849	0	0
6323140	MAE_13250	6.45				MAE_22340	Y	93.9	1.97267	1.98814	0.984776		MAE_14220	N	114	2.0569	0.259032	0.197835			MAE_03310	1479	251	169.709	11.433		MAE_03310	1479	269	181.88	8.478	9.9555		MAE_03310	1479	0	0	0		MAE_03310	1479	0	0	0		MAE_03310	1479	0	0
6324079	MAE_22640	42				MAE_41300	Y	93.1	1.96895	0.46456			MAE_44630	N	114	2.0569	-0.0882496	-0.240908			MAE_03320	1002	3078.32	3072.18	206.973		MAE_03320	1002	3114	3107.78	144.856	175.915		MAE_03320	1002	0	0	0		MAE_03320	1002	0	0	0		MAE_03320	1002	0	0
6324516	MAE_27010	0.401				MAE_09490	Y	92.3	1.9652	-0.175704	-1.1484		MAE_41780	N	113	2.05308	0.0531631	-0.114908			MAE_03330	978	5527	5651.33	380.731		MAE_03330	978	5660	5787.32	269.752	325.241		MAE_03330	978	0	0	0		MAE_03330	978	0	0	0		MAE_03330	978	0	0
6324246	MAE_24310	38.1				MAE_55330	Y	92.3	1.9652	-0.987715			MAE_24670	N	112	2.04922					MAE_03350	1158	18.317	15.818	1.066		MAE_03350	1158	12.465	10.764	0.502	0.784		MAE_03350	1158	0.013	0.011	0.002		MAE_03350	1158	1.013	0.875	0.183		MAE_03350	1158	0.005	0.004
6322554	MAE_07390	21.5				MAE_37720	Y	90.3	1.95569	-1.40989	-0.812675		MAE_39250	N	112	2.04922	-0.677589	-0.43919			MAE_03360	852	1532.46	1798.66	121.176		MAE_03360	852	1073.44	1259.91	58.725	89.9505		MAE_03360	852	1457.18	1710.3	381.531		MAE_03360	852	1579.09	1853.4	387.791		MAE_03360	852	1869.25	2193.95
6322283	MAE_04680	20.5				MAE_39950	Y	90.2	1.95521	-0.930013	-0.343417		MAE_41000	N	112	2.04922					MAE_03370	3123	3002	961.255	64.76		MAE_03370	3123	6616	2118.48	98.744	81.752		MAE_03370	3123	150	48.031	10.715		MAE_03370	3123	127	40.666	8.509		MAE_03370	3123	125	40.026
6325111	MAE_32960	42.9				MAE_44020	Y	90.2	1.95521				MAE_43950	N	112	2.04922	0.633627				MAE_03380	840	491	584.524	39.379		MAE_03380	840	1005	1196.43	55.767	47.573		MAE_03380	840	164	195.238	43.553		MAE_03380	840	110	130.952	27.4		MAE_03380	840	143	170.238
6327229	MAE_54140	10.7				MAE_18090	Y	90.1	1.95472	-0.0560139	-0.894032		MAE_12000	N	111	2.04532					MAE_03390	2025	703	347.16	23.388		MAE_03390	2025	1069.02	527.91	24.606	23.997		MAE_03390	2025	581	286.914	64.004		MAE_03390	2025	669	330.37	69.124		MAE_03390	2025	596	294.321
6325685	MAE_38700	10.2				MAE_39750	Y	90	1.95424	-0.914471	-0.445662		MAE_39770	N	111	2.04532	-0.119003	-0.299993			MAE_03400	1779	2495	1402.47	94.485		MAE_03400	1779	3775	2121.98	98.907	96.696		MAE_03400	1779	1467	824.621	183.955		MAE_03400	1779	1451	815.627	170.656		MAE_03400	1779	1640	921.866
6326233	MAE_44180	11.5				MAE_02510	Y	89.6	1.95231	-1.01901	-1.17102		MAE_08070	N	109	2.03743	-0.393508	0.00357938			MAE_03410	1674	92107	55022.1	3706.85		MAE_03410	1674	41622.1	24863.8	1158.92	2432.89		MAE_03410	1674	15733	9398.45	2096.59		MAE_03410	1674	14245	8509.56	1780.48		MAE_03410	1674	14899	8900.24
[truncated: 4,748 more rows]
[truncated: 2 more columns]

## Sheet: N.t.chloroplast
Retrieved from Wu et al. (2018)				Gene ID	SD facilitated	protein	log (protein per transcript) (PRJNA526208)	log (protein per transcript) (PRJNA299013)		Gene ID	SD facilitated	protein	log (protein per transcript) (PRJNA526208)	log (protein per transcript) (PRJNA299013)		SRX5495062	Gene	SeqLen	Count	Count/Kb	FPKM	SRX5495075	Gene	SeqLen	Count	Count/Kb	FPKM	Average FPKM	SRX1342044	Gene	SeqLen	Count	Count/Kb	FPKM	SRX1342045	Gene	SeqLen	Count	Count/Kb	FPKM	Average FPKM
[truncated: 79 more rows]

[truncated: 2 more sheets: A.t.chloroplast, Short summary]
